# Supplementary material for: Contrastive learning-based multi-mechanism disentangled assessment for drug-drug interaction
Source: BMC Bioinformatics. 2025 Nov 27;26:286. doi: 10.1186/s12859-025-06304-z (PMC12659097; doi:10.1186/s12859-025-06304-z)
Supplement: Supplementary file 2 — Supplementary Material 2 [file 12859_2025_6304_MOESM2_ESM.xlsx]

## Sheet: test output
Drug1_ID	Drug2_ID	Y	Neg samples	alpha_pos	alpha_neg	proba_pos	prob_neg
DB00091	DB00546	0	DB00988$h	0.999168	0.991198	0.998591	0.000390896
DB00834	DB00546	2	DB00889$h	0.995688	0.995441	0.998802	0.000975003
DB01143	DB09026	7	DB11181$t	0.995692	0.975726	0.996933	0.00100633
DB11901	DB09026	3	DB00257$t	0.990205	0.976728	0.999486	0.000473946
DB08907	DB09026	30	DB01064$h	0.995398	0.999187	0.999523	0.000396831
DB00091	DB09026	2	DB00822$t	0.996388	0.983787	0.998809	0.00107999
DB04840	DB09026	7	DB00628$h	0.990521	0.990146	0.996995	0.000876171
DB01144	DB09026	1	DB08804$t	0.985034	0.994265	0.998829	0.000583558
DB00590	DB09026	7	DB01064$t	0.998687	0.997278	0.996792	0.000795916
DB00834	DB09026	2	DB04840$h	0.997236	0.965365	0.998836	0.00122626
DB00254	DB00523	1	DB01026$h	0.999304	0.9989	0.999004	0.000525643
DB00563	DB00523	51	DB01065$h	0.999208	0.991405	0.999348	0.00384612
DB00437	DB00808	60	DB09078$t	0.999105	0.999451	0.806394	0.667545
DB00598	DB01143	7	DB00537$t	0.995349	0.995365	0.99694	0.000820665
DB00972	DB11901	3	DB09282$h	0.977704	0.986666	0.999454	0.000434509
DB08907	DB11901	3	DB06262$h	0.993951	0.993691	0.99951	0.000404573
DB00604	DB11901	3	DB00176$h	0.998843	0.970343	0.999524	0.000504346
DB00091	DB11901	3	DB08827$t	0.996554	0.966983	0.999519	0.000519855
DB00987	DB11901	3	DB09026$h	0.997489	0.988839	0.999524	0.000424267
DB00647	DB11901	3	DB00769$h	0.989504	0.990863	0.999492	0.00041535
DB00822	DB11901	3	DB00283$h	0.996181	0.998593	0.999528	0.000378528
DB00889	DB11901	3	DB00537$t	0.995641	0.974079	0.999517	0.000485209
DB01177	DB11901	3	DB01107$h	0.991614	0.987561	0.999505	0.000429703
DB01026	DB11901	2	DB00808$t	0.995847	0.99812	0.998801	0.000940464
DB01357	DB11901	3	DB00805$h	0.994856	0.996751	0.999522	0.000387596
DB00834	DB11901	3	DB00254$t	0.996329	0.994563	0.999523	0.000398335
DB00201	DB06605	0	DB01183$h	0.956117	0.992071	0.997522	0.000386822
DB00283	DB06605	2	DB06605$h	0.998854	0.980444	0.9989	0.0011074
DB00091	DB06605	2	DB00136$t	0.998931	0.979444	0.998896	0.00111502
DB00951	DB06605	0	DB00968$h	0.990981	0.981225	0.998297	0.000435028
DB01167	DB06605	2	DB01357$t	0.95494	0.290242	0.998482	0.0517856
DB06413	DB01558	0	DB06730$h	0.98506	0.997462	0.998162	0.000359622
DB01357	DB06413	3	DB12267$t	0.992868	0.971711	0.999504	0.000495617
DB00972	DB00091	31	DB00170$t	0.998572	0.987972	0.974042	0.00788317
DB00972	DB00647	5	DB00627$t	0.999749	0.985942	0.999022	0.000934147
DB00176	DB00972	5	DB00136$h	0.995318	0.988863	0.999001	0.000914285
DB01028	DB00972	5	DB00647$t	0.999179	0.998929	0.999017	0.000813818
DB00461	DB00972	1	DB09031$h	0.999483	0.95338	0.999005	0.000853164
DB11817	DB00283	0	DB00834$h	0.994231	0.997731	0.998354	0.000359142
DB11817	DB08865	0	DB06148$t	0.981221	0.997404	0.998103	0.000362198
DB11817	DB00176	0	DB01191$t	0.986694	0.990864	0.998204	0.000393102
DB11817	DB01167	0	DB00295$t	0.992428	0.982151	0.998336	0.000431585
DB11817	DB01026	0	DB00563$h	0.993052	0.999563	0.998203	0.000336614
DB00283	DB01393	0	DB00437$t	0.975163	0.976873	0.998013	0.000451679
DB08865	DB01393	0	DB00834$t	0.997883	0.996186	0.998495	0.0003665
DB00176	DB01393	0	DB00988$t	0.98748	0.997938	0.99822	0.000355582
DB01026	DB01393	0	DB11901$h	0.998751	0.972499	0.998551	0.000475401
DB06616	DB00845	2	DB00968$h	0.992376	0.987056	0.998853	0.00105641
DB00647	DB06616	2	DB00170$h	0.996601	0.961183	0.998843	0.00126065
DB00590	DB06616	2	DB09078$t	0.99909	0.99486	0.998896	0.000980989
DB06730	DB06616	2	DB08868$h	0.997531	0.991644	0.998984	0.00101362
DB00328	DB06616	2	DB00647$t	0.986709	0.986288	0.998803	0.00105913
DB01110	DB06616	2	DB09078$t	0.999364	0.999427	0.998937	0.000910784
DB00683	DB06616	2	DB00170$h	0.995327	0.987935	0.99892	0.00104587
DB08865	DB12267	0	DB01143$h	0.997679	0.989744	0.99845	0.000397836
DB00254	DB12267	0	DB01394$t	0.995219	0.995687	0.998353	0.000371096
DB00683	DB12267	3	DB00590$t	0.993116	0.986484	0.999509	0.000435449
DB00201	DB01558	0	DB11827$t	0.981695	0.989375	0.998114	0.00040323
DB08865	DB01558	0	DB00502$t	0.997733	0.999356	0.998515	0.000341406
DB01142	DB01558	1	DB00575$t	0.997212	0.992499	0.998983	0.000599981
DB06738	DB01558	1	DB00091$t	0.994397	0.983735	0.998943	0.000664434
DB01026	DB01558	0	DB00987$h	0.999278	0.990604	0.998604	0.000392639
DB00950	DB00921	5	DB09282$t	0.984336	0.985655	0.998938	0.000937833
DB00322	DB00921	0	DB00737$t	0.98635	0.983822	0.998199	0.000422868
DB00502	DB00921	5	DB01107$t	0.981702	0.928227	0.99894	0.00139471
DB00805	DB00921	1	DB09026$h	0.995798	0.982308	0.998986	0.000678107
DB00283	DB00201	0	DB01177$h	0.992023	0.954333	0.998317	0.000559434
DB00201	DB01142	0	DB00647$h	0.997468	0.958582	0.998437	0.000535842
DB00201	DB01544	0	DB00683$h	0.909557	0.979616	0.997038	0.000440682
DB00201	DB01241	0	DB00683$h	0.99681	0.945659	0.998413	0.000600101
DB00201	DB01167	0	DB01206$h	0.992041	0.999289	0.998317	0.000340827
DB00201	DB01026	0	DB08804$h	0.973736	0.978868	0.997996	0.000450007
DB00201	DB01065	0	DB06605$h	0.988255	0.972395	0.998051	0.000480819
DB00136	DB00091	0	DB00737$h	0.99985	0.996044	0.998714	0.00037001
DB00136	DB00808	50	DB11901$t	0.947616	0.947964	0.995707	0.0028431
DB08907	DB00575	1	DB06725$t	0.980696	0.957628	0.998697	0.000826146
DB08907	DB01394	2	DB01357$h	0.998081	0.992397	0.999007	0.00100556
DB00222	DB08907	10	DB06730$h	0.993654	0.97547	0.997452	0.00181834
DB01026	DB08907	0	DB00515$h	0.990476	0.992227	0.998288	0.000388302
DB00968	DB08907	1	DB09026$t	0.992717	0.99885	0.998693	0.000525105
DB00395	DB00257	0	DB01393$h	0.997804	0.975797	0.998502	0.000457185
DB00395	DB00967	1	DB01144$t	0.99961	0.995166	0.999009	0.000580139
DB00395	DB01142	1	DB00590$t	0.997105	0.998315	0.998934	0.000537786
DB00395	DB04953	1	DB01558$h	0.991363	0.99184	0.998883	0.000605437
DB00395	DB01544	1	DB00461$t	0.208443	0.997407	0.908668	0.000547868
DB00395	DB00951	0	DB00295$h	0.995218	0.979074	0.998407	0.00044362
DB00395	DB01026	0	DB00257$h	0.999391	0.983938	0.998614	0.000422603
DB00395	DB00683	1	DB00222$t	0.994941	0.993639	0.998595	0.000592486
DB00395	DB00295	1	DB08868$t	0.993544	0.989339	0.99893	0.000628082
DB00537	DB01394	2	DB00628$h	0.998718	0.972171	0.998875	0.00117177
DB00889	DB00537	6	DB00091$h	0.997998	0.998795	0.997344	0.000874824
DB00808	DB00537	6	DB00537$h	0.988234	0.998219	0.9974	0.000878129
DB01075	DB00604	6	DB01177$t	0.996354	0.991254	0.997159	0.000933621
DB00604	DB01241	0	DB00845$t	0.995433	0.982092	0.998421	0.000430227
DB00515	DB01248	63	DB00395$t	0.996546	0.991172	0.993746	0.00669266
DB00283	DB05239	2	DB00295$t	0.985467	0.988612	0.998787	0.00104181
DB00283	DB08865	0	DB01393$h	0.996595	0.959078	0.998464	0.000533134
DB00283	DB00091	0	DB00322$t	0.996552	0.999378	0.998458	0.000340681
DB00283	DB12161	0	DB00822$h	0.999413	0.964911	0.998619	0.000508766
DB00283	DB00647	0	DB09026$h	0.973245	0.936981	0.997989	0.000649179
DB00283	DB00822	0	DB00972$h	0.994922	0.979492	0.998388	0.000440749
DB00283	DB00988	0	DB00502$t	0.997831	0.981401	0.998516	0.000432607
DB00283	DB04953	1	DB06605$t	0.993892	0.983949	0.998707	0.000663603
DB01241	DB00283	0	DB01406$h	0.987698	0.997975	0.998223	0.000355827
DB01177	DB00283	0	DB09198$t	0.994467	0.998634	0.998386	0.000351435
DB00283	DB01167	0	DB01167$h	0.999814	0.995079	0.998701	0.000375572
DB00283	DB00186	1	DB08804$t	0.998652	0.989472	0.998645	0.000622731
DB00283	DB01110	0	DB11181$t	0.970892	0.990958	0.997919	0.000391656
DB01167	DB00845	0	DB00515$h	0.986007	0.995198	0.998194	0.000371615
DB01142	DB00575	9	DB08907$h	0.995255	0.992919	0.99885	0.000935832
DB00950	DB00575	1	DB01110$h	0.998987	0.992614	0.999002	0.000603991
DB00808	DB00575	7	DB01065$h	0.987288	0.996073	0.996994	0.00081143
DB00951	DB00575	0	DB00322$h	0.999139	0.978348	0.998587	0.000445658
DB01167	DB00575	0	DB09198$t	0.992965	0.958757	0.998337	0.000538602
DB01026	DB00575	0	DB01143$t	0.988	0.90079	0.99823	0.000876005
DB09198	DB00575	0	DB00988$t	0.972042	0.947994	0.997976	0.000590401
DB01028	DB00575	1	DB01065$t	0.993184	0.999525	0.998726	0.000502109
DB00683	DB00575	1	DB01191$t	0.99242	0.973716	0.998787	0.000727229
DB00967	DB00628	1	DB00628$h	0.980238	0.964692	0.998584	0.000784089
DB01075	DB00628	1	DB01248$h	0.983633	0.995746	0.998554	0.00056976
DB01065	DB00628	1	DB00523$h	0.997342	0.996531	0.998663	0.000563465
DB01191	DB00257	0	DB01177$t	0.996803	0.978209	0.99844	0.000447835
DB00647	DB00257	0	DB06262$t	0.999264	0.998865	0.998505	0.000347369
DB01075	DB00257	0	DB00186$h	0.997788	0.998535	0.99849	0.000352255
DB01248	DB00257	0	DB00563$t	0.988724	0.987552	0.998241	0.000406683
DB00590	DB00257	0	DB00889$h	0.994264	0.988381	0.998381	0.00040252
DB01142	DB00257	0	DB00808$t	0.988717	0.955955	0.998244	0.000548903
DB00257	DB00889	0	DB01107$h	0.995143	0.9953	0.998398	0.000373042
DB00257	DB00502	0	DB00091$t	0.998648	0.969898	0.998554	0.000482111
DB00808	DB00257	0	DB00186$h	0.99765	0.994702	0.998484	0.000377378
DB01026	DB00257	0	DB00951$t	0.995278	0.991072	0.99835	0.000391787
DB06148	DB00257	0	DB00395$t	0.990361	0.993176	0.998281	0.000383111
DB01183	DB00257	0	DB00523$h	0.994639	0.99184	0.998384	0.000386791
DB05239	DB08865	2	DB01144$t	0.996835	0.994861	0.99896	0.000983498
DB01394	DB01241	53	DB01191$t	0.998219	0.971205	0.624019	0.337271
DB01394	DB00502	2	DB00921$h	0.993379	0.977048	0.998851	0.00113387
DB00822	DB08865	0	DB00437$h	0.995862	0.993494	0.998428	0.0003784
DB08865	DB00808	0	DB06725$h	0.999768	0.984322	0.998696	0.000421249
DB08865	DB01167	2	DB11181$t	0.994342	0.992813	0.998796	0.00100216
DB08865	DB01110	0	DB01144$h	0.998836	0.998525	0.998558	0.000351306
DB00647	DB00091	0	DB00808$t	0.989487	0.87962	0.998257	0.00104921
DB01142	DB00091	0	DB06725$h	0.994983	0.991012	0.998401	0.000391395
DB00091	DB00889	0	DB00683$t	0.987559	0.993484	0.998225	0.000381893
DB00091	DB00502	0	DB09198$t	0.999526	0.997882	0.998647	0.00035411
DB00808	DB00091	0	DB00186$t	0.999834	0.963994	0.998708	0.00051034
DB06738	DB00091	0	DB00395$t	0.993236	0.979528	0.998297	0.000440172
DB08827	DB00091	2	DB00972$t	0.995932	0.99906	0.998915	0.000920943
DB09031	DB00091	0	DB00563$h	0.996958	0.964622	0.998454	0.000508369
DB08804	DB00091	51	DB05239$t	0.999815	0.980698	0.999341	0.00414529
DB00951	DB04840	0	DB00328$t	0.990923	0.996166	0.998291	0.000366155
DB00598	DB04840	7	DB00283$t	0.948536	0.997622	0.996251	0.000787881
DB00968	DB04840	7	DB00737$h	0.994578	0.980009	0.996741	0.000965406
DB00805	DB04840	7	DB06605$h	0.995884	0.999379	0.997192	0.000749368
DB01075	DB01151	0	DB01151$h	0.998703	0.992696	0.998547	0.000383069
DB00590	DB01151	0	DB11181$t	0.998993	0.967998	0.998573	0.000490808
DB01151	DB00950	1	DB12161$t	0.999153	0.998875	0.999001	0.000520413
DB01151	DB00502	0	DB00737$t	0.999019	0.984838	0.998581	0.000417947
DB01151	DB01026	0	DB01191$t	0.9983	0.967974	0.998521	0.000491714
DB01151	DB00737	1	DB01107$h	0.98972	0.99927	0.998925	0.000514137
DB01151	DB00834	6	DB00921$t	0.974395	0.999221	0.996918	0.000872163
DB01151	DB00805	14	DB04840$t	0.996603	0.989621	0.99897	0.000485603
DB00295	DB00967	1	DB11817$t	0.993219	0.993045	0.99868	0.000594133
DB12161	DB01544	48	DB00951$h	0.996347	0.994473	0.416288	0.899761
DB01065	DB12161	48	DB00604$t	0.998879	0.993806	0.428925	0.900171
DB00683	DB12161	48	DB00604$t	0.993828	0.980581	0.417289	0.898738
DB12161	DB00834	2	DB01248$t	0.988951	0.990577	0.998825	0.00102206
DB12161	DB00805	1	DB06148$t	0.997335	0.984287	0.998998	0.000659734
DB01191	DB01075	0	DB01393$h	0.997087	0.99406	0.998461	0.000377207
DB00647	DB00808	1	DB00546$t	0.999145	0.9986	0.999001	0.000531253
DB00647	DB01167	0	DB01393$h	0.99863	0.995652	0.998543	0.000369512
DB00647	DB00737	1	DB00834$h	0.990467	0.953402	0.998795	0.000851392
DB00647	DB01028	1	DB00972$t	0.993421	0.993598	0.998927	0.000589173
DB01144	DB00808	1	DB01110$h	0.996786	0.992173	0.998645	0.000602055
DB04953	DB01075	1	DB06413$t	0.994638	0.998897	0.998866	0.00052503
DB01075	DB01026	0	DB01144$t	0.999153	0.997756	0.998588	0.000357598
DB01075	DB01028	0	DB05239$t	0.998128	0.995945	0.998506	0.000367966
DB01075	DB00834	2	DB00590$t	0.994345	0.984183	0.998882	0.00107901
DB01075	DB00805	0	DB01241$h	0.992325	0.975327	0.998323	0.00045801
DB00822	DB00254	0	DB00283$t	0.997204	0.998556	0.998465	0.000351785
DB00951	DB00822	1	DB00502$h	0.999903	0.985272	0.999015	0.000651959
DB01167	DB00822	0	DB01177$t	0.798742	0.99804	0.994517	0.000358812
DB00834	DB00822	2	DB00604$t	0.99721	0.941709	0.998956	0.00142233
DB01127	DB01248	0	DB00530$h	0.986268	0.985862	0.998194	0.000415632
DB00176	DB01248	0	DB00530$h	0.993323	0.996555	0.998348	0.000366864
DB01167	DB01248	0	DB06725$t	0.99509	0.996329	0.9984	0.00036757
DB01206	DB01248	1	DB06148$h	0.996391	0.994045	0.998971	0.000586494
DB01110	DB01248	0	DB00502$h	0.988081	0.994991	0.998233	0.000372089
DB00834	DB01248	2	DB11181$h	0.999564	0.997475	0.998937	0.000950935
DB00988	DB00322	0	DB06605$h	0.991514	0.896945	0.998309	0.000907269
DB00988	DB01026	0	DB11181$h	0.992016	0.973591	0.998315	0.000465491
DB00295	DB00590	1	DB01151$t	0.997693	0.999001	0.998993	0.000523365
DB01142	DB01544	1	DB08868$h	0.999495	0.991205	0.999016	0.00061097
DB01142	DB01241	0	DB06725$t	0.993482	0.97651	0.998341	0.000453529
DB01142	DB01167	3	DB01558$t	0.996395	0.996226	0.999525	0.00039014
DB01142	DB06738	1	DB00951$h	0.996622	0.994455	0.998759	0.000585873
DB01142	DB00737	1	DB00395$t	0.993059	0.990202	0.998485	0.000622934
DB01142	DB00683	1	DB00546$t	0.973381	0.987694	0.998322	0.000639263
DB01142	DB00834	2	DB00737$t	0.998332	0.968504	0.998898	0.00120123
DB01142	DB00805	14	DB00951$h	0.986412	0.987637	0.998869	0.000490767
DB00530	DB00254	0	DB00201$t	0.998204	0.999194	0.998441	0.000342292
DB00502	DB00254	0	DB04953$t	0.997544	0.995072	0.998405	0.000375253
DB00254	DB00808	0	DB01544$h	0.996324	0.978754	0.998443	0.000443731
DB00254	DB08827	2	DB00283$t	0.997149	0.998094	0.998952	0.000942025
DB00254	DB00295	0	DB00737$h	0.989777	0.974271	0.99818	0.00046234
DB04953	DB00176	1	DB00590$h	0.998049	0.980182	0.998632	0.000686708
DB04953	DB00502	6	DB00254$h	0.989272	0.997725	0.997268	0.000880794
DB04953	DB00737	1	DB08865$h	0.990879	0.993814	0.99888	0.000592306
DB04953	DB00683	1	DB01393$t	0.998745	0.976543	0.998997	0.000710435
DB04953	DB00834	6	DB00170$t	0.999531	0.995065	0.997256	0.000906416
DB00502	DB00950	1	DB06605$h	0.999703	0.980157	0.999009	0.000686863
DB01026	DB00950	2	DB00461$t	0.996648	0.971983	0.998933	0.00117544
DB00737	DB00950	1	DB00627$h	0.99911	0.990589	0.998638	0.000620166
DB08868	DB09078	6	DB00845$h	0.997036	0.999485	0.997177	0.000867558
DB08868	DB00968	13	DB00515$t	0.999245	0.993411	0.999672	0.000310997
DB00322	DB00222	0	DB09026$h	0.982482	0.98864	0.998134	0.000402885
DB00322	DB00502	0	DB00395$h	0.996441	0.988479	0.99842	0.000402135
DB01544	DB00176	0	DB00537$h	0.998409	0.998663	0.998454	0.00035087
DB01544	DB00951	0	DB06148$t	0.993657	0.993672	0.998342	0.000378772
DB01544	DB01026	0	DB01065$t	0.997289	0.996395	0.998477	0.000367565
DB01544	DB09198	0	DB00950$t	0.994633	0.987368	0.998389	0.000407349
DB01544	DB00737	1	DB01394$t	0.998055	0.998127	0.998649	0.000537086
DB09198	DB00176	0	DB06616$t	0.991819	0.999723	0.998311	0.000331124
DB01028	DB00176	0	DB00921$t	0.991483	0.99248	0.998312	0.000387142
DB01107	DB00176	0	DB00968$t	0.985074	0.994986	0.998179	0.000371993
DB00328	DB01241	0	DB00647$h	0.995043	0.997022	0.998405	0.000363571
DB01241	DB01167	0	DB00295$t	0.999603	0.993709	0.998649	0.000379215
DB01241	DB01026	0	DB00834$t	0.995216	0.978871	0.998406	0.000444074
DB01241	DB06725	0	DB09078$t	0.997277	0.966626	0.99848	0.000499334
DB01241	DB01357	0	DB00822$h	0.998554	0.999421	0.99855	0.000339257
DB00222	DB01357	4	DB00604$t	0.998008	0.947402	0.99942	0.000880386
DB00222	DB00805	10	DB01558$t	0.988411	0.971199	0.997231	0.00185541
DB00889	DB01026	0	DB01142$h	0.994931	0.996977	0.998339	0.000366043
DB00889	DB09078	6	DB01107$t	0.995706	0.98673	0.997408	0.000974848
DB00502	DB00951	0	DB01028$h	0.998782	0.994767	0.998563	0.000372609
DB00502	DB06148	0	DB00647$h	0.996201	0.998192	0.998437	0.000355121
DB11181	DB06738	1	DB00950$t	0.997882	0.996035	0.998987	0.000568822
DB11181	DB06148	45	DB00257$t	0.994737	0.983939	0.997266	0.00225552
DB00328	DB01177	19	DB01206$t	0.98877	0.990328	0.997647	0.000741359
DB01026	DB01177	0	DB00201$h	0.998584	0.996864	0.998541	0.000366379
DB06725	DB01177	19	DB04840$h	0.998881	0.997291	0.997879	0.00069976
DB00951	DB01026	3	DB01144$h	0.995982	0.993444	0.999521	0.000403871
DB00951	DB00598	0	DB00091$h	0.996239	0.998862	0.998363	0.000348565
DB01064	DB00805	1	DB09026$t	0.997433	0.975608	0.998711	0.000717214
DB01167	DB06738	0	DB11827$h	0.999022	0.997096	0.998472	0.000364588
DB01167	DB01026	0	DB00322$h	0.997378	0.982758	0.998443	0.000428789
DB06738	DB09198	0	DB00737$h	0.995786	0.984267	0.998415	0.000420495
DB06738	DB01028	1	DB00091$h	0.995199	0.99664	0.998612	0.000557802
DB06738	DB00683	1	DB06738$t	0.996163	0.997351	0.998695	0.000553146
DB01026	DB09078	0	DB00737$t	0.994305	0.989943	0.99837	0.000398322
DB01026	DB00805	0	DB00091$h	0.995651	0.984442	0.998419	0.000419721
DB00598	DB00968	42	DB00950$h	0.999155	0.955286	0.998823	0.000709417
DB09198	DB00170	0	DB00322$h	0.991258	0.995001	0.99829	0.000373969
DB09198	DB01357	0	DB01177$h	0.995919	0.990055	0.998371	0.00039542
DB09198	DB06148	0	DB00950$h	0.993961	0.994125	0.998366	0.000379368
DB01065	DB01028	1	DB01183$t	0.991742	0.995464	0.998829	0.000576854
DB00563	DB00461	2	DB00968$h	0.998684	0.993428	0.99889	0.000999771

## Sheet: Dataset1
drugA	drugB	Y	ID1	ID2	drugA_smiles	drugB_smiles
Abemaciclib	Amiodarone	1	DB12001	DB01118	CCN1CCN(CC1)CC2=CN=C(C=C2)NC3=NC=C(C(=N3)C4=CC5=C(C(=C4)F)N=C(N5C(C)C)C)F	CCCCC1=C(C2=CC=CC=C2O1)C(=O)C3=CC(=C(C(=C3)I)OCCN(CC)CC)I
Abemaciclib	Apalutamide	3	DB12001	DB11901	CCN1CCN(CC1)CC2=CN=C(C=C2)NC3=NC=C(C(=N3)C4=CC5=C(C(=C4)F)N=C(N5C(C)C)C)F	CNC(=O)C1=C(C=C(C=C1)N2C(=S)N(C(=O)C23CCC3)C4=CC(=C(N=C4)C#N)C(F)(F)F)F
Abemaciclib	Aprepitant	2	DB12001	DB00673	CCN1CCN(CC1)CC2=CN=C(C=C2)NC3=NC=C(C(=N3)C4=CC5=C(C(=C4)F)N=C(N5C(C)C)C)F	C[C@H](C1=CC(=CC(=C1)C(F)(F)F)C(F)(F)F)O[C@@H]2[C@@H](N(CCO2)CC3=NNC(=O)N3)C4=CC=C(C=C4)F
Abemaciclib	Atomoxetine	0	DB12001	DB00289	CCN1CCN(CC1)CC2=CN=C(C=C2)NC3=NC=C(C(=N3)C4=CC5=C(C(=C4)F)N=C(N5C(C)C)C)F	CC1=CC=CC=C1O[C@H](CCNC)C2=CC=CC=C2
Abemaciclib	Bortezomib	0	DB12001	DB00188	CCN1CCN(CC1)CC2=CN=C(C=C2)NC3=NC=C(C(=N3)C4=CC5=C(C(=C4)F)N=C(N5C(C)C)C)F	B([C@H](CC(C)C)NC(=O)[C@H](CC1=CC=CC=C1)NC(=O)C2=NC=CN=C2)(O)O
Abemaciclib	Bosentan	3	DB12001	DB00559	CCN1CCN(CC1)CC2=CN=C(C=C2)NC3=NC=C(C(=N3)C4=CC5=C(C(=C4)F)N=C(N5C(C)C)C)F	CC(C)(C)C1=CC=C(C=C1)S(=O)(=O)NC2=C(C(=NC(=N2)C3=NC=CC=N3)OCCO)OC4=CC=CC=C4OC
Abemaciclib	Bosutinib	2	DB12001	DB06616	CCN1CCN(CC1)CC2=CN=C(C=C2)NC3=NC=C(C(=N3)C4=CC5=C(C(=C4)F)N=C(N5C(C)C)C)F	CN1CCN(CC1)CCCOC2=C(C=C3C(=C2)N=CC(=C3NC4=CC(=C(C=C4Cl)Cl)OC)C#N)OC
Abemaciclib	Carbamazepine	3	DB12001	DB00564	CCN1CCN(CC1)CC2=CN=C(C=C2)NC3=NC=C(C(=N3)C4=CC5=C(C(=C4)F)N=C(N5C(C)C)C)F	C1=CC=C2C(=C1)C=CC3=CC=CC=C3N2C(=O)N
Abemaciclib	Ceritinib	1	DB12001	DB09063	CCN1CCN(CC1)CC2=CN=C(C=C2)NC3=NC=C(C(=N3)C4=CC5=C(C(=C4)F)N=C(N5C(C)C)C)F	CC1=CC(=C(C=C1C2CCNCC2)OC(C)C)NC3=NC=C(C(=N3)NC4=CC=CC=C4S(=O)(=O)C(C)C)Cl
Abemaciclib	Clarithromycin	1	DB12001	DB01211	CCN1CCN(CC1)CC2=CN=C(C=C2)NC3=NC=C(C(=N3)C4=CC5=C(C(=C4)F)N=C(N5C(C)C)C)F	CC[C@@H]1[C@@]([C@@H]([C@H](C(=O)[C@@H](C[C@@]([C@@H]([C@H]([C@@H]([C@H](C(=O)O1)C)O[C@H]2C[C@@]([C@H]([C@@H](O2)C)O)(C)OC)C)O[C@H]3[C@@H]([C@H](C[C@H](O3)C)N(C)C)O)(C)OC)C)C)O)(C)O
Abemaciclib	Clemastine	0	DB12001	DB00283	CCN1CCN(CC1)CC2=CN=C(C=C2)NC3=NC=C(C(=N3)C4=CC5=C(C(=C4)F)N=C(N5C(C)C)C)F	C[C@@](C1=CC=CC=C1)(C2=CC=C(C=C2)Cl)OCC[C@H]3CCCN3C
Abemaciclib	Clotrimazole	0	DB12001	DB00257	CCN1CCN(CC1)CC2=CN=C(C=C2)NC3=NC=C(C(=N3)C4=CC5=C(C(=C4)F)N=C(N5C(C)C)C)F	C1=CC=C(C=C1)C(C2=CC=CC=C2)(C3=CC=CC=C3Cl)N4C=CN=C4
Abemaciclib	Colchicine	2	DB12001	DB01394	CCN1CCN(CC1)CC2=CN=C(C=C2)NC3=NC=C(C(=N3)C4=CC5=C(C(=C4)F)N=C(N5C(C)C)C)F	CC(=O)N[C@H]1CCC2=CC(=C(C(=C2C3=CC=C(C(=O)C=C13)OC)OC)OC)OC
Abemaciclib	Conivaptan	2	DB12001	DB00872	CCN1CCN(CC1)CC2=CN=C(C=C2)NC3=NC=C(C(=N3)C4=CC5=C(C(=C4)F)N=C(N5C(C)C)C)F	CC1=NC2=C(N1)CCN(C3=CC=CC=C32)C(=O)C4=CC=C(C=C4)NC(=O)C5=CC=CC=C5C6=CC=CC=C6
Abemaciclib	Crizotinib	0	DB12001	DB08865	CCN1CCN(CC1)CC2=CN=C(C=C2)NC3=NC=C(C(=N3)C4=CC5=C(C(=C4)F)N=C(N5C(C)C)C)F	C[C@H](C1=C(C=CC(=C1Cl)F)Cl)OC2=C(N=CC(=C2)C3=CN(N=C3)C4CCNCC4)N
Abemaciclib	Cyclosporine	0	DB12001	DB00091	CCN1CCN(CC1)CC2=CN=C(C=C2)NC3=NC=C(C(=N3)C4=CC5=C(C(=C4)F)N=C(N5C(C)C)C)F	CC[C@H]1C(=O)N(CC(=O)N([C@H](C(=O)N[C@H](C(=O)N([C@H](C(=O)N[C@H](C(=O)N[C@@H](C(=O)N([C@H](C(=O)N([C@H](C(=O)N([C@H](C(=O)N([C@H](C(=O)N1)[C@@H]([C@H](C)C/C=C/C)O)C)C(C)C)C)CC(C)C)C)CC(C)C)C)C)C)CC(C)C)C)C(C)C)CC(C)C)C)C
Dabrafenib	Abemaciclib	3	DB08912	DB12001	CC(C)(C)C1=NC(=C(S1)C2=NC(=NC=C2)N)C3=C(C(=CC=C3)NS(=O)(=O)C4=C(C=CC=C4F)F)F	CCN1CCN(CC1)CC2=CN=C(C=C2)NC3=NC=C(C(=N3)C4=CC5=C(C(=C4)F)N=C(N5C(C)C)C)F
Dasatinib	Abemaciclib	2	DB01254	DB12001	CC1=C(C(=CC=C1)Cl)NC(=O)C2=CN=C(S2)NC3=CC(=NC(=N3)C)N4CCN(CC4)CCO	CCN1CCN(CC1)CC2=CN=C(C=C2)NC3=NC=C(C(=N3)C4=CC5=C(C(=C4)F)N=C(N5C(C)C)C)F
Dihydroergotamine	Abemaciclib	0	DB00320	DB12001	C[C@@]1(C(=O)N2[C@H](C(=O)N3CCC[C@H]3[C@@]2(O1)O)CC4=CC=CC=C4)NC(=O)[C@@H]5C[C@H]6[C@@H](CC7=CNC8=CC=CC6=C78)N(C5)C	CCN1CCN(CC1)CC2=CN=C(C=C2)NC3=NC=C(C(=N3)C4=CC5=C(C(=C4)F)N=C(N5C(C)C)C)F
Diltiazem	Abemaciclib	0	DB00343	DB12001	CC(=O)O[C@@H]1[C@@H](SC2=CC=CC=C2N(C1=O)CCN(C)C)C3=CC=C(C=C3)OC	CCN1CCN(CC1)CC2=CN=C(C=C2)NC3=NC=C(C(=N3)C4=CC5=C(C(=C4)F)N=C(N5C(C)C)C)F
Doxorubicin	Abemaciclib	2	DB00997	DB12001	C[C@H]1[C@H]([C@H](C[C@@H](O1)O[C@H]2C[C@@](CC3=C2C(=C4C(=C3O)C(=O)C5=C(C4=O)C(=CC=C5)OC)O)(C(=O)CO)O)N)O	CCN1CCN(CC1)CC2=CN=C(C=C2)NC3=NC=C(C(=N3)C4=CC5=C(C(=C4)F)N=C(N5C(C)C)C)F
Doxycycline	Abemaciclib	0	DB00254	DB12001	C[C@@H]1[C@H]2[C@@H]([C@H]3[C@@H](C(=O)C(=C([C@]3(C(=O)C2=C(C4=C1C=CC=C4O)O)O)O)C(=O)N)N(C)C)O	CCN1CCN(CC1)CC2=CN=C(C=C2)NC3=NC=C(C(=N3)C4=CC5=C(C(=C4)F)N=C(N5C(C)C)C)F
Dronedarone	Abemaciclib	0	DB04855	DB12001	CCCCC1=C(C2=C(O1)C=CC(=C2)NS(=O)(=O)C)C(=O)C3=CC=C(C=C3)OCCCN(CCCC)CCCC	CCN1CCN(CC1)CC2=CN=C(C=C2)NC3=NC=C(C(=N3)C4=CC5=C(C(=C4)F)N=C(N5C(C)C)C)F
Eltrombopag	Abemaciclib	2	DB06210	DB12001	CC1=C(C=C(C=C1)N2C(=O)C(=C(N2)C)N=NC3=CC=CC(=C3O)C4=CC(=CC=C4)C(=O)O)C	CCN1CCN(CC1)CC2=CN=C(C=C2)NC3=NC=C(C(=N3)C4=CC5=C(C(=C4)F)N=C(N5C(C)C)C)F
Enzalutamide	Abemaciclib	3	DB08899	DB12001	CC1(C(=O)N(C(=S)N1C2=CC(=C(C=C2)C(=O)NC)F)C3=CC(=C(C=C3)C#N)C(F)(F)F)C	CCN1CCN(CC1)CC2=CN=C(C=C2)NC3=NC=C(C(=N3)C4=CC5=C(C(=C4)F)N=C(N5C(C)C)C)F
Erythromycin	Abemaciclib	0	DB00199	DB12001	CC[C@@H]1[C@@]([C@@H]([C@H](C(=O)[C@@H](C[C@@]([C@@H]([C@H]([C@@H]([C@H](C(=O)O1)C)O[C@H]2C[C@@]([C@H]([C@@H](O2)C)O)(C)OC)C)O[C@H]3[C@@H]([C@H](C[C@H](O3)C)N(C)C)O)(C)O)C)C)O)(C)O	CCN1CCN(CC1)CC2=CN=C(C=C2)NC3=NC=C(C(=N3)C4=CC5=C(C(=C4)F)N=C(N5C(C)C)C)F
Everolimus	Abemaciclib	2	DB01590	DB12001	C[C@@H]1CC[C@H]2C[C@@H](/C(=C/C=C/C=C/[C@H](C[C@H](C(=O)[C@@H]([C@@H](/C(=C/[C@H](C(=O)C[C@H](OC(=O)[C@@H]3CCCCN3C(=O)C(=O)[C@@]1(O2)O)[C@H](C)C[C@@H]4CC[C@H]([C@@H](C4)OC)OCCO)C)/C)O)OC)C)C)/C)OC	CCN1CCN(CC1)CC2=CN=C(C=C2)NC3=NC=C(C(=N3)C4=CC5=C(C(=C4)F)N=C(N5C(C)C)C)F
Fluvoxamine	Abemaciclib	0	DB00176	DB12001	COCCCC/C(=N\OCCN)/C1=CC=C(C=C1)C(F)(F)F	CCN1CCN(CC1)CC2=CN=C(C=C2)NC3=NC=C(C(=N3)C4=CC5=C(C(=C4)F)N=C(N5C(C)C)C)F
Fosphenytoin	Abemaciclib	3	DB01320	DB12001	C1=CC=C(C=C1)C2(C(=O)N(C(=O)N2)COP(=O)(O)O)C3=CC=CC=C3	CCN1CCN(CC1)CC2=CN=C(C=C2)NC3=NC=C(C(=N3)C4=CC5=C(C(=C4)F)N=C(N5C(C)C)C)F
Imatinib	Abemaciclib	0	DB00619	DB12001	CC1=C(C=C(C=C1)NC(=O)C2=CC=C(C=C2)CN3CCN(CC3)C)NC4=NC=CC(=N4)C5=CN=CC=C5	CCN1CCN(CC1)CC2=CN=C(C=C2)NC3=NC=C(C(=N3)C4=CC5=C(C(=C4)F)N=C(N5C(C)C)C)F
Isavuconazole	Abemaciclib	2	DB11633	DB12001	C[C@@H](C1=NC(=CS1)C2=CC=C(C=C2)C#N)[C@](CN3C=NC=N3)(C4=C(C=CC(=C4)F)F)O	CCN1CCN(CC1)CC2=CN=C(C=C2)NC3=NC=C(C(=N3)C4=CC5=C(C(=C4)F)N=C(N5C(C)C)C)F
Isradipine	Abemaciclib	0	DB00270	DB12001	CC1=C(C(C(=C(N1)C)C(=O)OC(C)C)C2=CC=CC3=NON=C32)C(=O)OC	CCN1CCN(CC1)CC2=CN=C(C=C2)NC3=NC=C(C(=N3)C4=CC5=C(C(=C4)F)N=C(N5C(C)C)C)F
Itraconazole	Abemaciclib	1	DB01167	DB12001	CCC(C)N1C(=O)N(C=N1)C2=CC=C(C=C2)N3CCN(CC3)C4=CC=C(C=C4)OC[C@H]5CO[C@](O5)(CN6C=NC=N6)C7=C(C=C(C=C7)Cl)Cl	CCN1CCN(CC1)CC2=CN=C(C=C2)NC3=NC=C(C(=N3)C4=CC5=C(C(=C4)F)N=C(N5C(C)C)C)F
Ivacaftor	Abemaciclib	2	DB08820	DB12001	CC(C)(C)C1=CC(=C(C=C1NC(=O)C2=CNC3=CC=CC=C3C2=O)O)C(C)(C)C	CCN1CCN(CC1)CC2=CN=C(C=C2)NC3=NC=C(C(=N3)C4=CC5=C(C(=C4)F)N=C(N5C(C)C)C)F
Ketoconazole	Abemaciclib	2	DB01026	DB12001	CC(=O)N1CCN(CC1)C2=CC=C(C=C2)OC[C@H]3CO[C@](O3)(CN4C=CN=C4)C5=C(C=C(C=C5)Cl)Cl	CCN1CCN(CC1)CC2=CN=C(C=C2)NC3=NC=C(C(=N3)C4=CC5=C(C(=C4)F)N=C(N5C(C)C)C)F
Lorpiprazole	Abemaciclib	2	DB09195	DB12001	C1C[C@@H]2CN3C(=NN=C3[C@@H]2C1)CCN4CCN(CC4)C5=CC=CC(=C5)C(F)(F)F	CCN1CCN(CC1)CC2=CN=C(C=C2)NC3=NC=C(C(=N3)C4=CC5=C(C(=C4)F)N=C(N5C(C)C)C)F
Lovastatin	Abemaciclib	0	DB00227	DB12001	CC[C@H](C)C(=O)O[C@H]1C[C@H](C=C2[C@H]1[C@H]([C@H](C=C2)C)CC[C@@H]3C[C@H](CC(=O)O3)O)C	CCN1CCN(CC1)CC2=CN=C(C=C2)NC3=NC=C(C(=N3)C4=CC5=C(C(=C4)F)N=C(N5C(C)C)C)F
Lumacaftor	Abemaciclib	3	DB09280	DB12001	CC1=C(N=C(C=C1)NC(=O)C2(CC2)C3=CC4=C(C=C3)OC(O4)(F)F)C5=CC(=CC=C5)C(=O)O	CCN1CCN(CC1)CC2=CN=C(C=C2)NC3=NC=C(C(=N3)C4=CC5=C(C(=C4)F)N=C(N5C(C)C)C)F
Midostaurin	Abemaciclib	3	DB06595	DB12001	C[C@@]12[C@@H]([C@@H](C[C@@H](O1)N3C4=CC=CC=C4C5=C6C(=C7C8=CC=CC=C8N2C7=C53)CNC6=O)N(C)C(=O)C9=CC=CC=C9)OC	CCN1CCN(CC1)CC2=CN=C(C=C2)NC3=NC=C(C(=N3)C4=CC5=C(C(=C4)F)N=C(N5C(C)C)C)F
Mifepristone	Abemaciclib	2	DB00834	DB12001	CC#C[C@@]1(CC[C@@H]2[C@@]1(C[C@@H](C3=C4CCC(=O)C=C4CC[C@@H]23)C5=CC=C(C=C5)N(C)C)C)O	CCN1CCN(CC1)CC2=CN=C(C=C2)NC3=NC=C(C(=N3)C4=CC5=C(C(=C4)F)N=C(N5C(C)C)C)F
Mitotane	Abemaciclib	3	DB00648	DB12001	C1=CC=C(C(=C1)C(C2=CC=C(C=C2)Cl)C(Cl)Cl)Cl	CCN1CCN(CC1)CC2=CN=C(C=C2)NC3=NC=C(C(=N3)C4=CC5=C(C(=C4)F)N=C(N5C(C)C)C)F
Naloxegol	Abemaciclib	2	DB09049	DB12001	COCCOCCOCCOCCOCCOCCOCCO[C@H]1CC[C@]2([C@H]3CC4=C5[C@]2([C@H]1OC5=C(C=C4)O)CCN3CC=C)O	CCN1CCN(CC1)CC2=CN=C(C=C2)NC3=NC=C(C(=N3)C4=CC5=C(C(=C4)F)N=C(N5C(C)C)C)F
Nefazodone	Abemaciclib	1	DB01149	DB12001	CCC1=NN(C(=O)N1CCOC2=CC=CC=C2)CCCN3CCN(CC3)C4=CC(=CC=C4)Cl	CCN1CCN(CC1)CC2=CN=C(C=C2)NC3=NC=C(C(=N3)C4=CC5=C(C(=C4)F)N=C(N5C(C)C)C)F
Netupitant	Abemaciclib	2	DB09048	DB12001	CC1=CC=CC=C1C2=CC(=NC=C2N(C)C(=O)C(C)(C)C3=CC(=CC(=C3)C(F)(F)F)C(F)(F)F)N4CCN(CC4)C	CCN1CCN(CC1)CC2=CN=C(C=C2)NC3=NC=C(C(=N3)C4=CC5=C(C(=C4)F)N=C(N5C(C)C)C)F
Aceclofenac	Abiraterone	0	DB06736	DB05812	C1=CC=C(C(=C1)CC(=O)OCC(=O)O)NC2=C(C=CC=C2Cl)Cl	C[C@]12CC[C@@H](CC1=CC[C@@H]3[C@@H]2CC[C@]4([C@H]3CC=C4C5=CN=CC=C5)C)O
Acenocoumarol	Abiraterone	2	DB01418	DB05812	CC(=O)CC(C1=CC=C(C=C1)[N+](=O)[O-])C2=C(C3=CC=CC=C3OC2=O)O	C[C@]12CC[C@@H](CC1=CC[C@@H]3[C@@H]2CC[C@]4([C@H]3CC=C4C5=CN=CC=C5)C)O
Acetaminophen	Abiraterone	2	DB00316	DB05812	CC(=O)NC1=CC=C(C=C1)O	C[C@]12CC[C@@H](CC1=CC[C@@H]3[C@@H]2CC[C@]4([C@H]3CC=C4C5=CN=CC=C5)C)O
Acetylcholine	Abiraterone	2	DB03128	DB05812	CC(=O)OCC[N+](C)(C)C	C[C@]12CC[C@@H](CC1=CC[C@@H]3[C@@H]2CC[C@]4([C@H]3CC=C4C5=CN=CC=C5)C)O
Adinazolam	Abiraterone	0	DB00546	DB05812	CN(C)CC1=NN=C2N1C3=C(C=C(C=C3)Cl)C(=NC2)C4=CC=CC=C4	C[C@]12CC[C@@H](CC1=CC[C@@H]3[C@@H]2CC[C@]4([C@H]3CC=C4C5=CN=CC=C5)C)O
Agomelatine	Abiraterone	2	DB06594	DB05812	CC(=O)NCCC1=CC=CC2=C1C=C(C=C2)OC	C[C@]12CC[C@@H](CC1=CC[C@@H]3[C@@H]2CC[C@]4([C@H]3CC=C4C5=CN=CC=C5)C)O
Ajmaline	Abiraterone	2	DB01426	DB05812	CC[C@H]1[C@@H]2C[C@H]3[C@H]4[C@@]5(C[C@@H]([C@H]2[C@H]5O)N3[C@@H]1O)C6=CC=CC=C6N4C	C[C@]12CC[C@@H](CC1=CC[C@@H]3[C@@H]2CC[C@]4([C@H]3CC=C4C5=CN=CC=C5)C)O
Albendazole	Abiraterone	2	DB00518	DB05812	CCCSC1=CC2=C(C=C1)N=C(N2)NC(=O)OC	C[C@]12CC[C@@H](CC1=CC[C@@H]3[C@@H]2CC[C@]4([C@H]3CC=C4C5=CN=CC=C5)C)O
Almotriptan	Abiraterone	2	DB00918	DB05812	CN(C)CCC1=CNC2=C1C=C(C=C2)CS(=O)(=O)N3CCCC3	C[C@]12CC[C@@H](CC1=CC[C@@H]3[C@@H]2CC[C@]4([C@H]3CC=C4C5=CN=CC=C5)C)O
Alogliptin	Abiraterone	2	DB06203	DB05812	CN1C(=O)C=C(N(C1=O)CC2=CC=CC=C2C#N)N3CCC[C@H](C3)N	C[C@]12CC[C@@H](CC1=CC[C@@H]3[C@@H]2CC[C@]4([C@H]3CC=C4C5=CN=CC=C5)C)O
Alosetron	Abiraterone	2	DB00969	DB05812	CC1=C(N=CN1)CN2CCC3=C(C2=O)C4=CC=CC=C4N3C	C[C@]12CC[C@@H](CC1=CC[C@@H]3[C@@H]2CC[C@]4([C@H]3CC=C4C5=CN=CC=C5)C)O
Alprenolol	Abiraterone	2	DB00866	DB05812	CC(C)NCC(COC1=CC=CC=C1CC=C)O	C[C@]12CC[C@@H](CC1=CC[C@@H]3[C@@H]2CC[C@]4([C@H]3CC=C4C5=CN=CC=C5)C)O
Ambrisentan	Abiraterone	0	DB06403	DB05812	CC1=CC(=NC(=N1)O[C@H](C(=O)O)C(C2=CC=CC=C2)(C3=CC=CC=C3)OC)C	C[C@]12CC[C@@H](CC1=CC[C@@H]3[C@@H]2CC[C@]4([C@H]3CC=C4C5=CN=CC=C5)C)O
Aminophylline	Abiraterone	2	DB01223	DB05812	CN1C2=C(C(=O)N(C1=O)C)NC=N2.CN1C2=C(C(=O)N(C1=O)C)NC=N2.C(CN)N	C[C@]12CC[C@@H](CC1=CC[C@@H]3[C@@H]2CC[C@]4([C@H]3CC=C4C5=CN=CC=C5)C)O
Amiodarone	Abiraterone	2	DB01118	DB05812	CCCCC1=C(C2=CC=CC=C2O1)C(=O)C3=CC(=C(C(=C3)I)OCCN(CC)CC)I	C[C@]12CC[C@@H](CC1=CC[C@@H]3[C@@H]2CC[C@]4([C@H]3CC=C4C5=CN=CC=C5)C)O
Amitriptyline	Abiraterone	2	DB00321	DB05812	CN(C)CCC=C1C2=CC=CC=C2CCC3=CC=CC=C31	C[C@]12CC[C@@H](CC1=CC[C@@H]3[C@@H]2CC[C@]4([C@H]3CC=C4C5=CN=CC=C5)C)O
Amodiaquine	Abiraterone	2	DB00613	DB05812	CCN(CC)CC1=C(C=CC(=C1)NC2=C3C=CC(=CC3=NC=C2)Cl)O	C[C@]12CC[C@@H](CC1=CC[C@@H]3[C@@H]2CC[C@]4([C@H]3CC=C4C5=CN=CC=C5)C)O
Amoxapine	Abiraterone	2	DB00543	DB05812	C1CN(CCN1)C2=NC3=CC=CC=C3OC4=C2C=C(C=C4)Cl	C[C@]12CC[C@@H](CC1=CC[C@@H]3[C@@H]2CC[C@]4([C@H]3CC=C4C5=CN=CC=C5)C)O
Amphetamine	Abiraterone	2	DB00182	DB05812	CC(CC1=CC=CC=C1)N	C[C@]12CC[C@@H](CC1=CC[C@@H]3[C@@H]2CC[C@]4([C@H]3CC=C4C5=CN=CC=C5)C)O
Amsacrine	Abiraterone	2	DB00276	DB05812	COC1=C(C=CC(=C1)NS(=O)(=O)C)NC2=C3C=CC=CC3=NC4=CC=CC=C42	C[C@]12CC[C@@H](CC1=CC[C@@H]3[C@@H]2CC[C@]4([C@H]3CC=C4C5=CN=CC=C5)C)O
Anagrelide	Abiraterone	2	DB00261	DB05812	C1C2=C(C=CC(=C2Cl)Cl)N=C3N1CC(=O)N3	C[C@]12CC[C@@H](CC1=CC[C@@H]3[C@@H]2CC[C@]4([C@H]3CC=C4C5=CN=CC=C5)C)O
Antipyrine	Abiraterone	2	DB01435	DB05812	CC1=CC(=O)N(N1C)C2=CC=CC=C2	C[C@]12CC[C@@H](CC1=CC[C@@H]3[C@@H]2CC[C@]4([C@H]3CC=C4C5=CN=CC=C5)C)O
Apalutamide	Abiraterone	3	DB11901	DB05812	CNC(=O)C1=C(C=C(C=C1)N2C(=S)N(C(=O)C23CCC3)C4=CC(=C(N=C4)C#N)C(F)(F)F)F	C[C@]12CC[C@@H](CC1=CC[C@@H]3[C@@H]2CC[C@]4([C@H]3CC=C4C5=CN=CC=C5)C)O
Apixaban	Abiraterone	2	DB06605	DB05812	COC1=CC=C(C=C1)N2C3=C(CCN(C3=O)C4=CC=C(C=C4)N5CCCCC5=O)C(=N2)C(=O)N	C[C@]12CC[C@@H](CC1=CC[C@@H]3[C@@H]2CC[C@]4([C@H]3CC=C4C5=CN=CC=C5)C)O
Aprepitant	Abiraterone	2	DB00673	DB05812	C[C@H](C1=CC(=CC(=C1)C(F)(F)F)C(F)(F)F)O[C@@H]2[C@@H](N(CCO2)CC3=NNC(=O)N3)C4=CC=C(C=C4)F	C[C@]12CC[C@@H](CC1=CC[C@@H]3[C@@H]2CC[C@]4([C@H]3CC=C4C5=CN=CC=C5)C)O
Aprindine	Abiraterone	2	DB01429	DB05812	CCN(CC)CCCN(C1CC2=CC=CC=C2C1)C3=CC=CC=C3	C[C@]12CC[C@@H](CC1=CC[C@@H]3[C@@H]2CC[C@]4([C@H]3CC=C4C5=CN=CC=C5)C)O
Arformoterol	Abiraterone	2	DB01274	DB05812	C[C@H](CC1=CC=C(C=C1)OC)NC[C@@H](C2=CC(=C(C=C2)O)NC=O)O	C[C@]12CC[C@@H](CC1=CC[C@@H]3[C@@H]2CC[C@]4([C@H]3CC=C4C5=CN=CC=C5)C)O
Aripiprazole	Abiraterone	2	DB01238	DB05812	C1CC(=O)NC2=C1C=CC(=C2)OCCCCN3CCN(CC3)C4=C(C(=CC=C4)Cl)Cl	C[C@]12CC[C@@H](CC1=CC[C@@H]3[C@@H]2CC[C@]4([C@H]3CC=C4C5=CN=CC=C5)C)O
Asenapine	Abiraterone	2	DB06216	DB05812	CN1C[C@@H]2[C@@H](C1)C3=C(C=CC(=C3)Cl)OC4=CC=CC=C24	C[C@]12CC[C@@H](CC1=CC[C@@H]3[C@@H]2CC[C@]4([C@H]3CC=C4C5=CN=CC=C5)C)O
Astemizole	Abiraterone	2	DB00637	DB05812	COC1=CC=C(C=C1)CCN2CCC(CC2)NC3=NC4=CC=CC=C4N3CC5=CC=C(C=C5)F	C[C@]12CC[C@@H](CC1=CC[C@@H]3[C@@H]2CC[C@]4([C@H]3CC=C4C5=CN=CC=C5)C)O
Atomoxetine	Abiraterone	2	DB00289	DB05812	CC1=CC=CC=C1O[C@H](CCNC)C2=CC=CC=C2	C[C@]12CC[C@@H](CC1=CC[C@@H]3[C@@H]2CC[C@]4([C@H]3CC=C4C5=CN=CC=C5)C)O
Atorvastatin	Abiraterone	2	DB01076	DB05812	CC(C)C1=C(C(=C(N1CC[C@H](C[C@H](CC(=O)O)O)O)C2=CC=C(C=C2)F)C3=CC=CC=C3)C(=O)NC4=CC=CC=C4	C[C@]12CC[C@@H](CC1=CC[C@@H]3[C@@H]2CC[C@]4([C@H]3CC=C4C5=CN=CC=C5)C)O
Axitinib	Abiraterone	2	DB06626	DB05812	CNC(=O)C1=CC=CC=C1SC2=CC3=C(C=C2)C(=NN3)/C=C/C4=CC=CC=N4	C[C@]12CC[C@@H](CC1=CC[C@@H]3[C@@H]2CC[C@]4([C@H]3CC=C4C5=CN=CC=C5)C)O
Azelastine	Abiraterone	2	DB00972	DB05812	CN1CCCC(CC1)N2C(=O)C3=CC=CC=C3C(=N2)CC4=CC=C(C=C4)Cl	C[C@]12CC[C@@H](CC1=CC[C@@H]3[C@@H]2CC[C@]4([C@H]3CC=C4C5=CN=CC=C5)C)O
Benzatropine	Abiraterone	2	DB00245	DB05812	CN1[C@@H]2CC[C@H]1CC(C2)OC(C3=CC=CC=C3)C4=CC=CC=C4	C[C@]12CC[C@@H](CC1=CC[C@@H]3[C@@H]2CC[C@]4([C@H]3CC=C4C5=CN=CC=C5)C)O
Bepridil	Abiraterone	2	DB01244	DB05812	CC(C)COCC(CN(CC1=CC=CC=C1)C2=CC=CC=C2)N3CCCC3	C[C@]12CC[C@@H](CC1=CC[C@@H]3[C@@H]2CC[C@]4([C@H]3CC=C4C5=CN=CC=C5)C)O
Betaxolol	Abiraterone	2	DB00195	DB05812	CC(C)NCC(COC1=CC=C(C=C1)CCOCC2CC2)O	C[C@]12CC[C@@H](CC1=CC[C@@H]3[C@@H]2CC[C@]4([C@H]3CC=C4C5=CN=CC=C5)C)O
Bexarotene	Abiraterone	0	DB00307	DB05812	CC1=CC2=C(C=C1C(=C)C3=CC=C(C=C3)C(=O)O)C(CCC2(C)C)(C)C	C[C@]12CC[C@@H](CC1=CC[C@@H]3[C@@H]2CC[C@]4([C@H]3CC=C4C5=CN=CC=C5)C)O
Bisoprolol	Abiraterone	2	DB00612	DB05812	CC(C)NCC(COC1=CC=C(C=C1)COCCOC(C)C)O	C[C@]12CC[C@@H](CC1=CC[C@@H]3[C@@H]2CC[C@]4([C@H]3CC=C4C5=CN=CC=C5)C)O
Bortezomib	Abiraterone	2	DB00188	DB05812	B([C@H](CC(C)C)NC(=O)[C@H](CC1=CC=CC=C1)NC(=O)C2=NC=CN=C2)(O)O	C[C@]12CC[C@@H](CC1=CC[C@@H]3[C@@H]2CC[C@]4([C@H]3CC=C4C5=CN=CC=C5)C)O
Bosentan	Abiraterone	2	DB00559	DB05812	CC(C)(C)C1=CC=C(C=C1)S(=O)(=O)NC2=C(C(=NC(=N2)C3=NC=CC=N3)OCCO)OC4=CC=CC=C4OC	C[C@]12CC[C@@H](CC1=CC[C@@H]3[C@@H]2CC[C@]4([C@H]3CC=C4C5=CN=CC=C5)C)O
Brexpiprazole	Abiraterone	2	DB09128	DB05812	C1CN(CCN1CCCCOC2=CC3=C(C=C2)C=CC(=O)N3)C4=C5C=CSC5=CC=C4	C[C@]12CC[C@@H](CC1=CC[C@@H]3[C@@H]2CC[C@]4([C@H]3CC=C4C5=CN=CC=C5)C)O
Brigatinib	Abiraterone	2	DB12267	DB05812	CN1CCN(CC1)C2CCN(CC2)C3=CC(=C(C=C3)NC4=NC=C(C(=N4)NC5=CC=CC=C5P(=O)(C)C)Cl)OC	C[C@]12CC[C@@H](CC1=CC[C@@H]3[C@@H]2CC[C@]4([C@H]3CC=C4C5=CN=CC=C5)C)O
Brivaracetam	Abiraterone	0	DB05541	DB05812	CCC[C@@H]1CC(=O)N(C1)[C@@H](CC)C(=O)N	C[C@]12CC[C@@H](CC1=CC[C@@H]3[C@@H]2CC[C@]4([C@H]3CC=C4C5=CN=CC=C5)C)O
Bromazepam	Abiraterone	2	DB01558	DB05812	C1C(=O)NC2=C(C=C(C=C2)Br)C(=N1)C3=CC=CC=N3	C[C@]12CC[C@@H](CC1=CC[C@@H]3[C@@H]2CC[C@]4([C@H]3CC=C4C5=CN=CC=C5)C)O
Brompheniramine	Abiraterone	2	DB00835	DB05812	CN(C)CCC(C1=CC=C(C=C1)Br)C2=CC=CC=N2	C[C@]12CC[C@@H](CC1=CC[C@@H]3[C@@H]2CC[C@]4([C@H]3CC=C4C5=CN=CC=C5)C)O
Bupivacaine	Abiraterone	2	DB00297	DB05812	CCCCN1CCCCC1C(=O)NC2=C(C=CC=C2C)C	C[C@]12CC[C@@H](CC1=CC[C@@H]3[C@@H]2CC[C@]4([C@H]3CC=C4C5=CN=CC=C5)C)O
Buprenorphine	Abiraterone	2	DB00921	DB05812	C[C@]([C@H]1C[C@@]23CC[C@@]1([C@H]4[C@@]25CCN([C@@H]3CC6=C5C(=C(C=C6)O)O4)CC7CC7)OC)(C(C)(C)C)O	C[C@]12CC[C@@H](CC1=CC[C@@H]3[C@@H]2CC[C@]4([C@H]3CC=C4C5=CN=CC=C5)C)O
Bupropion	Abiraterone	2	DB01156	DB05812	CC(C(=O)C1=CC(=CC=C1)Cl)NC(C)(C)C	C[C@]12CC[C@@H](CC1=CC[C@@H]3[C@@H]2CC[C@]4([C@H]3CC=C4C5=CN=CC=C5)C)O
Buspirone	Abiraterone	2	DB00490	DB05812	C1CCC2(C1)CC(=O)N(C(=O)C2)CCCCN3CCN(CC3)C4=NC=CC=N4	C[C@]12CC[C@@H](CC1=CC[C@@H]3[C@@H]2CC[C@]4([C@H]3CC=C4C5=CN=CC=C5)C)O
Cabazitaxel	Abiraterone	2	DB06772	DB05812	CC1=C2[C@H](C(=O)[C@@]3([C@H](C[C@@H]4[C@]([C@H]3[C@@H]([C@@](C2(C)C)(C[C@@H]1OC(=O)[C@@H]([C@H](C5=CC=CC=C5)NC(=O)OC(C)(C)C)O)O)OC(=O)C6=CC=CC=C6)(CO4)OC(=O)C)OC)C)OC	C[C@]12CC[C@@H](CC1=CC[C@@H]3[C@@H]2CC[C@]4([C@H]3CC=C4C5=CN=CC=C5)C)O
Cabozantinib	Abiraterone	0	DB08875	DB05812	COC1=CC2=C(C=CN=C2C=C1OC)OC3=CC=C(C=C3)NC(=O)C4(CC4)C(=O)NC5=CC=C(C=C5)F	C[C@]12CC[C@@H](CC1=CC[C@@H]3[C@@H]2CC[C@]4([C@H]3CC=C4C5=CN=CC=C5)C)O
Caffeine	Abiraterone	2	DB00201	DB05812	CN1C=NC2=C1C(=O)N(C(=O)N2C)C	C[C@]12CC[C@@H](CC1=CC[C@@H]3[C@@H]2CC[C@]4([C@H]3CC=C4C5=CN=CC=C5)C)O
Candesartancilexetil	Abiraterone	0	DB00796	DB05812	CCOC1=NC2=CC=CC(=C2N1CC3=CC=C(C=C3)C4=CC=CC=C4C5=NNN=N5)C(=O)OC(C)OC(=O)OC6CCCCC6	C[C@]12CC[C@@H](CC1=CC[C@@H]3[C@@H]2CC[C@]4([C@H]3CC=C4C5=CN=CC=C5)C)O
Cannabidiol	Abiraterone	0	DB09061	DB05812	CCCCCC1=CC(=C(C(=C1)O)[C@@H]2C=C(CC[C@H]2C(=C)C)C)O	C[C@]12CC[C@@H](CC1=CC[C@@H]3[C@@H]2CC[C@]4([C@H]3CC=C4C5=CN=CC=C5)C)O
Captopril	Abiraterone	2	DB01197	DB05812	C[C@H](CS)C(=O)N1CCC[C@H]1C(=O)O	C[C@]12CC[C@@H](CC1=CC[C@@H]3[C@@H]2CC[C@]4([C@H]3CC=C4C5=CN=CC=C5)C)O
Carbamazepine	Abiraterone	3	DB00564	DB05812	C1=CC=C2C(=C1)C=CC3=CC=CC=C3N2C(=O)N	C[C@]12CC[C@@H](CC1=CC[C@@H]3[C@@H]2CC[C@]4([C@H]3CC=C4C5=CN=CC=C5)C)O
Carbinoxamine	Abiraterone	2	DB00748	DB05812	CN(C)CCOC(C1=CC=C(C=C1)Cl)C2=CC=CC=N2	C[C@]12CC[C@@H](CC1=CC[C@@H]3[C@@H]2CC[C@]4([C@H]3CC=C4C5=CN=CC=C5)C)O
Cariprazine	Abiraterone	2	DB06016	DB05812	CN(C)C(=O)NC1CCC(CC1)CCN2CCN(CC2)C3=C(C(=CC=C3)Cl)Cl	C[C@]12CC[C@@H](CC1=CC[C@@H]3[C@@H]2CC[C@]4([C@H]3CC=C4C5=CN=CC=C5)C)O
Carisoprodol	Abiraterone	0	DB00395	DB05812	CCCC(C)(COC(=O)N)COC(=O)NC(C)C	C[C@]12CC[C@@H](CC1=CC[C@@H]3[C@@H]2CC[C@]4([C@H]3CC=C4C5=CN=CC=C5)C)O
Carmustine	Abiraterone	2	DB00262	DB05812	C(CCl)NC(=O)N(CCCl)N=O	C[C@]12CC[C@@H](CC1=CC[C@@H]3[C@@H]2CC[C@]4([C@H]3CC=C4C5=CN=CC=C5)C)O
Carteolol	Abiraterone	2	DB00521	DB05812	CC(C)(C)NCC(COC1=CC=CC2=C1CCC(=O)N2)O	C[C@]12CC[C@@H](CC1=CC[C@@H]3[C@@H]2CC[C@]4([C@H]3CC=C4C5=CN=CC=C5)C)O
Carvedilol	Abiraterone	2	DB01136	DB05812	COC1=CC=CC=C1OCCNCC(COC2=CC=CC3=C2C4=CC=CC=C4N3)O	C[C@]12CC[C@@H](CC1=CC[C@@H]3[C@@H]2CC[C@]4([C@H]3CC=C4C5=CN=CC=C5)C)O
Celecoxib	Abiraterone	0	DB00482	DB05812	CC1=CC=C(C=C1)C2=CC(=NN2C3=CC=C(C=C3)S(=O)(=O)N)C(F)(F)F	C[C@]12CC[C@@H](CC1=CC[C@@H]3[C@@H]2CC[C@]4([C@H]3CC=C4C5=CN=CC=C5)C)O
Ceritinib	Abiraterone	2	DB09063	DB05812	CC1=CC(=C(C=C1C2CCNCC2)OC(C)C)NC3=NC=C(C(=N3)NC4=CC=CC=C4S(=O)(=O)C(C)C)Cl	C[C@]12CC[C@@H](CC1=CC[C@@H]3[C@@H]2CC[C@]4([C@H]3CC=C4C5=CN=CC=C5)C)O
Cerivastatin	Abiraterone	2	DB00439	DB05812	CC(C)C1=C(C(=C(C(=N1)C(C)C)COC)C2=CC=C(C=C2)F)/C=C/[C@H](C[C@H](CC(=O)O)O)O	C[C@]12CC[C@@H](CC1=CC[C@@H]3[C@@H]2CC[C@]4([C@H]3CC=C4C5=CN=CC=C5)C)O
Cevimeline	Abiraterone	2	DB00185	DB05812	C[C@@H]1O[C@]2(CN3CCC2CC3)CS1	C[C@]12CC[C@@H](CC1=CC[C@@H]3[C@@H]2CC[C@]4([C@H]3CC=C4C5=CN=CC=C5)C)O
Chloramphenicol	Abiraterone	0	DB00446	DB05812	C1=CC(=CC=C1[C@H]([C@@H](CO)NC(=O)C(Cl)Cl)O)[N+](=O)[O-]	C[C@]12CC[C@@H](CC1=CC[C@@H]3[C@@H]2CC[C@]4([C@H]3CC=C4C5=CN=CC=C5)C)O
Chloroquine	Abiraterone	2	DB00608	DB05812	CCN(CC)CCCC(C)NC1=C2C=CC(=CC2=NC=C1)Cl	C[C@]12CC[C@@H](CC1=CC[C@@H]3[C@@H]2CC[C@]4([C@H]3CC=C4C5=CN=CC=C5)C)O
Chlorphenamine	Abiraterone	2	DB01114	DB05812	CN(C)CCC(C1=CC=C(C=C1)Cl)C2=CC=CC=N2	C[C@]12CC[C@@H](CC1=CC[C@@H]3[C@@H]2CC[C@]4([C@H]3CC=C4C5=CN=CC=C5)C)O
Chlorpromazine	Abiraterone	2	DB00477	DB05812	CN(C)CCCN1C2=CC=CC=C2SC3=C1C=C(C=C3)Cl	C[C@]12CC[C@@H](CC1=CC[C@@H]3[C@@H]2CC[C@]4([C@H]3CC=C4C5=CN=CC=C5)C)O
Chlorpropamide	Abiraterone	0	DB00672	DB05812	CCCNC(=O)NS(=O)(=O)C1=CC=C(C=C1)Cl	C[C@]12CC[C@@H](CC1=CC[C@@H]3[C@@H]2CC[C@]4([C@H]3CC=C4C5=CN=CC=C5)C)O
Chlorzoxazone	Abiraterone	2	DB00356	DB05812	C1=CC2=C(C=C1Cl)NC(=O)O2	C[C@]12CC[C@@H](CC1=CC[C@@H]3[C@@H]2CC[C@]4([C@H]3CC=C4C5=CN=CC=C5)C)O
Cilostazol	Abiraterone	2	DB01166	DB05812	C1CCC(CC1)N2C(=NN=N2)CCCCOC3=CC4=C(C=C3)NC(=O)CC4	C[C@]12CC[C@@H](CC1=CC[C@@H]3[C@@H]2CC[C@]4([C@H]3CC=C4C5=CN=CC=C5)C)O
Cinacalcet	Abiraterone	2	DB01012	DB05812	C[C@H](C1=CC=CC2=CC=CC=C21)NCCCC3=CC(=CC=C3)C(F)(F)F	C[C@]12CC[C@@H](CC1=CC[C@@H]3[C@@H]2CC[C@]4([C@H]3CC=C4C5=CN=CC=C5)C)O
Cinnarizine	Abiraterone	2	DB00568	DB05812	C1CN(CCN1C/C=C/C2=CC=CC=C2)C(C3=CC=CC=C3)C4=CC=CC=C4	C[C@]12CC[C@@H](CC1=CC[C@@H]3[C@@H]2CC[C@]4([C@H]3CC=C4C5=CN=CC=C5)C)O
Cisapride	Abiraterone	2	DB00604	DB05812	CO[C@H]1CN(CC[C@H]1NC(=O)C2=CC(=C(C=C2OC)N)Cl)CCCOC3=CC=C(C=C3)F	C[C@]12CC[C@@H](CC1=CC[C@@H]3[C@@H]2CC[C@]4([C@H]3CC=C4C5=CN=CC=C5)C)O
Citalopram	Abiraterone	2	DB00215	DB05812	CN(C)CCCC1(C2=C(CO1)C=C(C=C2)C#N)C3=CC=C(C=C3)F	C[C@]12CC[C@@H](CC1=CC[C@@H]3[C@@H]2CC[C@]4([C@H]3CC=C4C5=CN=CC=C5)C)O
Clarithromycin	Abiraterone	0	DB01211	DB05812	CC[C@@H]1[C@@]([C@@H]([C@H](C(=O)[C@@H](C[C@@]([C@@H]([C@H]([C@@H]([C@H](C(=O)O1)C)O[C@H]2C[C@@]([C@H]([C@@H](O2)C)O)(C)OC)C)O[C@H]3[C@@H]([C@H](C[C@H](O3)C)N(C)C)O)(C)OC)C)C)O)(C)O	C[C@]12CC[C@@H](CC1=CC[C@@H]3[C@@H]2CC[C@]4([C@H]3CC=C4C5=CN=CC=C5)C)O
Clemastine	Abiraterone	0	DB00283	DB05812	C[C@@](C1=CC=CC=C1)(C2=CC=C(C=C2)Cl)OCC[C@H]3CCCN3C	C[C@]12CC[C@@H](CC1=CC[C@@H]3[C@@H]2CC[C@]4([C@H]3CC=C4C5=CN=CC=C5)C)O
Clenbuterol	Abiraterone	2	DB01407	DB05812	CC(C)(C)NCC(C1=CC(=C(C(=C1)Cl)N)Cl)O	C[C@]12CC[C@@H](CC1=CC[C@@H]3[C@@H]2CC[C@]4([C@H]3CC=C4C5=CN=CC=C5)C)O
Clevidipine	Abiraterone	2	DB04920	DB05812	CCCC(=O)OCOC(=O)C1=C(NC(=C(C1C2=C(C(=CC=C2)Cl)Cl)C(=O)OC)C)C	C[C@]12CC[C@@H](CC1=CC[C@@H]3[C@@H]2CC[C@]4([C@H]3CC=C4C5=CN=CC=C5)C)O
Clomipramine	Abiraterone	2	DB01242	DB05812	CN(C)CCCN1C2=CC=CC=C2CCC3=C1C=C(C=C3)Cl	C[C@]12CC[C@@H](CC1=CC[C@@H]3[C@@H]2CC[C@]4([C@H]3CC=C4C5=CN=CC=C5)C)O
Clonidine	Abiraterone	2	DB00575	DB05812	C1CN=C(N1)NC2=C(C=CC=C2Cl)Cl	C[C@]12CC[C@@H](CC1=CC[C@@H]3[C@@H]2CC[C@]4([C@H]3CC=C4C5=CN=CC=C5)C)O
Clopidogrel	Abiraterone	38	DB00758	DB05812	COC(=O)[C@H](C1=CC=CC=C1Cl)N2CCC3=C(C2)C=CS3	C[C@]12CC[C@@H](CC1=CC[C@@H]3[C@@H]2CC[C@]4([C@H]3CC=C4C5=CN=CC=C5)C)O
Abiraterone	Clotiazepam	0	DB05812	DB01559	C[C@]12CC[C@@H](CC1=CC[C@@H]3[C@@H]2CC[C@]4([C@H]3CC=C4C5=CN=CC=C5)C)O	CCC1=CC2=C(S1)N(C(=O)CN=C2C3=CC=CC=C3Cl)C
Abiraterone	Clotrimazole	0	DB05812	DB00257	C[C@]12CC[C@@H](CC1=CC[C@@H]3[C@@H]2CC[C@]4([C@H]3CC=C4C5=CN=CC=C5)C)O	C1=CC=C(C=C1)C(C2=CC=CC=C2)(C3=CC=CC=C3Cl)N4C=CN=C4
Abiraterone	Clozapine	2	DB05812	DB00363	C[C@]12CC[C@@H](CC1=CC[C@@H]3[C@@H]2CC[C@]4([C@H]3CC=C4C5=CN=CC=C5)C)O	CN1CCN(CC1)C2=NC3=C(C=CC(=C3)Cl)NC4=CC=CC=C42
Abiraterone	Codeine	2	DB05812	DB00318	C[C@]12CC[C@@H](CC1=CC[C@@H]3[C@@H]2CC[C@]4([C@H]3CC=C4C5=CN=CC=C5)C)O	CN1CC[C@]23[C@@H]4[C@H]1CC5=C2C(=C(C=C5)OC)O[C@H]3[C@H](C=C4)O
Abiraterone	Conivaptan	2	DB05812	DB00872	C[C@]12CC[C@@H](CC1=CC[C@@H]3[C@@H]2CC[C@]4([C@H]3CC=C4C5=CN=CC=C5)C)O	CC1=NC2=C(N1)CCN(C3=CC=CC=C32)C(=O)C4=CC=C(C=C4)NC(=O)C5=CC=CC=C5C6=CC=CC=C6
Abiraterone	Crizotinib	0	DB05812	DB08865	C[C@]12CC[C@@H](CC1=CC[C@@H]3[C@@H]2CC[C@]4([C@H]3CC=C4C5=CN=CC=C5)C)O	C[C@H](C1=C(C=CC(=C1Cl)F)Cl)OC2=C(N=CC(=C2)C3=CN(N=C3)C4CCNCC4)N
Abiraterone	Cyclobenzaprine	2	DB05812	DB00924	C[C@]12CC[C@@H](CC1=CC[C@@H]3[C@@H]2CC[C@]4([C@H]3CC=C4C5=CN=CC=C5)C)O	CN(C)CCC=C1C2=CC=CC=C2C=CC3=CC=CC=C31
Abiraterone	Cyclophosphamide	2	DB05812	DB00531	C[C@]12CC[C@@H](CC1=CC[C@@H]3[C@@H]2CC[C@]4([C@H]3CC=C4C5=CN=CC=C5)C)O	C1CNP(=O)(OC1)N(CCCl)CCCl
Abiraterone	Cyclosporine	0	DB05812	DB00091	C[C@]12CC[C@@H](CC1=CC[C@@H]3[C@@H]2CC[C@]4([C@H]3CC=C4C5=CN=CC=C5)C)O	CC[C@H]1C(=O)N(CC(=O)N([C@H](C(=O)N[C@H](C(=O)N([C@H](C(=O)N[C@H](C(=O)N[C@@H](C(=O)N([C@H](C(=O)N([C@H](C(=O)N([C@H](C(=O)N([C@H](C(=O)N1)[C@@H]([C@H](C)C/C=C/C)O)C)C(C)C)C)CC(C)C)C)CC(C)C)C)C)C)CC(C)C)C)C(C)C)CC(C)C)C)C
Abiraterone	Dabrafenib	3	DB05812	DB08912	C[C@]12CC[C@@H](CC1=CC[C@@H]3[C@@H]2CC[C@]4([C@H]3CC=C4C5=CN=CC=C5)C)O	CC(C)(C)C1=NC(=C(S1)C2=NC(=NC=C2)N)C3=C(C(=CC=C3)NS(=O)(=O)C4=C(C=CC=C4F)F)F
Abiraterone	Dacarbazine	2	DB05812	DB00851	C[C@]12CC[C@@H](CC1=CC[C@@H]3[C@@H]2CC[C@]4([C@H]3CC=C4C5=CN=CC=C5)C)O	CN(C)/N=N/C1=C(NC=N1)C(=O)N
Abiraterone	Dapagliflozin	2	DB05812	DB06292	C[C@]12CC[C@@H](CC1=CC[C@@H]3[C@@H]2CC[C@]4([C@H]3CC=C4C5=CN=CC=C5)C)O	CCOC1=CC=C(C=C1)CC2=C(C=CC(=C2)[C@H]3[C@@H]([C@H]([C@@H]([C@H](O3)CO)O)O)O)Cl
Abiraterone	Darifenacin	2	DB05812	DB00496	C[C@]12CC[C@@H](CC1=CC[C@@H]3[C@@H]2CC[C@]4([C@H]3CC=C4C5=CN=CC=C5)C)O	C1CN(C[C@@H]1C(C2=CC=CC=C2)(C3=CC=CC=C3)C(=O)N)CCC4=CC5=C(C=C4)OCC5
Abiraterone	Dasatinib	2	DB05812	DB01254	C[C@]12CC[C@@H](CC1=CC[C@@H]3[C@@H]2CC[C@]4([C@H]3CC=C4C5=CN=CC=C5)C)O	CC1=C(C(=CC=C1)Cl)NC(=O)C2=CN=C(S2)NC3=CC(=NC(=N3)C)N4CCN(CC4)CCO
Abiraterone	Daunorubicin	2	DB05812	DB00694	C[C@]12CC[C@@H](CC1=CC[C@@H]3[C@@H]2CC[C@]4([C@H]3CC=C4C5=CN=CC=C5)C)O	C[C@H]1[C@H]([C@H](C[C@@H](O1)O[C@H]2C[C@@](CC3=C2C(=C4C(=C3O)C(=O)C5=C(C4=O)C(=CC=C5)OC)O)(C(=O)C)O)N)O
Abiraterone	Debrisoquin	2	DB05812	DB04840	C[C@]12CC[C@@H](CC1=CC[C@@H]3[C@@H]2CC[C@]4([C@H]3CC=C4C5=CN=CC=C5)C)O	C1CN(CC2=CC=CC=C21)C(=N)N
Abiraterone	Desipramine	2	DB05812	DB01151	C[C@]12CC[C@@H](CC1=CC[C@@H]3[C@@H]2CC[C@]4([C@H]3CC=C4C5=CN=CC=C5)C)O	CNCCCN1C2=CC=CC=C2CCC3=CC=CC=C31
Abiraterone	Deutetrabenazine	2	DB05812	DB12161	C[C@]12CC[C@@H](CC1=CC[C@@H]3[C@@H]2CC[C@]4([C@H]3CC=C4C5=CN=CC=C5)C)O	[2H]C([2H])([2H])OC1=C(C=C2[C@H]3CC(=O)[C@@H](CN3CCC2=C1)CC(C)C)OC([2H])([2H])[2H]
Abiraterone	Dexfenfluramine	2	DB05812	DB01191	C[C@]12CC[C@@H](CC1=CC[C@@H]3[C@@H]2CC[C@]4([C@H]3CC=C4C5=CN=CC=C5)C)O	CCN[C@@H](C)CC1=CC(=CC=C1)C(F)(F)F
Abiraterone	Dexlansoprazole	0	DB05812	DB05351	C[C@]12CC[C@@H](CC1=CC[C@@H]3[C@@H]2CC[C@]4([C@H]3CC=C4C5=CN=CC=C5)C)O	CC1=C(C=CN=C1C[S@@](=O)C2=NC3=CC=CC=C3N2)OCC(F)(F)F
Abiraterone	Dexmethylphenidate	2	DB05812	DB06701	C[C@]12CC[C@@H](CC1=CC[C@@H]3[C@@H]2CC[C@]4([C@H]3CC=C4C5=CN=CC=C5)C)O	COC(=O)[C@@H]([C@H]1CCCCN1)C2=CC=CC=C2
Abiraterone	Dextroamphetamine	2	DB05812	DB01576	C[C@]12CC[C@@H](CC1=CC[C@@H]3[C@@H]2CC[C@]4([C@H]3CC=C4C5=CN=CC=C5)C)O	C[C@@H](CC1=CC=CC=C1)N
Abiraterone	Dextromethorphan	2	DB05812	DB00514	C[C@]12CC[C@@H](CC1=CC[C@@H]3[C@@H]2CC[C@]4([C@H]3CC=C4C5=CN=CC=C5)C)O	CN1CC[C@@]23CCCC[C@@H]2[C@@H]1CC4=C3C=C(C=C4)OC
Abiraterone	Diazepam	2	DB05812	DB00829	C[C@]12CC[C@@H](CC1=CC[C@@H]3[C@@H]2CC[C@]4([C@H]3CC=C4C5=CN=CC=C5)C)O	CN1C(=O)CN=C(C2=C1C=CC(=C2)Cl)C3=CC=CC=C3
Abiraterone	Diclofenac	2	DB05812	DB00586	C[C@]12CC[C@@H](CC1=CC[C@@H]3[C@@H]2CC[C@]4([C@H]3CC=C4C5=CN=CC=C5)C)O	C1=CC=C(C(=C1)CC(=O)O)NC2=C(C=CC=C2Cl)Cl
Abiraterone	Dicoumarol	0	DB05812	DB00266	C[C@]12CC[C@@H](CC1=CC[C@@H]3[C@@H]2CC[C@]4([C@H]3CC=C4C5=CN=CC=C5)C)O	C1=CC=C2C(=C1)C(=C(C(=O)O2)CC3=C(C4=CC=CC=C4OC3=O)O)O
Abiraterone	Digitoxin	18	DB05812	DB01396	C[C@]12CC[C@@H](CC1=CC[C@@H]3[C@@H]2CC[C@]4([C@H]3CC=C4C5=CN=CC=C5)C)O	C[C@@H]1[C@H]([C@H](C[C@@H](O1)O[C@@H]2[C@H](O[C@H](C[C@@H]2O)O[C@@H]3[C@H](O[C@H](C[C@@H]3O)O[C@H]4CC[C@]5([C@@H](C4)CC[C@@H]6[C@@H]5CC[C@]7([C@@]6(CC[C@@H]7C8=CC(=O)OC8)O)C)C)C)C)O)O
Abiraterone	Digoxin	18	DB05812	DB00390	C[C@]12CC[C@@H](CC1=CC[C@@H]3[C@@H]2CC[C@]4([C@H]3CC=C4C5=CN=CC=C5)C)O	C[C@@H]1[C@H]([C@H](C[C@@H](O1)O[C@@H]2[C@H](O[C@H](C[C@@H]2O)O[C@@H]3[C@H](O[C@H](C[C@@H]3O)O[C@H]4CC[C@]5([C@@H](C4)CC[C@@H]6[C@@H]5C[C@H]([C@]7([C@@]6(CC[C@@H]7C8=CC(=O)OC8)O)C)O)C)C)C)O)O
Abiraterone	Dihydroergotamine	0	DB05812	DB00320	C[C@]12CC[C@@H](CC1=CC[C@@H]3[C@@H]2CC[C@]4([C@H]3CC=C4C5=CN=CC=C5)C)O	C[C@@]1(C(=O)N2[C@H](C(=O)N3CCC[C@H]3[C@@]2(O1)O)CC4=CC=CC=C4)NC(=O)[C@@H]5C[C@H]6[C@@H](CC7=CNC8=CC=CC6=C78)N(C5)C
Abiraterone	Diltiazem	2	DB05812	DB00343	C[C@]12CC[C@@H](CC1=CC[C@@H]3[C@@H]2CC[C@]4([C@H]3CC=C4C5=CN=CC=C5)C)O	CC(=O)O[C@@H]1[C@@H](SC2=CC=CC=C2N(C1=O)CCN(C)C)C3=CC=C(C=C3)OC
Abiraterone	Dinoprostone	2	DB05812	DB00917	C[C@]12CC[C@@H](CC1=CC[C@@H]3[C@@H]2CC[C@]4([C@H]3CC=C4C5=CN=CC=C5)C)O	CCCCC[C@@H](/C=C/[C@H]1[C@@H](CC(=O)[C@@H]1C/C=C\CCCC(=O)O)O)O
Abiraterone	Diphenhydramine	2	DB05812	DB01075	C[C@]12CC[C@@H](CC1=CC[C@@H]3[C@@H]2CC[C@]4([C@H]3CC=C4C5=CN=CC=C5)C)O	CN(C)CCOC(C1=CC=CC=C1)C2=CC=CC=C2
Abiraterone	Docetaxel	1	DB05812	DB01248	C[C@]12CC[C@@H](CC1=CC[C@@H]3[C@@H]2CC[C@]4([C@H]3CC=C4C5=CN=CC=C5)C)O	CC1=C2[C@H](C(=O)[C@@]3([C@H](C[C@@H]4[C@]([C@H]3[C@@H]([C@@](C2(C)C)(C[C@@H]1OC(=O)[C@@H]([C@H](C5=CC=CC=C5)NC(=O)OC(C)(C)C)O)O)OC(=O)C6=CC=CC=C6)(CO4)OC(=O)C)O)C)O
Abiraterone	Doconexent	0	DB05812	DB03756	C[C@]12CC[C@@H](CC1=CC[C@@H]3[C@@H]2CC[C@]4([C@H]3CC=C4C5=CN=CC=C5)C)O	CC/C=C\C/C=C\C/C=C\C/C=C\C/C=C\C/C=C\CCC(=O)O
Abiraterone	Dolasetron	2	DB05812	DB00757	C[C@]12CC[C@@H](CC1=CC[C@@H]3[C@@H]2CC[C@]4([C@H]3CC=C4C5=CN=CC=C5)C)O	C1[C@@H]2CC(C[C@H]3N2CC(=O)C1C3)OC(=O)C4=CNC5=CC=CC=C54
Abiraterone	Domperidone	2	DB05812	DB01184	C[C@]12CC[C@@H](CC1=CC[C@@H]3[C@@H]2CC[C@]4([C@H]3CC=C4C5=CN=CC=C5)C)O	C1CN(CCC1N2C3=C(C=C(C=C3)Cl)NC2=O)CCCN4C5=CC=CC=C5NC4=O
Abiraterone	Donepezil	2	DB05812	DB00843	C[C@]12CC[C@@H](CC1=CC[C@@H]3[C@@H]2CC[C@]4([C@H]3CC=C4C5=CN=CC=C5)C)O	COC1=C(C=C2C(=C1)CC(C2=O)CC3CCN(CC3)CC4=CC=CC=C4)OC
Abiraterone	Dopamine	2	DB05812	DB00988	C[C@]12CC[C@@H](CC1=CC[C@@H]3[C@@H]2CC[C@]4([C@H]3CC=C4C5=CN=CC=C5)C)O	C1=CC(=C(C=C1CCN)O)O
Abiraterone	Dorzolamide	0	DB05812	DB00869	C[C@]12CC[C@@H](CC1=CC[C@@H]3[C@@H]2CC[C@]4([C@H]3CC=C4C5=CN=CC=C5)C)O	CCN[C@H]1C[C@@H](S(=O)(=O)C2=C1C=C(S2)S(=O)(=O)N)C
Abiraterone	Doxazosin	2	DB05812	DB00590	C[C@]12CC[C@@H](CC1=CC[C@@H]3[C@@H]2CC[C@]4([C@H]3CC=C4C5=CN=CC=C5)C)O	COC1=C(C=C2C(=C1)C(=NC(=N2)N3CCN(CC3)C(=O)C4COC5=CC=CC=C5O4)N)OC
Abiraterone	Doxepin	2	DB05812	DB01142	C[C@]12CC[C@@H](CC1=CC[C@@H]3[C@@H]2CC[C@]4([C@H]3CC=C4C5=CN=CC=C5)C)O	CN(C)CC/C=C/1\C2=CC=CC=C2COC3=CC=CC=C31
Abiraterone	Doxorubicin	2	DB05812	DB00997	C[C@]12CC[C@@H](CC1=CC[C@@H]3[C@@H]2CC[C@]4([C@H]3CC=C4C5=CN=CC=C5)C)O	C[C@H]1[C@H]([C@H](C[C@@H](O1)O[C@H]2C[C@@](CC3=C2C(=C4C(=C3O)C(=O)C5=C(C4=O)C(=CC=C5)OC)O)(C(=O)CO)O)N)O
Abiraterone	Doxycycline	0	DB05812	DB00254	C[C@]12CC[C@@H](CC1=CC[C@@H]3[C@@H]2CC[C@]4([C@H]3CC=C4C5=CN=CC=C5)C)O	C[C@@H]1[C@H]2[C@@H]([C@H]3[C@@H](C(=O)C(=C([C@]3(C(=O)C2=C(C4=C1C=CC=C4O)O)O)O)C(=O)N)N(C)C)O
Abiraterone	Dronabinol	2	DB05812	DB00470	C[C@]12CC[C@@H](CC1=CC[C@@H]3[C@@H]2CC[C@]4([C@H]3CC=C4C5=CN=CC=C5)C)O	CCCCCC1=CC(=C2[C@@H]3C=C(CC[C@H]3C(OC2=C1)(C)C)C)O
Abiraterone	Dronedarone	2	DB05812	DB04855	C[C@]12CC[C@@H](CC1=CC[C@@H]3[C@@H]2CC[C@]4([C@H]3CC=C4C5=CN=CC=C5)C)O	CCCCC1=C(C2=C(O1)C=CC(=C2)NS(=O)(=O)C)C(=O)C3=CC=C(C=C3)OCCCN(CCCC)CCCC
Abiraterone	Duloxetine	2	DB05812	DB00476	C[C@]12CC[C@@H](CC1=CC[C@@H]3[C@@H]2CC[C@]4([C@H]3CC=C4C5=CN=CC=C5)C)O	CNCC[C@@H](C1=CC=CS1)OC2=CC=CC3=CC=CC=C32
Abiraterone	Eletriptan	2	DB05812	DB00216	C[C@]12CC[C@@H](CC1=CC[C@@H]3[C@@H]2CC[C@]4([C@H]3CC=C4C5=CN=CC=C5)C)O	CN1CCC[C@@H]1CC2=CNC3=C2C=C(C=C3)CCS(=O)(=O)C4=CC=CC=C4
Abiraterone	Eliglustat	2	DB05812	DB09039	C[C@]12CC[C@@H](CC1=CC[C@@H]3[C@@H]2CC[C@]4([C@H]3CC=C4C5=CN=CC=C5)C)O	CCCCCCCC(=O)N[C@H](CN1CCCC1)[C@@H](C2=CC3=C(C=C2)OCCO3)O
Abiraterone	Eltrombopag	2	DB05812	DB06210	C[C@]12CC[C@@H](CC1=CC[C@@H]3[C@@H]2CC[C@]4([C@H]3CC=C4C5=CN=CC=C5)C)O	CC1=C(C=C(C=C1)N2C(=O)C(=C(N2)C)N=NC3=CC=CC(=C3O)C4=CC(=CC=C4)C(=O)O)C
Abiraterone	Enasidenib	2	DB05812	DB13874	C[C@]12CC[C@@H](CC1=CC[C@@H]3[C@@H]2CC[C@]4([C@H]3CC=C4C5=CN=CC=C5)C)O	CC(C)(CNC1=NC(=NC(=N1)C2=NC(=CC=C2)C(F)(F)F)NC3=CC(=NC=C3)C(F)(F)F)O
Abiraterone	Encainide	2	DB05812	DB01228	C[C@]12CC[C@@H](CC1=CC[C@@H]3[C@@H]2CC[C@]4([C@H]3CC=C4C5=CN=CC=C5)C)O	CN1CCCCC1CCC2=CC=CC=C2NC(=O)C3=CC=C(C=C3)OC
Abiraterone	Enzalutamide	3	DB05812	DB08899	C[C@]12CC[C@@H](CC1=CC[C@@H]3[C@@H]2CC[C@]4([C@H]3CC=C4C5=CN=CC=C5)C)O	CC1(C(=O)N(C(=S)N1C2=CC(=C(C=C2)C(=O)NC)F)C3=CC(=C(C=C3)C#N)C(F)(F)F)C
Abiraterone	Epinastine	2	DB05812	DB00751	C[C@]12CC[C@@H](CC1=CC[C@@H]3[C@@H]2CC[C@]4([C@H]3CC=C4C5=CN=CC=C5)C)O	C1C2C3=CC=CC=C3CC4=CC=CC=C4N2C(=N1)N
Abiraterone	Epoprostenol	0	DB05812	DB01240	C[C@]12CC[C@@H](CC1=CC[C@@H]3[C@@H]2CC[C@]4([C@H]3CC=C4C5=CN=CC=C5)C)O	CCCCC[C@@H](/C=C/[C@H]1[C@@H](C[C@H]2[C@@H]1C/C(=C/CCCC(=O)O)/O2)O)O
Abiraterone	Ergotamine	2	DB05812	DB00696	C[C@]12CC[C@@H](CC1=CC[C@@H]3[C@@H]2CC[C@]4([C@H]3CC=C4C5=CN=CC=C5)C)O	C[C@@]1(C(=O)N2[C@H](C(=O)N3CCC[C@H]3[C@@]2(O1)O)CC4=CC=CC=C4)NC(=O)[C@H]5CN([C@@H]6CC7=CNC8=CC=CC(=C78)C6=C5)C
Abiraterone	Erlotinib	2	DB05812	DB00530	C[C@]12CC[C@@H](CC1=CC[C@@H]3[C@@H]2CC[C@]4([C@H]3CC=C4C5=CN=CC=C5)C)O	COCCOC1=C(C=C2C(=C1)C(=NC=N2)NC3=CC=CC(=C3)C#C)OCCOC
Abiraterone	Erythromycin	0	DB05812	DB00199	C[C@]12CC[C@@H](CC1=CC[C@@H]3[C@@H]2CC[C@]4([C@H]3CC=C4C5=CN=CC=C5)C)O	CC[C@@H]1[C@@]([C@@H]([C@H](C(=O)[C@@H](C[C@@]([C@@H]([C@H]([C@@H]([C@H](C(=O)O1)C)O[C@H]2C[C@@]([C@H]([C@@H](O2)C)O)(C)OC)C)O[C@H]3[C@@H]([C@H](C[C@H](O3)C)N(C)C)O)(C)O)C)C)O)(C)O
Abiraterone	Escitalopram	2	DB05812	DB01175	C[C@]12CC[C@@H](CC1=CC[C@@H]3[C@@H]2CC[C@]4([C@H]3CC=C4C5=CN=CC=C5)C)O	CN(C)CCC[C@@]1(C2=C(CO1)C=C(C=C2)C#N)C3=CC=C(C=C3)F
Abiraterone	Esomeprazole	0	DB05812	DB00736	C[C@]12CC[C@@H](CC1=CC[C@@H]3[C@@H]2CC[C@]4([C@H]3CC=C4C5=CN=CC=C5)C)O	CC1=CN=C(C(=C1OC)C)C[S@](=O)C2=NC3=C(N2)C=C(C=C3)OC
Abiraterone	Estradiol	2	DB05812	DB00783	C[C@]12CC[C@@H](CC1=CC[C@@H]3[C@@H]2CC[C@]4([C@H]3CC=C4C5=CN=CC=C5)C)O	C[C@]12CC[C@H]3[C@H]([C@@H]1CC[C@@H]2O)CCC4=C3C=CC(=C4)O
Abiraterone	Estradiolbenzoate	2	DB05812	DB13953	C[C@]12CC[C@@H](CC1=CC[C@@H]3[C@@H]2CC[C@]4([C@H]3CC=C4C5=CN=CC=C5)C)O	C[C@]12CC[C@H]3[C@H]([C@@H]1CC[C@@H]2O)CCC4=C3C=CC(=C4)OC(=O)C5=CC=CC=C5
Abiraterone	Estrone	2	DB05812	DB00655	C[C@]12CC[C@@H](CC1=CC[C@@H]3[C@@H]2CC[C@]4([C@H]3CC=C4C5=CN=CC=C5)C)O	C[C@]12CC[C@H]3[C@H]([C@@H]1CCC2=O)CCC4=C3C=CC(=C4)O
Abiraterone	Eszopiclone	2	DB05812	DB00402	C[C@]12CC[C@@H](CC1=CC[C@@H]3[C@@H]2CC[C@]4([C@H]3CC=C4C5=CN=CC=C5)C)O	CN1CCN(CC1)C(=O)O[C@H]2C3=NC=CN=C3C(=O)N2C4=NC=C(C=C4)Cl
Abiraterone	Ethanol	2	DB05812	DB00898	C[C@]12CC[C@@H](CC1=CC[C@@H]3[C@@H]2CC[C@]4([C@H]3CC=C4C5=CN=CC=C5)C)O	CCO
Abiraterone	Ethylmorphine	2	DB05812	DB01466	C[C@]12CC[C@@H](CC1=CC[C@@H]3[C@@H]2CC[C@]4([C@H]3CC=C4C5=CN=CC=C5)C)O	CCOC1=C2C3=C(C[C@@H]4[C@H]5[C@]3(CCN4C)[C@@H](O2)[C@H](C=C5)O)C=C1
Abiraterone	Etizolam	0	DB05812	DB09166	C[C@]12CC[C@@H](CC1=CC[C@@H]3[C@@H]2CC[C@]4([C@H]3CC=C4C5=CN=CC=C5)C)O	CCC1=CC2=C(S1)N3C(=NN=C3CN=C2C4=CC=CC=C4Cl)C
Abiraterone	Etodolac	0	DB05812	DB00749	C[C@]12CC[C@@H](CC1=CC[C@@H]3[C@@H]2CC[C@]4([C@H]3CC=C4C5=CN=CC=C5)C)O	CCC1=C2C(=CC=C1)C3=C(N2)C(OCC3)(CC)CC(=O)O
Abiraterone	Etoposide	2	DB05812	DB00773	C[C@]12CC[C@@H](CC1=CC[C@@H]3[C@@H]2CC[C@]4([C@H]3CC=C4C5=CN=CC=C5)C)O	C[C@@H]1OC[C@@H]2[C@@H](O1)[C@@H]([C@H]([C@@H](O2)O[C@H]3[C@H]4COC(=O)[C@@H]4[C@@H](C5=CC6=C(C=C35)OCO6)C7=CC(=C(C(=C7)OC)O)OC)O)O
Abiraterone	Etoricoxib	2	DB05812	DB01628	C[C@]12CC[C@@H](CC1=CC[C@@H]3[C@@H]2CC[C@]4([C@H]3CC=C4C5=CN=CC=C5)C)O	CC1=NC=C(C=C1)C2=C(C=C(C=N2)Cl)C3=CC=C(C=C3)S(=O)(=O)C
Abiraterone	Famotidine	0	DB05812	DB00927	C[C@]12CC[C@@H](CC1=CC[C@@H]3[C@@H]2CC[C@]4([C@H]3CC=C4C5=CN=CC=C5)C)O	C1=C(N=C(S1)N=C(N)N)CSCC/C(=N/S(=O)(=O)N)/N
Abiraterone	Fesoterodine	2	DB05812	DB06702	C[C@]12CC[C@@H](CC1=CC[C@@H]3[C@@H]2CC[C@]4([C@H]3CC=C4C5=CN=CC=C5)C)O	CC(C)C(=O)OC1=C(C=C(C=C1)CO)[C@H](CCN(C(C)C)C(C)C)C2=CC=CC=C2
Abiraterone	Fingolimod	2	DB05812	DB08868	C[C@]12CC[C@@H](CC1=CC[C@@H]3[C@@H]2CC[C@]4([C@H]3CC=C4C5=CN=CC=C5)C)O	CCCCCCCCC1=CC=C(C=C1)CCC(CO)(CO)N
Abiraterone	Flecainide	2	DB05812	DB01195	C[C@]12CC[C@@H](CC1=CC[C@@H]3[C@@H]2CC[C@]4([C@H]3CC=C4C5=CN=CC=C5)C)O	C1CCNC(C1)CNC(=O)C2=C(C=CC(=C2)OCC(F)(F)F)OCC(F)(F)F
Abiraterone	Flunarizine	2	DB05812	DB04841	C[C@]12CC[C@@H](CC1=CC[C@@H]3[C@@H]2CC[C@]4([C@H]3CC=C4C5=CN=CC=C5)C)O	C1CN(CCN1C/C=C/C2=CC=CC=C2)C(C3=CC=C(C=C3)F)C4=CC=C(C=C4)F
Abiraterone	Flunitrazepam	2	DB05812	DB01544	C[C@]12CC[C@@H](CC1=CC[C@@H]3[C@@H]2CC[C@]4([C@H]3CC=C4C5=CN=CC=C5)C)O	CN1C(=O)CN=C(C2=C1C=CC(=C2)[N+](=O)[O-])C3=CC=CC=C3F
Abiraterone	Fluorouracil	2	DB05812	DB00544	C[C@]12CC[C@@H](CC1=CC[C@@H]3[C@@H]2CC[C@]4([C@H]3CC=C4C5=CN=CC=C5)C)O	C1=C(C(=O)NC(=O)N1)F
Abiraterone	Fluoxetine	2	DB05812	DB00472	C[C@]12CC[C@@H](CC1=CC[C@@H]3[C@@H]2CC[C@]4([C@H]3CC=C4C5=CN=CC=C5)C)O	CNCCC(C1=CC=CC=C1)OC2=CC=C(C=C2)C(F)(F)F
Abiraterone	Fluphenazine	2	DB05812	DB00623	C[C@]12CC[C@@H](CC1=CC[C@@H]3[C@@H]2CC[C@]4([C@H]3CC=C4C5=CN=CC=C5)C)O	C1CN(CCN1CCCN2C3=CC=CC=C3SC4=C2C=C(C=C4)C(F)(F)F)CCO
Abiraterone	Flurbiprofen	0	DB05812	DB00712	C[C@]12CC[C@@H](CC1=CC[C@@H]3[C@@H]2CC[C@]4([C@H]3CC=C4C5=CN=CC=C5)C)O	CC(C1=CC(=C(C=C1)C2=CC=CC=C2)F)C(=O)O
Abiraterone	Flutamide	2	DB05812	DB00499	C[C@]12CC[C@@H](CC1=CC[C@@H]3[C@@H]2CC[C@]4([C@H]3CC=C4C5=CN=CC=C5)C)O	CC(C)C(=O)NC1=CC(=C(C=C1)[N+](=O)[O-])C(F)(F)F
Abiraterone	Fluvastatin	2	DB05812	DB01095	C[C@]12CC[C@@H](CC1=CC[C@@H]3[C@@H]2CC[C@]4([C@H]3CC=C4C5=CN=CC=C5)C)O	CC(C)N1C2=CC=CC=C2C(=C1/C=C/[C@H](C[C@H](CC(=O)O)O)O)C3=CC=C(C=C3)F
Abiraterone	Fluvoxamine	2	DB05812	DB00176	C[C@]12CC[C@@H](CC1=CC[C@@H]3[C@@H]2CC[C@]4([C@H]3CC=C4C5=CN=CC=C5)C)O	COCCCC/C(=N\OCCN)/C1=CC=C(C=C1)C(F)(F)F
Abiraterone	Formoterol	2	DB05812	DB00983	C[C@]12CC[C@@H](CC1=CC[C@@H]3[C@@H]2CC[C@]4([C@H]3CC=C4C5=CN=CC=C5)C)O	CC(CC1=CC=C(C=C1)OC)NCC(C2=CC(=C(C=C2)O)NC=O)O
Abiraterone	Fosphenytoin	3	DB05812	DB01320	C[C@]12CC[C@@H](CC1=CC[C@@H]3[C@@H]2CC[C@]4([C@H]3CC=C4C5=CN=CC=C5)C)O	C1=CC=C(C=C1)C2(C(=O)N(C(=O)N2)COP(=O)(O)O)C3=CC=CC=C3
Abiraterone	Frovatriptan	2	DB05812	DB00998	C[C@]12CC[C@@H](CC1=CC[C@@H]3[C@@H]2CC[C@]4([C@H]3CC=C4C5=CN=CC=C5)C)O	CN[C@@H]1CCC2=C(C1)C3=C(N2)C=CC(=C3)C(=O)N
Abiraterone	Galantamine	2	DB05812	DB00674	C[C@]12CC[C@@H](CC1=CC[C@@H]3[C@@H]2CC[C@]4([C@H]3CC=C4C5=CN=CC=C5)C)O	CN1CC[C@@]23C=C[C@@H](C[C@@H]2OC4=C(C=CC(=C34)C1)OC)O
Abiraterone	Gefitinib	2	DB05812	DB00317	C[C@]12CC[C@@H](CC1=CC[C@@H]3[C@@H]2CC[C@]4([C@H]3CC=C4C5=CN=CC=C5)C)O	COC1=C(C=C2C(=C1)N=CN=C2NC3=CC(=C(C=C3)F)Cl)OCCCN4CCOCC4
Abiraterone	Gliclazide	0	DB05812	DB01120	C[C@]12CC[C@@H](CC1=CC[C@@H]3[C@@H]2CC[C@]4([C@H]3CC=C4C5=CN=CC=C5)C)O	CC1=CC=C(C=C1)S(=O)(=O)NC(=O)NN2CC3CCCC3C2
Abiraterone	Glimepiride	0	DB05812	DB00222	C[C@]12CC[C@@H](CC1=CC[C@@H]3[C@@H]2CC[C@]4([C@H]3CC=C4C5=CN=CC=C5)C)O	CCC1=C(CN(C1=O)C(=O)NCCC2=CC=C(C=C2)S(=O)(=O)NC(=O)NC3CCC(CC3)C)C
Abiraterone	Glipizide	0	DB05812	DB01067	C[C@]12CC[C@@H](CC1=CC[C@@H]3[C@@H]2CC[C@]4([C@H]3CC=C4C5=CN=CC=C5)C)O	CC1=CN=C(C=N1)C(=O)NCCC2=CC=C(C=C2)S(=O)(=O)NC(=O)NC3CCCCC3
Abiraterone	Glucosamine	0	DB05812	DB01296	C[C@]12CC[C@@H](CC1=CC[C@@H]3[C@@H]2CC[C@]4([C@H]3CC=C4C5=CN=CC=C5)C)O	C([C@@H]1[C@H]([C@@H]([C@H](C(O1)O)N)O)O)O
Abiraterone	Glyburide	0	DB05812	DB01016	C[C@]12CC[C@@H](CC1=CC[C@@H]3[C@@H]2CC[C@]4([C@H]3CC=C4C5=CN=CC=C5)C)O	COC1=C(C=C(C=C1)Cl)C(=O)NCCC2=CC=C(C=C2)S(=O)(=O)NC(=O)NC3CCCCC3
Abiraterone	Granisetron	2	DB05812	DB00889	C[C@]12CC[C@@H](CC1=CC[C@@H]3[C@@H]2CC[C@]4([C@H]3CC=C4C5=CN=CC=C5)C)O	CN1[C@@H]2CCC[C@H]1CC(C2)NC(=O)C3=NN(C4=CC=CC=C43)C
Abiraterone	Guanabenz	2	DB05812	DB00629	C[C@]12CC[C@@H](CC1=CC[C@@H]3[C@@H]2CC[C@]4([C@H]3CC=C4C5=CN=CC=C5)C)O	C1=CC(=C(C(=C1)Cl)/C=N/N=C(N)N)Cl
Abiraterone	Guanfacine	0	DB05812	DB01018	C[C@]12CC[C@@H](CC1=CC[C@@H]3[C@@H]2CC[C@]4([C@H]3CC=C4C5=CN=CC=C5)C)O	C1=CC(=C(C(=C1)Cl)CC(=O)N=C(N)N)Cl
Abiraterone	Halofantrine	2	DB05812	DB01218	C[C@]12CC[C@@H](CC1=CC[C@@H]3[C@@H]2CC[C@]4([C@H]3CC=C4C5=CN=CC=C5)C)O	CCCCN(CCCC)CCC(C1=C2C=CC(=CC2=C3C=C(C=C(C3=C1)Cl)Cl)C(F)(F)F)O
Abiraterone	Haloperidol	2	DB05812	DB00502	C[C@]12CC[C@@H](CC1=CC[C@@H]3[C@@H]2CC[C@]4([C@H]3CC=C4C5=CN=CC=C5)C)O	C1CN(CCC1(C2=CC=C(C=C2)Cl)O)CCCC(=O)C3=CC=C(C=C3)F
Abiraterone	Halothane	2	DB05812	DB01159	C[C@]12CC[C@@H](CC1=CC[C@@H]3[C@@H]2CC[C@]4([C@H]3CC=C4C5=CN=CC=C5)C)O	C(C(F)(F)F)(Cl)Br
Abiraterone	Hesperetin	2	DB05812	DB01094	C[C@]12CC[C@@H](CC1=CC[C@@H]3[C@@H]2CC[C@]4([C@H]3CC=C4C5=CN=CC=C5)C)O	COC1=C(C=C(C=C1)[C@@H]2CC(=O)C3=C(C=C(C=C3O2)O)O)O
Abiraterone	Hexobarbital	2	DB05812	DB01355	C[C@]12CC[C@@H](CC1=CC[C@@H]3[C@@H]2CC[C@]4([C@H]3CC=C4C5=CN=CC=C5)C)O	CC1(C(=O)NC(=O)N(C1=O)C)C2=CCCCC2
Abiraterone	Histamine	0	DB05812	DB05381	C[C@]12CC[C@@H](CC1=CC[C@@H]3[C@@H]2CC[C@]4([C@H]3CC=C4C5=CN=CC=C5)C)O	C1=C(NC=N1)CCN
Abiraterone	Hydrocodone	2	DB05812	DB00956	C[C@]12CC[C@@H](CC1=CC[C@@H]3[C@@H]2CC[C@]4([C@H]3CC=C4C5=CN=CC=C5)C)O	CN1CC[C@]23[C@@H]4[C@H]1CC5=C2C(=C(C=C5)OC)O[C@H]3C(=O)CC4
Abiraterone	Hydromorphone	2	DB05812	DB00327	C[C@]12CC[C@@H](CC1=CC[C@@H]3[C@@H]2CC[C@]4([C@H]3CC=C4C5=CN=CC=C5)C)O	CN1CC[C@]23[C@@H]4[C@H]1CC5=C2C(=C(C=C5)O)O[C@H]3C(=O)CC4
Abiraterone	Ibrutinib	2	DB05812	DB09053	C[C@]12CC[C@@H](CC1=CC[C@@H]3[C@@H]2CC[C@]4([C@H]3CC=C4C5=CN=CC=C5)C)O	C=CC(=O)N1CCC[C@H](C1)N2C3=NC=NC(=C3C(=N2)C4=CC=C(C=C4)OC5=CC=CC=C5)N
Abiraterone	Ibuprofen	2	DB05812	DB01050	C[C@]12CC[C@@H](CC1=CC[C@@H]3[C@@H]2CC[C@]4([C@H]3CC=C4C5=CN=CC=C5)C)O	CC(C)CC1=CC=C(C=C1)C(C)C(=O)O
Abiraterone	Icotinib	2	DB05812	DB11737	C[C@]12CC[C@@H](CC1=CC[C@@H]3[C@@H]2CC[C@]4([C@H]3CC=C4C5=CN=CC=C5)C)O	C#CC1=CC(=CC=C1)NC2=NC=NC3=CC4=C(C=C32)OCCOCCOCCO4
Abiraterone	Idarubicin	2	DB05812	DB01177	C[C@]12CC[C@@H](CC1=CC[C@@H]3[C@@H]2CC[C@]4([C@H]3CC=C4C5=CN=CC=C5)C)O	C[C@H]1[C@H]([C@H](C[C@@H](O1)O[C@H]2C[C@@](CC3=C2C(=C4C(=C3O)C(=O)C5=CC=CC=C5C4=O)O)(C(=O)C)O)N)O
Abiraterone	Ifosfamide	2	DB05812	DB01181	C[C@]12CC[C@@H](CC1=CC[C@@H]3[C@@H]2CC[C@]4([C@H]3CC=C4C5=CN=CC=C5)C)O	C1CN(P(=O)(OC1)NCCCl)CCCl
Abiraterone	Iloperidone	2	DB05812	DB04946	C[C@]12CC[C@@H](CC1=CC[C@@H]3[C@@H]2CC[C@]4([C@H]3CC=C4C5=CN=CC=C5)C)O	CC(=O)C1=CC(=C(C=C1)OCCCN2CCC(CC2)C3=NOC4=C3C=CC(=C4)F)OC
Abiraterone	Imatinib	2	DB05812	DB00619	C[C@]12CC[C@@H](CC1=CC[C@@H]3[C@@H]2CC[C@]4([C@H]3CC=C4C5=CN=CC=C5)C)O	CC1=C(C=C(C=C1)NC(=O)C2=CC=C(C=C2)CN3CCN(CC3)C)NC4=NC=CC(=N4)C5=CN=CC=C5
Abiraterone	Imipramine	2	DB05812	DB00458	C[C@]12CC[C@@H](CC1=CC[C@@H]3[C@@H]2CC[C@]4([C@H]3CC=C4C5=CN=CC=C5)C)O	CN(C)CCCN1C2=CC=CC=C2CCC3=CC=CC=C31
Abiraterone	Imiquimod	2	DB05812	DB00724	C[C@]12CC[C@@H](CC1=CC[C@@H]3[C@@H]2CC[C@]4([C@H]3CC=C4C5=CN=CC=C5)C)O	CC(C)CN1C=NC2=C1C3=CC=CC=C3N=C2N
Abiraterone	Indomethacin	0	DB05812	DB00328	C[C@]12CC[C@@H](CC1=CC[C@@H]3[C@@H]2CC[C@]4([C@H]3CC=C4C5=CN=CC=C5)C)O	CC1=C(C2=C(N1C(=O)C3=CC=C(C=C3)Cl)C=CC(=C2)OC)CC(=O)O
Abiraterone	Irbesartan	2	DB05812	DB01029	C[C@]12CC[C@@H](CC1=CC[C@@H]3[C@@H]2CC[C@]4([C@H]3CC=C4C5=CN=CC=C5)C)O	CCCCC1=NC2(CCCC2)C(=O)N1CC3=CC=C(C=C3)C4=CC=CC=C4C5=NNN=N5
Abiraterone	Isavuconazole	2	DB05812	DB11633	C[C@]12CC[C@@H](CC1=CC[C@@H]3[C@@H]2CC[C@]4([C@H]3CC=C4C5=CN=CC=C5)C)O	C[C@@H](C1=NC(=CS1)C2=CC=C(C=C2)C#N)[C@](CN3C=NC=N3)(C4=C(C=CC(=C4)F)F)O
Abiraterone	Isradipine	0	DB05812	DB00270	C[C@]12CC[C@@H](CC1=CC[C@@H]3[C@@H]2CC[C@]4([C@H]3CC=C4C5=CN=CC=C5)C)O	CC1=C(C(C(=C(N1)C)C(=O)OC(C)C)C2=CC=CC3=NON=C32)C(=O)OC
Abiraterone	Itraconazole	0	DB05812	DB01167	C[C@]12CC[C@@H](CC1=CC[C@@H]3[C@@H]2CC[C@]4([C@H]3CC=C4C5=CN=CC=C5)C)O	CCC(C)N1C(=O)N(C=N1)C2=CC=C(C=C2)N3CCN(CC3)C4=CC=C(C=C4)OC[C@H]5CO[C@](O5)(CN6C=NC=N6)C7=C(C=C(C=C7)Cl)Cl
Abiraterone	Ivacaftor	2	DB05812	DB08820	C[C@]12CC[C@@H](CC1=CC[C@@H]3[C@@H]2CC[C@]4([C@H]3CC=C4C5=CN=CC=C5)C)O	CC(C)(C)C1=CC(=C(C=C1NC(=O)C2=CNC3=CC=CC=C3C2=O)O)C(C)(C)C
Abiraterone	Ketamine	2	DB05812	DB01221	C[C@]12CC[C@@H](CC1=CC[C@@H]3[C@@H]2CC[C@]4([C@H]3CC=C4C5=CN=CC=C5)C)O	CNC1(CCCCC1=O)C2=CC=CC=C2Cl
Abiraterone	Ketobemidone	2	DB05812	DB06738	C[C@]12CC[C@@H](CC1=CC[C@@H]3[C@@H]2CC[C@]4([C@H]3CC=C4C5=CN=CC=C5)C)O	CCC(=O)C1(CCN(CC1)C)C2=CC(=CC=C2)O
Abiraterone	Ketoconazole	0	DB05812	DB01026	C[C@]12CC[C@@H](CC1=CC[C@@H]3[C@@H]2CC[C@]4([C@H]3CC=C4C5=CN=CC=C5)C)O	CC(=O)N1CCN(CC1)C2=CC=C(C=C2)OC[C@H]3CO[C@](O3)(CN4C=CN=C4)C5=C(C=C(C=C5)Cl)Cl
Abiraterone	Ketoprofen	0	DB05812	DB01009	C[C@]12CC[C@@H](CC1=CC[C@@H]3[C@@H]2CC[C@]4([C@H]3CC=C4C5=CN=CC=C5)C)O	CC(C1=CC(=CC=C1)C(=O)C2=CC=CC=C2)C(=O)O
Abiraterone	Labetalol	2	DB05812	DB00598	C[C@]12CC[C@@H](CC1=CC[C@@H]3[C@@H]2CC[C@]4([C@H]3CC=C4C5=CN=CC=C5)C)O	CC(CCC1=CC=CC=C1)NCC(C2=CC(=C(C=C2)O)C(=O)N)O
Abiraterone	Lansoprazole	2	DB05812	DB00448	C[C@]12CC[C@@H](CC1=CC[C@@H]3[C@@H]2CC[C@]4([C@H]3CC=C4C5=CN=CC=C5)C)O	CC1=C(C=CN=C1CS(=O)C2=NC3=CC=CC=C3N2)OCC(F)(F)F
Abiraterone	Lapatinib	2	DB05812	DB01259	C[C@]12CC[C@@H](CC1=CC[C@@H]3[C@@H]2CC[C@]4([C@H]3CC=C4C5=CN=CC=C5)C)O	CS(=O)(=O)CCNCC1=CC=C(O1)C2=CC3=C(C=C2)N=CN=C3NC4=CC(=C(C=C4)OCC5=CC(=CC=C5)F)Cl
Abiraterone	Leflunomide	2	DB05812	DB01097	C[C@]12CC[C@@H](CC1=CC[C@@H]3[C@@H]2CC[C@]4([C@H]3CC=C4C5=CN=CC=C5)C)O	CC1=C(C=NO1)C(=O)NC2=CC=C(C=C2)C(F)(F)F
Abiraterone	Lesinurad	0	DB05812	DB11560	C[C@]12CC[C@@H](CC1=CC[C@@H]3[C@@H]2CC[C@]4([C@H]3CC=C4C5=CN=CC=C5)C)O	C1CC1C2=CC=C(C3=CC=CC=C23)N4C(=NN=C4Br)SCC(=O)O
Abiraterone	Levobupivacaine	2	DB05812	DB01002	C[C@]12CC[C@@H](CC1=CC[C@@H]3[C@@H]2CC[C@]4([C@H]3CC=C4C5=CN=CC=C5)C)O	CCCCN1CCCC[C@H]1C(=O)NC2=C(C=CC=C2C)C
Abiraterone	Levodopa	2	DB05812	DB01235	C[C@]12CC[C@@H](CC1=CC[C@@H]3[C@@H]2CC[C@]4([C@H]3CC=C4C5=CN=CC=C5)C)O	C1=CC(=C(C=C1C[C@@H](C(=O)O)N)O)O
Abiraterone	Levomilnacipran	2	DB05812	DB08918	C[C@]12CC[C@@H](CC1=CC[C@@H]3[C@@H]2CC[C@]4([C@H]3CC=C4C5=CN=CC=C5)C)O	CCN(CC)C(=O)[C@]1(C[C@H]1CN)C2=CC=CC=C2
Abiraterone	Lidocaine	2	DB05812	DB00281	C[C@]12CC[C@@H](CC1=CC[C@@H]3[C@@H]2CC[C@]4([C@H]3CC=C4C5=CN=CC=C5)C)O	CCN(CC)CC(=O)NC1=C(C=CC=C1C)C
Abiraterone	Lisuride	2	DB05812	DB00589	C[C@]12CC[C@@H](CC1=CC[C@@H]3[C@@H]2CC[C@]4([C@H]3CC=C4C5=CN=CC=C5)C)O	CCN(CC)C(=O)N[C@@H]1CN([C@@H]2CC3=CNC4=CC=CC(=C34)C2=C1)C
Abiraterone	Lomefloxacin	2	DB05812	DB00978	C[C@]12CC[C@@H](CC1=CC[C@@H]3[C@@H]2CC[C@]4([C@H]3CC=C4C5=CN=CC=C5)C)O	CCN1C=C(C(=O)C2=CC(=C(C(=C21)F)N3CCNC(C3)C)F)C(=O)O
Abiraterone	Lomustine	2	DB05812	DB01206	C[C@]12CC[C@@H](CC1=CC[C@@H]3[C@@H]2CC[C@]4([C@H]3CC=C4C5=CN=CC=C5)C)O	C1CCC(CC1)NC(=O)N(CCCl)N=O
Abiraterone	Loperamide	2	DB05812	DB00836	C[C@]12CC[C@@H](CC1=CC[C@@H]3[C@@H]2CC[C@]4([C@H]3CC=C4C5=CN=CC=C5)C)O	CN(C)C(=O)C(CCN1CCC(CC1)(C2=CC=C(C=C2)Cl)O)(C3=CC=CC=C3)C4=CC=CC=C4
Abiraterone	Loratadine	2	DB05812	DB00455	C[C@]12CC[C@@H](CC1=CC[C@@H]3[C@@H]2CC[C@]4([C@H]3CC=C4C5=CN=CC=C5)C)O	CCOC(=O)N1CCC(=C2C3=C(CCC4=C2N=CC=C4)C=C(C=C3)Cl)CC1
Abiraterone	Lorcaserin	2	DB05812	DB04871	C[C@]12CC[C@@H](CC1=CC[C@@H]3[C@@H]2CC[C@]4([C@H]3CC=C4C5=CN=CC=C5)C)O	C[C@H]1CNCCC2=C1C=C(C=C2)Cl
Abiraterone	Lornoxicam	0	DB05812	DB06725	C[C@]12CC[C@@H](CC1=CC[C@@H]3[C@@H]2CC[C@]4([C@H]3CC=C4C5=CN=CC=C5)C)O	CN1C(=C(C2=C(S1(=O)=O)C=C(S2)Cl)O)C(=O)NC3=CC=CC=N3
Abiraterone	Lorpiprazole	2	DB05812	DB09195	C[C@]12CC[C@@H](CC1=CC[C@@H]3[C@@H]2CC[C@]4([C@H]3CC=C4C5=CN=CC=C5)C)O	C1C[C@@H]2CN3C(=NN=C3[C@@H]2C1)CCN4CCN(CC4)C5=CC=CC(=C5)C(F)(F)F
Abiraterone	Losartan	2	DB05812	DB00678	C[C@]12CC[C@@H](CC1=CC[C@@H]3[C@@H]2CC[C@]4([C@H]3CC=C4C5=CN=CC=C5)C)O	CCCCC1=NC(=C(N1CC2=CC=C(C=C2)C3=CC=CC=C3C4=NNN=N4)CO)Cl
Abiraterone	Lovastatin	0	DB05812	DB00227	C[C@]12CC[C@@H](CC1=CC[C@@H]3[C@@H]2CC[C@]4([C@H]3CC=C4C5=CN=CC=C5)C)O	CC[C@H](C)C(=O)O[C@H]1C[C@H](C=C2[C@H]1[C@H]([C@H](C=C2)C)CC[C@@H]3C[C@H](CC(=O)O3)O)C
Abiraterone	Lumacaftor	3	DB05812	DB09280	C[C@]12CC[C@@H](CC1=CC[C@@H]3[C@@H]2CC[C@]4([C@H]3CC=C4C5=CN=CC=C5)C)O	CC1=C(N=C(C=C1)NC(=O)C2(CC2)C3=CC4=C(C=C3)OC(O4)(F)F)C5=CC(=CC=C5)C(=O)O
Abiraterone	Lumiracoxib	2	DB05812	DB01283	C[C@]12CC[C@@H](CC1=CC[C@@H]3[C@@H]2CC[C@]4([C@H]3CC=C4C5=CN=CC=C5)C)O	CC1=CC(=C(C=C1)NC2=C(C=CC=C2Cl)F)CC(=O)O
Abiraterone	Macitentan	0	DB05812	DB08932	C[C@]12CC[C@@H](CC1=CC[C@@H]3[C@@H]2CC[C@]4([C@H]3CC=C4C5=CN=CC=C5)C)O	CCCNS(=O)(=O)NC1=C(C(=NC=N1)OCCOC2=NC=C(C=N2)Br)C3=CC=C(C=C3)Br
Abiraterone	Malathion	2	DB05812	DB00772	C[C@]12CC[C@@H](CC1=CC[C@@H]3[C@@H]2CC[C@]4([C@H]3CC=C4C5=CN=CC=C5)C)O	CCOC(=O)CC(C(=O)OCC)SP(=S)(OC)OC
Abiraterone	Maprotiline	2	DB05812	DB00934	C[C@]12CC[C@@H](CC1=CC[C@@H]3[C@@H]2CC[C@]4([C@H]3CC=C4C5=CN=CC=C5)C)O	CNCCCC12CCC(C3=CC=CC=C31)C4=CC=CC=C24
Abiraterone	Melatonin	2	DB05812	DB01065	C[C@]12CC[C@@H](CC1=CC[C@@H]3[C@@H]2CC[C@]4([C@H]3CC=C4C5=CN=CC=C5)C)O	CC(=O)NCCC1=CNC2=C1C=C(C=C2)OC
Abiraterone	Meloxicam	2	DB05812	DB00814	C[C@]12CC[C@@H](CC1=CC[C@@H]3[C@@H]2CC[C@]4([C@H]3CC=C4C5=CN=CC=C5)C)O	CC1=CN=C(S1)NC(=O)C2=C(C3=CC=CC=C3S(=O)(=O)N2C)O
Abiraterone	Menadione	2	DB05812	DB00170	C[C@]12CC[C@@H](CC1=CC[C@@H]3[C@@H]2CC[C@]4([C@H]3CC=C4C5=CN=CC=C5)C)O	CC1=CC(=O)C2=CC=CC=C2C1=O
Abiraterone	Meprobamate	0	DB05812	DB00371	C[C@]12CC[C@@H](CC1=CC[C@@H]3[C@@H]2CC[C@]4([C@H]3CC=C4C5=CN=CC=C5)C)O	CCCC(C)(COC(=O)N)COC(=O)N
Abiraterone	Mequitazine	2	DB05812	DB01071	C[C@]12CC[C@@H](CC1=CC[C@@H]3[C@@H]2CC[C@]4([C@H]3CC=C4C5=CN=CC=C5)C)O	C1CN2CCC1C(C2)CN3C4=CC=CC=C4SC5=CC=CC=C53
Abiraterone	Mesoridazine	2	DB05812	DB00933	C[C@]12CC[C@@H](CC1=CC[C@@H]3[C@@H]2CC[C@]4([C@H]3CC=C4C5=CN=CC=C5)C)O	CN1CCCCC1CCN2C3=CC=CC=C3SC4=C2C=C(C=C4)S(=O)C
Abiraterone	Mestranol	0	DB05812	DB01357	C[C@]12CC[C@@H](CC1=CC[C@@H]3[C@@H]2CC[C@]4([C@H]3CC=C4C5=CN=CC=C5)C)O	C[C@]12CC[C@H]3[C@H]([C@@H]1CC[C@]2(C#C)O)CCC4=C3C=CC(=C4)OC
Abiraterone	Methadone	2	DB05812	DB00333	C[C@]12CC[C@@H](CC1=CC[C@@H]3[C@@H]2CC[C@]4([C@H]3CC=C4C5=CN=CC=C5)C)O	CCC(=O)C(CC(C)N(C)C)(C1=CC=CC=C1)C2=CC=CC=C2
Abiraterone	Methamphetamine	2	DB05812	DB01577	C[C@]12CC[C@@H](CC1=CC[C@@H]3[C@@H]2CC[C@]4([C@H]3CC=C4C5=CN=CC=C5)C)O	C[C@@H](CC1=CC=CC=C1)NC
Abiraterone	Methotrimeprazine	2	DB05812	DB01403	C[C@]12CC[C@@H](CC1=CC[C@@H]3[C@@H]2CC[C@]4([C@H]3CC=C4C5=CN=CC=C5)C)O	C[C@@H](CN1C2=CC=CC=C2SC3=C1C=C(C=C3)OC)CN(C)C
Abiraterone	Methoxyflurane	2	DB05812	DB01028	C[C@]12CC[C@@H](CC1=CC[C@@H]3[C@@H]2CC[C@]4([C@H]3CC=C4C5=CN=CC=C5)C)O	COC(C(Cl)Cl)(F)F
Abiraterone	Methsuximide	0	DB05812	DB05246	C[C@]12CC[C@@H](CC1=CC[C@@H]3[C@@H]2CC[C@]4([C@H]3CC=C4C5=CN=CC=C5)C)O	CC1(CC(=O)N(C1=O)C)C2=CC=CC=C2
Abiraterone	Methylphenidate	2	DB05812	DB00422	C[C@]12CC[C@@H](CC1=CC[C@@H]3[C@@H]2CC[C@]4([C@H]3CC=C4C5=CN=CC=C5)C)O	COC(=O)C(C1CCCCN1)C2=CC=CC=C2
Abiraterone	Methylphenobarbital	0	DB05812	DB00849	C[C@]12CC[C@@H](CC1=CC[C@@H]3[C@@H]2CC[C@]4([C@H]3CC=C4C5=CN=CC=C5)C)O	CCC1(C(=O)NC(=O)N(C1=O)C)C2=CC=CC=C2
Abiraterone	Methyprylon	2	DB05812	DB01107	C[C@]12CC[C@@H](CC1=CC[C@@H]3[C@@H]2CC[C@]4([C@H]3CC=C4C5=CN=CC=C5)C)O	CCC1(C(=O)C(CNC1=O)C)CC
Abiraterone	Metoclopramide	2	DB05812	DB01233	C[C@]12CC[C@@H](CC1=CC[C@@H]3[C@@H]2CC[C@]4([C@H]3CC=C4C5=CN=CC=C5)C)O	CCN(CC)CCNC(=O)C1=CC(=C(C=C1OC)N)Cl
Abiraterone	Metoprolol	2	DB05812	DB00264	C[C@]12CC[C@@H](CC1=CC[C@@H]3[C@@H]2CC[C@]4([C@H]3CC=C4C5=CN=CC=C5)C)O	CC(C)NCC(COC1=CC=C(C=C1)CCOC)O
Abiraterone	Metronidazole	0	DB05812	DB00916	C[C@]12CC[C@@H](CC1=CC[C@@H]3[C@@H]2CC[C@]4([C@H]3CC=C4C5=CN=CC=C5)C)O	CC1=NC=C(N1CCO)[N+](=O)[O-]
Abiraterone	Mexiletine	2	DB05812	DB00379	C[C@]12CC[C@@H](CC1=CC[C@@H]3[C@@H]2CC[C@]4([C@H]3CC=C4C5=CN=CC=C5)C)O	CC1=C(C(=CC=C1)C)OCC(C)N
Abiraterone	Mianserin	2	DB05812	DB06148	C[C@]12CC[C@@H](CC1=CC[C@@H]3[C@@H]2CC[C@]4([C@H]3CC=C4C5=CN=CC=C5)C)O	CN1CCN2C(C1)C3=CC=CC=C3CC4=CC=CC=C42
Abiraterone	Mifepristone	2	DB05812	DB00834	C[C@]12CC[C@@H](CC1=CC[C@@H]3[C@@H]2CC[C@]4([C@H]3CC=C4C5=CN=CC=C5)C)O	CC#C[C@@]1(CC[C@@H]2[C@@]1(C[C@@H](C3=C4CCC(=O)C=C4CC[C@@H]23)C5=CC=C(C=C5)N(C)C)C)O
Abiraterone	Minaprine	2	DB05812	DB00805	C[C@]12CC[C@@H](CC1=CC[C@@H]3[C@@H]2CC[C@]4([C@H]3CC=C4C5=CN=CC=C5)C)O	CC1=CC(=NN=C1NCCN2CCOCC2)C3=CC=CC=C3
Abiraterone	Mirabegron	2	DB05812	DB08893	C[C@]12CC[C@@H](CC1=CC[C@@H]3[C@@H]2CC[C@]4([C@H]3CC=C4C5=CN=CC=C5)C)O	C1=CC=C(C=C1)[C@H](CNCCC2=CC=C(C=C2)NC(=O)CC3=CSC(=N3)N)O
Abiraterone	Mirtazapine	2	DB05812	DB00370	C[C@]12CC[C@@H](CC1=CC[C@@H]3[C@@H]2CC[C@]4([C@H]3CC=C4C5=CN=CC=C5)C)O	CN1CCN2C(C1)C3=CC=CC=C3CC4=C2N=CC=C4
Abiraterone	Mitotane	3	DB05812	DB00648	C[C@]12CC[C@@H](CC1=CC[C@@H]3[C@@H]2CC[C@]4([C@H]3CC=C4C5=CN=CC=C5)C)O	C1=CC=C(C(=C1)C(C2=CC=C(C=C2)Cl)C(Cl)Cl)Cl
Abiraterone	Moclobemide	2	DB05812	DB01171	C[C@]12CC[C@@H](CC1=CC[C@@H]3[C@@H]2CC[C@]4([C@H]3CC=C4C5=CN=CC=C5)C)O	C1COCCN1CCNC(=O)C2=CC=C(C=C2)Cl
Abiraterone	Montelukast	0	DB05812	DB00471	C[C@]12CC[C@@H](CC1=CC[C@@H]3[C@@H]2CC[C@]4([C@H]3CC=C4C5=CN=CC=C5)C)O	CC(C)(C1=CC=CC=C1CC[C@H](C2=CC=CC(=C2)/C=C/C3=NC4=C(C=CC(=C4)Cl)C=C3)SCC5(CC5)CC(=O)O)O
Abiraterone	Morphine	2	DB05812	DB00295	C[C@]12CC[C@@H](CC1=CC[C@@H]3[C@@H]2CC[C@]4([C@H]3CC=C4C5=CN=CC=C5)C)O	CN1CC[C@]23[C@@H]4[C@H]1CC5=C2C(=C(C=C5)O)O[C@H]3[C@H](C=C4)O
Abiraterone	Nabiximols	0	DB05812	DB14011	C[C@]12CC[C@@H](CC1=CC[C@@H]3[C@@H]2CC[C@]4([C@H]3CC=C4C5=CN=CC=C5)C)O	CCCCCC1=CC(=C(C(=C1)O)C2C=C(CC[C@H]2C(=C)C)C)O.CCCCCC1=CC(=C2[C@@H]3C=C(CC[C@H]3C(OC2=C1)(C)C)C)O
Abiraterone	Nabumetone	2	DB05812	DB00461	C[C@]12CC[C@@H](CC1=CC[C@@H]3[C@@H]2CC[C@]4([C@H]3CC=C4C5=CN=CC=C5)C)O	CC(=O)CCC1=CC2=C(C=C1)C=C(C=C2)OC
Abiraterone	Naloxone	2	DB05812	DB01183	C[C@]12CC[C@@H](CC1=CC[C@@H]3[C@@H]2CC[C@]4([C@H]3CC=C4C5=CN=CC=C5)C)O	C=CCN1CC[C@]23[C@@H]4C(=O)CC[C@]2([C@H]1CC5=C3C(=C(C=C5)O)O4)O
Abiraterone	Naproxen	2	DB05812	DB00788	C[C@]12CC[C@@H](CC1=CC[C@@H]3[C@@H]2CC[C@]4([C@H]3CC=C4C5=CN=CC=C5)C)O	C[C@@H](C1=CC2=C(C=C1)C=C(C=C2)OC)C(=O)O
Abiraterone	Nateglinide	2	DB05812	DB00731	C[C@]12CC[C@@H](CC1=CC[C@@H]3[C@@H]2CC[C@]4([C@H]3CC=C4C5=CN=CC=C5)C)O	CC(C)C1CCC(CC1)C(=O)N[C@H](CC2=CC=CC=C2)C(=O)O
Abiraterone	Nebivolol	2	DB05812	DB04861	C[C@]12CC[C@@H](CC1=CC[C@@H]3[C@@H]2CC[C@]4([C@H]3CC=C4C5=CN=CC=C5)C)O	C1CC2=C(C=CC(=C2)F)OC1C(CNCC(C3CCC4=C(O3)C=CC(=C4)F)O)O
Abiraterone	Nefazodone	2	DB05812	DB01149	C[C@]12CC[C@@H](CC1=CC[C@@H]3[C@@H]2CC[C@]4([C@H]3CC=C4C5=CN=CC=C5)C)O	CCC1=NN(C(=O)N1CCOC2=CC=CC=C2)CCCN3CCN(CC3)C4=CC(=CC=C4)Cl
Abiraterone	Netupitant	2	DB05812	DB09048	C[C@]12CC[C@@H](CC1=CC[C@@H]3[C@@H]2CC[C@]4([C@H]3CC=C4C5=CN=CC=C5)C)O	CC1=CC=CC=C1C2=CC(=NC=C2N(C)C(=O)C(C)(C)C3=CC(=CC(=C3)C(F)(F)F)C(F)(F)F)N4CCN(CC4)C
Abiraterone	Nicardipine	2	DB05812	DB00622	C[C@]12CC[C@@H](CC1=CC[C@@H]3[C@@H]2CC[C@]4([C@H]3CC=C4C5=CN=CC=C5)C)O	CC1=C(C(C(=C(N1)C)C(=O)OCCN(C)CC2=CC=CC=C2)C3=CC(=CC=C3)[N+](=O)[O-])C(=O)OC
Acebutolol	Aceclofenac	9	DB01193	DB06736	CCCC(=O)NC1=CC(=C(C=C1)OCC(CNC(C)C)O)C(=O)C	C1=CC=C(C(=C1)CC(=O)OCC(=O)O)NC2=C(C=CC=C2Cl)Cl
Acebutolol	Acemetacin	4	DB01193	DB13783	CCCC(=O)NC1=CC(=C(C=C1)OCC(CNC(C)C)O)C(=O)C	CC1=C(C2=C(N1C(=O)C3=CC=C(C=C3)Cl)C=CC(=C2)OC)CC(=O)OCC(=O)O
Acebutolol	Acetohexamide	10	DB01193	DB00414	CCCC(=O)NC1=CC(=C(C=C1)OCC(CNC(C)C)O)C(=O)C	CC(=O)C1=CC=C(C=C1)S(=O)(=O)NC(=O)NC2CCCCC2
Acebutolol	Acetylcholine	1	DB01193	DB03128	CCCC(=O)NC1=CC(=C(C=C1)OCC(CNC(C)C)O)C(=O)C	CC(=O)OCC[N+](C)(C)C
Acebutolol	Alfentanil	13	DB01193	DB00802	CCCC(=O)NC1=CC(=C(C=C1)OCC(CNC(C)C)O)C(=O)C	CCC(=O)N(C1=CC=CC=C1)C2(CCN(CC2)CCN3C(=O)N(N=N3)CC)COC
Acebutolol	Alfuzosin	7	DB01193	DB00346	CCCC(=O)NC1=CC(=C(C=C1)OCC(CNC(C)C)O)C(=O)C	CN(CCCNC(=O)C1CCCO1)C2=NC3=CC(=C(C=C3C(=N2)N)OC)OC
Acebutolol	Alimemazine	7	DB01193	DB01246	CCCC(=O)NC1=CC(=C(C=C1)OCC(CNC(C)C)O)C(=O)C	CC(CN1C2=CC=CC=C2SC3=CC=CC=C31)CN(C)C
Acebutolol	Aliskiren	7	DB01193	DB09026	CCCC(=O)NC1=CC(=C(C=C1)OCC(CNC(C)C)O)C(=O)C	CC(C)[C@@H](CC1=CC(=C(C=C1)OC)OCCCOC)C[C@@H]([C@H](C[C@@H](C(C)C)C(=O)NCC(C)(C)C(=O)N)O)N
Acebutolol	Alprenolol	7	DB01193	DB00866	CCCC(=O)NC1=CC(=C(C=C1)OCC(CNC(C)C)O)C(=O)C	CC(C)NCC(COC1=CC=CC=C1CC=C)O
Acebutolol	Ambenonium	13	DB01193	DB01122	CCCC(=O)NC1=CC(=C(C=C1)OCC(CNC(C)C)O)C(=O)C	CC[N+](CC)(CCNC(=O)C(=O)NCC[N+](CC)(CC)CC1=CC=CC=C1Cl)CC2=CC=CC=C2Cl
Acebutolol	Ambrisentan	7	DB01193	DB06403	CCCC(=O)NC1=CC(=C(C=C1)OCC(CNC(C)C)O)C(=O)C	CC1=CC(=NC(=N1)O[C@H](C(=O)O)C(C2=CC=CC=C2)(C3=CC=CC=C3)OC)C
Acebutolol	Amifostine	7	DB01193	DB01143	CCCC(=O)NC1=CC(=C(C=C1)OCC(CNC(C)C)O)C(=O)C	C(CN)CNCCSP(=O)(O)O
Acebutolol	Amiloride	1	DB01193	DB00594	CCCC(=O)NC1=CC(=C(C=C1)OCC(CNC(C)C)O)C(=O)C	C1(=C(N=C(C(=N1)Cl)N)N)C(=O)N=C(N)N
Acebutolol	Aminophylline	29	DB01193	DB01223	CCCC(=O)NC1=CC(=C(C=C1)OCC(CNC(C)C)O)C(=O)C	CN1C2=C(C(=O)N(C1=O)C)NC=N2.CN1C2=C(C(=O)N(C1=O)C)NC=N2.C(CN)N
Acebutolol	Amiodarone	15	DB01193	DB01118	CCCC(=O)NC1=CC(=C(C=C1)OCC(CNC(C)C)O)C(=O)C	CCCCC1=C(C2=CC=CC=C2O1)C(=O)C3=CC(=C(C(=C3)I)OCCN(CC)CC)I
Acebutolol	Amlodipine	7	DB01193	DB00381	CCCC(=O)NC1=CC(=C(C=C1)OCC(CNC(C)C)O)C(=O)C	CCOC(=O)C1=C(NC(=C(C1C2=CC=CC=C2Cl)C(=O)OC)C)COCCN
Acebutolol	Amobarbital	3	DB01193	DB01351	CCCC(=O)NC1=CC(=C(C=C1)OCC(CNC(C)C)O)C(=O)C	CCC1(C(=O)NC(=O)NC1=O)CCC(C)C
Acebutolol	Amodiaquine	0	DB01193	DB00613	CCCC(=O)NC1=CC(=C(C=C1)OCC(CNC(C)C)O)C(=O)C	CCN(CC)CC1=C(C=CC(=C1)NC2=C3C=CC(=CC3=NC=C2)Cl)O
Acebutolol	Amphetamine	1	DB01193	DB00182	CCCC(=O)NC1=CC(=C(C=C1)OCC(CNC(C)C)O)C(=O)C	CC(CC1=CC=CC=C1)N
Acebutolol	Antipyrine	9	DB01193	DB01435	CCCC(=O)NC1=CC(=C(C=C1)OCC(CNC(C)C)O)C(=O)C	CC1=CC(=O)N(N1C)C2=CC=CC=C2
Acebutolol	Apalutamide	3	DB01193	DB11901	CCCC(=O)NC1=CC(=C(C=C1)OCC(CNC(C)C)O)C(=O)C	CNC(=O)C1=C(C=C(C=C1)N2C(=S)N(C(=O)C23CCC3)C4=CC(=C(N=C4)C#N)C(F)(F)F)F
Acebutolol	Apomorphine	20	DB01193	DB00714	CCCC(=O)NC1=CC(=C(C=C1)OCC(CNC(C)C)O)C(=O)C	CN1CCC2=C3[C@H]1CC4=C(C3=CC=C2)C(=C(C=C4)O)O
Acebutolol	Apremilast	9	DB01193	DB05676	CCCC(=O)NC1=CC(=C(C=C1)OCC(CNC(C)C)O)C(=O)C	CCOC1=C(C=CC(=C1)[C@@H](CS(=O)(=O)C)N2C(=O)C3=C(C2=O)C(=CC=C3)NC(=O)C)OC
Acebutolol	Arformoterol	29	DB01193	DB01274	CCCC(=O)NC1=CC(=C(C=C1)OCC(CNC(C)C)O)C(=O)C	C[C@H](CC1=CC=C(C=C1)OC)NC[C@@H](C2=CC(=C(C=C2)O)NC=O)O
Acebutolol	Aripiprazole	7	DB01193	DB01238	CCCC(=O)NC1=CC(=C(C=C1)OCC(CNC(C)C)O)C(=O)C	C1CC(=O)NC2=C1C=CC(=C2)OCCCCN3CCN(CC3)C4=C(C(=CC=C4)Cl)Cl
Acebutolol	Atomoxetine	32	DB01193	DB00289	CCCC(=O)NC1=CC(=C(C=C1)OCC(CNC(C)C)O)C(=O)C	CC1=CC=CC=C1O[C@H](CCNC)C2=CC=CC=C2
Acebutolol	Avanafil	25	DB01193	DB06237	CCCC(=O)NC1=CC(=C(C=C1)OCC(CNC(C)C)O)C(=O)C	COC1=C(C=C(C=C1)CNC2=NC(=NC=C2C(=O)NCC3=NC=CC=N3)N4CCC[C@H]4CO)Cl
Acebutolol	Azelastine	9	DB01193	DB00972	CCCC(=O)NC1=CC(=C(C=C1)OCC(CNC(C)C)O)C(=O)C	CN1CCCC(CC1)N2C(=O)C3=CC=CC=C3C(=N2)CC4=CC=C(C=C4)Cl
Acebutolol	Balsalazide	9	DB01193	DB01014	CCCC(=O)NC1=CC(=C(C=C1)OCC(CNC(C)C)O)C(=O)C	C1=CC(=CC=C1C(=O)NCCC(=O)O)N=NC2=CC(=C(C=C2)O)C(=O)O
Acebutolol	Bambuterol	29	DB01193	DB01408	CCCC(=O)NC1=CC(=C(C=C1)OCC(CNC(C)C)O)C(=O)C	CC(C)(C)NCC(C1=CC(=CC(=C1)OC(=O)N(C)C)OC(=O)N(C)C)O
Acebutolol	Benazepril	7	DB01193	DB00542	CCCC(=O)NC1=CC(=C(C=C1)OCC(CNC(C)C)O)C(=O)C	CCOC(=O)[C@H](CCC1=CC=CC=C1)N[C@H]2CCC3=CC=CC=C3N(C2=O)CC(=O)O
Acebutolol	Bendroflumethiazide	7	DB01193	DB00436	CCCC(=O)NC1=CC(=C(C=C1)OCC(CNC(C)C)O)C(=O)C	C1=CC=C(C=C1)CC2NC3=C(C=C(C(=C3)C(F)(F)F)S(=O)(=O)N)S(=O)(=O)N2
Acebutolol	Benzphetamine	20	DB01193	DB00865	CCCC(=O)NC1=CC(=C(C=C1)OCC(CNC(C)C)O)C(=O)C	C[C@@H](CC1=CC=CC=C1)N(C)CC2=CC=CC=C2
Acebutolol	Bepridil	7	DB01193	DB01244	CCCC(=O)NC1=CC(=C(C=C1)OCC(CNC(C)C)O)C(=O)C	CC(C)COCC(CN(CC1=CC=CC=C1)C2=CC=CC=C2)N3CCCC3
Acebutolol	Betaxolol	7	DB01193	DB00195	CCCC(=O)NC1=CC(=C(C=C1)OCC(CNC(C)C)O)C(=O)C	CC(C)NCC(COC1=CC=C(C=C1)CCOCC2CC2)O
Acebutolol	Bisoprolol	7	DB01193	DB00612	CCCC(=O)NC1=CC(=C(C=C1)OCC(CNC(C)C)O)C(=O)C	CC(C)NCC(COC1=CC=C(C=C1)COCCOC(C)C)O
Acebutolol	Bortezomib	1	DB01193	DB00188	CCCC(=O)NC1=CC(=C(C=C1)OCC(CNC(C)C)O)C(=O)C	B([C@H](CC(C)C)NC(=O)[C@H](CC1=CC=CC=C1)NC(=O)C2=NC=CN=C2)(O)O
Acebutolol	Bosentan	7	DB01193	DB00559	CCCC(=O)NC1=CC(=C(C=C1)OCC(CNC(C)C)O)C(=O)C	CC(C)(C)C1=CC=C(C=C1)S(=O)(=O)NC2=C(C(=NC(=N2)C3=NC=CC=N3)OCCO)OC4=CC=CC=C4OC
Acebutolol	Brimonidine	25	DB01193	DB00484	CCCC(=O)NC1=CC(=C(C=C1)OCC(CNC(C)C)O)C(=O)C	C1CN=C(N1)NC2=C(C3=NC=CN=C3C=C2)Br
Acebutolol	Bromfenac	9	DB01193	DB00963	CCCC(=O)NC1=CC(=C(C=C1)OCC(CNC(C)C)O)C(=O)C	C1=CC(=C(C(=C1)C(=O)C2=CC=C(C=C2)Br)N)CC(=O)O
Acebutolol	Bromocriptine	20	DB01193	DB01200	CCCC(=O)NC1=CC(=C(C=C1)OCC(CNC(C)C)O)C(=O)C	CC(C)C[C@H]1C(=O)N2CCC[C@H]2[C@]3(N1C(=O)[C@](O3)(C(C)C)NC(=O)[C@H]4CN([C@@H]5CC6=C(NC7=CC=CC(=C67)C5=C4)Br)C)O
Acebutolol	Bumetanide	1	DB01193	DB00887	CCCC(=O)NC1=CC(=C(C=C1)OCC(CNC(C)C)O)C(=O)C	CCCCNC1=C(C(=CC(=C1)C(=O)O)S(=O)(=O)N)OC2=CC=CC=C2
Acebutolol	Bupivacaine	2	DB01193	DB00297	CCCC(=O)NC1=CC(=C(C=C1)OCC(CNC(C)C)O)C(=O)C	CCCCN1CCCCC1C(=O)NC2=C(C=CC=C2C)C
Acebutolol	Cabergoline	33	DB01193	DB00248	CCCC(=O)NC1=CC(=C(C=C1)OCC(CNC(C)C)O)C(=O)C	CCNC(=O)N(CCCN(C)C)C(=O)[C@@H]1C[C@H]2[C@@H](CC3=CNC4=CC=CC2=C34)N(C1)CC=C
Acebutolol	Canagliflozin	1	DB01193	DB08907	CCCC(=O)NC1=CC(=C(C=C1)OCC(CNC(C)C)O)C(=O)C	CC1=C(C=C(C=C1)[C@H]2[C@@H]([C@H]([C@@H]([C@H](O2)CO)O)O)O)CC3=CC=C(S3)C4=CC=C(C=C4)F
Acebutolol	Candesartancilexetil	7	DB01193	DB00796	CCCC(=O)NC1=CC(=C(C=C1)OCC(CNC(C)C)O)C(=O)C	CCOC1=NC2=CC=CC(=C2N1CC3=CC=C(C=C3)C4=CC=CC=C4C5=NNN=N5)C(=O)OC(C)OC(=O)OC6CCCCC6
Acebutolol	Captopril	7	DB01193	DB01197	CCCC(=O)NC1=CC(=C(C=C1)OCC(CNC(C)C)O)C(=O)C	C[C@H](CS)C(=O)N1CCC[C@H]1C(=O)O
Acebutolol	Carbachol	1	DB01193	DB00411	CCCC(=O)NC1=CC(=C(C=C1)OCC(CNC(C)C)O)C(=O)C	C[N+](C)(C)CCOC(=O)N.[Cl-]
Acebutolol	Carteolol	7	DB01193	DB00521	CCCC(=O)NC1=CC(=C(C=C1)OCC(CNC(C)C)O)C(=O)C	CC(C)(C)NCC(COC1=CC=CC2=C1CCC(=O)N2)O
Acebutolol	Carvedilol	17	DB01193	DB01136	CCCC(=O)NC1=CC(=C(C=C1)OCC(CNC(C)C)O)C(=O)C	COC1=CC=CC=C1OCCNCC(COC2=CC=CC3=C2C4=CC=CC=C4N3)O
Acebutolol	Celecoxib	9	DB01193	DB00482	CCCC(=O)NC1=CC(=C(C=C1)OCC(CNC(C)C)O)C(=O)C	CC1=CC=C(C=C1)C2=CC(=NN2C3=CC=C(C=C3)S(=O)(=O)N)C(F)(F)F
Acebutolol	Celiprolol	1	DB01193	DB04846	CCCC(=O)NC1=CC(=C(C=C1)OCC(CNC(C)C)O)C(=O)C	CCN(CC)C(=O)NC1=CC(=C(C=C1)OCC(CNC(C)(C)C)O)C(=O)C
Acebutolol	Ceritinib	13	DB01193	DB09063	CCCC(=O)NC1=CC(=C(C=C1)OCC(CNC(C)C)O)C(=O)C	CC1=CC(=C(C=C1C2CCNCC2)OC(C)C)NC3=NC=C(C(=N3)NC4=CC=CC=C4S(=O)(=O)C(C)C)Cl
Acebutolol	Cevimeline	1	DB01193	DB00185	CCCC(=O)NC1=CC(=C(C=C1)OCC(CNC(C)C)O)C(=O)C	C[C@@H]1O[C@]2(CN3CCC2CC3)CS1
Acebutolol	Chloroquine	0	DB01193	DB00608	CCCC(=O)NC1=CC(=C(C=C1)OCC(CNC(C)C)O)C(=O)C	CCN(CC)CCCC(C)NC1=C2C=CC(=CC2=NC=C1)Cl
Acebutolol	Chlorpromazine	7	DB01193	DB00477	CCCC(=O)NC1=CC(=C(C=C1)OCC(CNC(C)C)O)C(=O)C	CN(C)CCCN1C2=CC=CC=C2SC3=C1C=C(C=C3)Cl
Acebutolol	Chlorpropamide	10	DB01193	DB00672	CCCC(=O)NC1=CC(=C(C=C1)OCC(CNC(C)C)O)C(=O)C	CCCNC(=O)NS(=O)(=O)C1=CC=C(C=C1)Cl
Acebutolol	Cilnidipine	1	DB01193	DB09232	CCCC(=O)NC1=CC(=C(C=C1)OCC(CNC(C)C)O)C(=O)C	CC1=C(C(C(=C(N1)C)C(=O)OC/C=C/C2=CC=CC=C2)C3=CC(=CC=C3)[N+](=O)[O-])C(=O)OCCOC
Acebutolol	Clenbuterol	1	DB01193	DB01407	CCCC(=O)NC1=CC(=C(C=C1)OCC(CNC(C)C)O)C(=O)C	CC(C)(C)NCC(C1=CC(=C(C(=C1)Cl)N)Cl)O
Acebutolol	Clevidipine	1	DB01193	DB04920	CCCC(=O)NC1=CC(=C(C=C1)OCC(CNC(C)C)O)C(=O)C	CCCC(=O)OCOC(=O)C1=C(NC(=C(C1C2=C(C(=CC=C2)Cl)Cl)C(=O)OC)C)C
Acebutolol	Clofarabine	1	DB01193	DB00631	CCCC(=O)NC1=CC(=C(C=C1)OCC(CNC(C)C)O)C(=O)C	C1=NC2=C(N=C(N=C2N1[C@H]3[C@H]([C@@H]([C@H](O3)CO)O)F)Cl)N
Acebutolol	Clomipramine	1	DB01193	DB01242	CCCC(=O)NC1=CC(=C(C=C1)OCC(CNC(C)C)O)C(=O)C	CN(C)CCCN1C2=CC=CC=C2CCC3=C1C=C(C=C3)Cl
Acebutolol	Clonidine	20	DB01193	DB00575	CCCC(=O)NC1=CC(=C(C=C1)OCC(CNC(C)C)O)C(=O)C	C1CN=C(N1)NC2=C(C=CC=C2Cl)Cl
Acebutolol	Clozapine	1	DB01193	DB00363	CCCC(=O)NC1=CC(=C(C=C1)OCC(CNC(C)C)O)C(=O)C	CN1CCN(CC1)C2=NC3=C(C=CC(=C3)Cl)NC4=CC=CC=C42
Acebutolol	Conivaptan	1	DB01193	DB00872	CCCC(=O)NC1=CC(=C(C=C1)OCC(CNC(C)C)O)C(=O)C	CC1=NC2=C(N1)CCN(C3=CC=CC=C32)C(=O)C4=CC=C(C=C4)NC(=O)C5=CC=CC=C5C6=CC=CC=C6
Acebutolol	Crizotinib	13	DB01193	DB08865	CCCC(=O)NC1=CC(=C(C=C1)OCC(CNC(C)C)O)C(=O)C	C[C@H](C1=C(C=CC(=C1Cl)F)Cl)OC2=C(N=CC(=C2)C3=CN(N=C3)C4CCNCC4)N
Acebutolol	Dapagliflozin	1	DB01193	DB06292	CCCC(=O)NC1=CC(=C(C=C1)OCC(CNC(C)C)O)C(=O)C	CCOC1=CC=C(C=C1)CC2=C(C=CC(=C2)[C@H]3[C@@H]([C@H]([C@@H]([C@H](O3)CO)O)O)O)Cl
Acebutolol	Debrisoquin	7	DB01193	DB04840	CCCC(=O)NC1=CC(=C(C=C1)OCC(CNC(C)C)O)C(=O)C	C1CN(CC2=CC=CC=C21)C(=N)N
Acebutolol	Decamethonium	13	DB01193	DB01245	CCCC(=O)NC1=CC(=C(C=C1)OCC(CNC(C)C)O)C(=O)C	C[N+](C)(C)CCCCCCCCCC[N+](C)(C)C
Acebutolol	Desvenlafaxine	2	DB01193	DB06700	CCCC(=O)NC1=CC(=C(C=C1)OCC(CNC(C)C)O)C(=O)C	CN(C)CC(C1=CC=C(C=C1)O)C2(CCCCC2)O
Acebutolol	Dexmedetomidine	20	DB01193	DB00633	CCCC(=O)NC1=CC(=C(C=C1)OCC(CNC(C)C)O)C(=O)C	CC1=C(C(=CC=C1)[C@H](C)C2=CN=CN2)C
Acebutolol	Diazoxide	7	DB01193	DB01119	CCCC(=O)NC1=CC(=C(C=C1)OCC(CNC(C)C)O)C(=O)C	CC1=NS(=O)(=O)C2=C(N1)C=CC(=C2)Cl
Acebutolol	Diclofenac	9	DB01193	DB00586	CCCC(=O)NC1=CC(=C(C=C1)OCC(CNC(C)C)O)C(=O)C	C1=CC=C(C(=C1)CC(=O)O)NC2=C(C=CC=C2Cl)Cl
Acebutolol	Diclofenamide	1	DB01193	DB01144	CCCC(=O)NC1=CC(=C(C=C1)OCC(CNC(C)C)O)C(=O)C	C1=C(C=C(C(=C1S(=O)(=O)N)Cl)Cl)S(=O)(=O)N
Acebutolol	Diflunisal	9	DB01193	DB00861	CCCC(=O)NC1=CC(=C(C=C1)OCC(CNC(C)C)O)C(=O)C	C1=CC(=C(C=C1C2=C(C=C(C=C2)F)F)C(=O)O)O
Acebutolol	Digitoxin	13	DB01193	DB01396	CCCC(=O)NC1=CC(=C(C=C1)OCC(CNC(C)C)O)C(=O)C	C[C@@H]1[C@H]([C@H](C[C@@H](O1)O[C@@H]2[C@H](O[C@H](C[C@@H]2O)O[C@@H]3[C@H](O[C@H](C[C@@H]3O)O[C@H]4CC[C@]5([C@@H](C4)CC[C@@H]6[C@@H]5CC[C@]7([C@@]6(CC[C@@H]7C8=CC(=O)OC8)O)C)C)C)C)O)O
Acebutolol	Digoxin	13	DB01193	DB00390	CCCC(=O)NC1=CC(=C(C=C1)OCC(CNC(C)C)O)C(=O)C	C[C@@H]1[C@H]([C@H](C[C@@H](O1)O[C@@H]2[C@H](O[C@H](C[C@@H]2O)O[C@@H]3[C@H](O[C@H](C[C@@H]3O)O[C@H]4CC[C@]5([C@@H](C4)CC[C@@H]6[C@@H]5C[C@H]([C@]7([C@@]6(CC[C@@H]7C8=CC(=O)OC8)O)C)O)C)C)C)O)O
Acebutolol	Dihydroergotamine	20	DB01193	DB00320	CCCC(=O)NC1=CC(=C(C=C1)OCC(CNC(C)C)O)C(=O)C	C[C@@]1(C(=O)N2[C@H](C(=O)N3CCC[C@H]3[C@@]2(O1)O)CC4=CC=CC=C4)NC(=O)[C@@H]5C[C@H]6[C@@H](CC7=CNC8=CC=CC6=C78)N(C5)C
Acebutolol	Diltiazem	7	DB01193	DB00343	CCCC(=O)NC1=CC(=C(C=C1)OCC(CNC(C)C)O)C(=O)C	CC(=O)O[C@@H]1[C@@H](SC2=CC=CC=C2N(C1=O)CCN(C)C)C3=CC=C(C=C3)OC
Acebutolol	Disopyramide	13	DB01193	DB00280	CCCC(=O)NC1=CC(=C(C=C1)OCC(CNC(C)C)O)C(=O)C	CC(C)N(CCC(C1=CC=CC=C1)(C2=CC=CC=N2)C(=O)N)C(C)C
Acebutolol	Dobutamine	1	DB01193	DB00841	CCCC(=O)NC1=CC(=C(C=C1)OCC(CNC(C)C)O)C(=O)C	CC(CCC1=CC=C(C=C1)O)NCCC2=CC(=C(C=C2)O)O
Acebutolol	Donepezil	13	DB01193	DB00843	CCCC(=O)NC1=CC(=C(C=C1)OCC(CNC(C)C)O)C(=O)C	COC1=C(C=C2C(=C1)CC(C2=O)CC3CCN(CC3)CC4=CC=CC=C4)OC
Acebutolol	Dopamine	1	DB01193	DB00988	CCCC(=O)NC1=CC(=C(C=C1)OCC(CNC(C)C)O)C(=O)C	C1=CC(=C(C=C1CCN)O)O
Acebutolol	Dorzolamide	7	DB01193	DB00869	CCCC(=O)NC1=CC(=C(C=C1)OCC(CNC(C)C)O)C(=O)C	CCN[C@H]1C[C@@H](S(=O)(=O)C2=C1C=C(S2)S(=O)(=O)N)C
Acebutolol	Doxazosin	17	DB01193	DB00590	CCCC(=O)NC1=CC(=C(C=C1)OCC(CNC(C)C)O)C(=O)C	COC1=C(C=C2C(=C1)C(=NC(=N2)N3CCN(CC3)C(=O)C4COC5=CC=CC=C5O4)N)OC
Acebutolol	Dronabinol	22	DB01193	DB00470	CCCC(=O)NC1=CC(=C(C=C1)OCC(CNC(C)C)O)C(=O)C	CCCCCC1=CC(=C2[C@@H]3C=C(CC[C@H]3C(OC2=C1)(C)C)C)O
Acebutolol	Dronedarone	13	DB01193	DB04855	CCCC(=O)NC1=CC(=C(C=C1)OCC(CNC(C)C)O)C(=O)C	CCCCC1=C(C2=C(O1)C=CC(=C2)NS(=O)(=O)C)C(=O)C3=CC=C(C=C3)OCCCN(CCCC)CCCC
Acebutolol	Droxidopa	20	DB01193	DB06262	CCCC(=O)NC1=CC(=C(C=C1)OCC(CNC(C)C)O)C(=O)C	C1=CC(=C(C=C1[C@H]([C@@H](C(=O)O)N)O)O)O
Acebutolol	Duloxetine	17	DB01193	DB00476	CCCC(=O)NC1=CC(=C(C=C1)OCC(CNC(C)C)O)C(=O)C	CNCC[C@@H](C1=CC=CS1)OC2=CC=CC3=CC=CC=C32
Acebutolol	Efonidipine	7	DB01193	DB09235	CCCC(=O)NC1=CC(=C(C=C1)OCC(CNC(C)C)O)C(=O)C	CC1=C(C(C(=C(N1)C)P2(=O)OCC(CO2)(C)C)C3=CC(=CC=C3)[N+](=O)[O-])C(=O)OCCN(CC4=CC=CC=C4)C5=CC=CC=C5
Acebutolol	Enalapril	7	DB01193	DB00584	CCCC(=O)NC1=CC(=C(C=C1)OCC(CNC(C)C)O)C(=O)C	CCOC(=O)[C@H](CCC1=CC=CC=C1)N[C@@H](C)C(=O)N2CCC[C@H]2C(=O)O
Acebutolol	Ephedrine	1	DB01193	DB01364	CCCC(=O)NC1=CC(=C(C=C1)OCC(CNC(C)C)O)C(=O)C	C[C@@H]([C@@H](C1=CC=CC=C1)O)NC
Acebutolol	Epinephrine	20	DB01193	DB00668	CCCC(=O)NC1=CC(=C(C=C1)OCC(CNC(C)C)O)C(=O)C	CNC[C@@H](C1=CC(=C(C=C1)O)O)O
Acebutolol	Eplerenone	1	DB01193	DB00700	CCCC(=O)NC1=CC(=C(C=C1)OCC(CNC(C)C)O)C(=O)C	C[C@]12CCC(=O)C=C1C[C@H]([C@@H]3[C@]24[C@H](O4)C[C@]5([C@H]3CC[C@@]56CCC(=O)O6)C)C(=O)OC
Acebutolol	Epoprostenol	7	DB01193	DB01240	CCCC(=O)NC1=CC(=C(C=C1)OCC(CNC(C)C)O)C(=O)C	CCCCC[C@@H](/C=C/[C@H]1[C@@H](C[C@H]2[C@@H]1C/C(=C/CCCC(=O)O)/O2)O)O
Acebutolol	Eprosartan	7	DB01193	DB00876	CCCC(=O)NC1=CC(=C(C=C1)OCC(CNC(C)C)O)C(=O)C	CCCCC1=NC=C(N1CC2=CC=C(C=C2)C(=O)O)/C=C(\CC3=CC=CS3)/C(=O)O
Acebutolol	Ergonovine	33	DB01193	DB01253	CCCC(=O)NC1=CC(=C(C=C1)OCC(CNC(C)C)O)C(=O)C	C[C@@H](CO)NC(=O)[C@H]1CN([C@@H]2CC3=CNC4=CC=CC(=C34)C2=C1)C
Acebutolol	Ergotamine	20	DB01193	DB00696	CCCC(=O)NC1=CC(=C(C=C1)OCC(CNC(C)C)O)C(=O)C	C[C@@]1(C(=O)N2[C@H](C(=O)N3CCC[C@H]3[C@@]2(O1)O)CC4=CC=CC=C4)NC(=O)[C@H]5CN([C@@H]6CC7=CNC8=CC=CC(=C78)C6=C5)C
Acebutolol	Etodolac	9	DB01193	DB00749	CCCC(=O)NC1=CC(=C(C=C1)OCC(CNC(C)C)O)C(=O)C	CCC1=C2C(=CC=C1)C3=C(N2)C(OCC3)(CC)CC(=O)O
Acebutolol	Etomidate	20	DB01193	DB00292	CCCC(=O)NC1=CC(=C(C=C1)OCC(CNC(C)C)O)C(=O)C	CCOC(=O)C1=CN=CN1[C@H](C)C2=CC=CC=C2
Acebutolol	Etoricoxib	9	DB01193	DB01628	CCCC(=O)NC1=CC(=C(C=C1)OCC(CNC(C)C)O)C(=O)C	CC1=NC=C(C=C1)C2=C(C=C(C=N2)Cl)C3=CC=C(C=C3)S(=O)(=O)C
Acebutolol	Felodipine	7	DB01193	DB01023	CCCC(=O)NC1=CC(=C(C=C1)OCC(CNC(C)C)O)C(=O)C	CCOC(=O)C1=C(NC(=C(C1C2=C(C(=CC=C2)Cl)Cl)C(=O)OC)C)C
Acebutolol	Fentanyl	13	DB01193	DB00813	CCCC(=O)NC1=CC(=C(C=C1)OCC(CNC(C)C)O)C(=O)C	CCC(=O)N(C1CCN(CC1)CCC2=CC=CC=C2)C3=CC=CC=C3
Acebutolol	Fesoterodine	12	DB01193	DB06702	CCCC(=O)NC1=CC(=C(C=C1)OCC(CNC(C)C)O)C(=O)C	CC(C)C(=O)OC1=C(C=C(C=C1)CO)[C@H](CCN(C(C)C)C(C)C)C2=CC=CC=C2
Fingolimod	Acebutolol	13	DB08868	DB01193	CCCCCCCCC1=CC=C(C=C1)CCC(CO)(CO)N	CCCC(=O)NC1=CC(=C(C=C1)OCC(CNC(C)C)O)C(=O)C
Fluoxetine	Acebutolol	2	DB00472	DB01193	CNCCC(C1=CC=CC=C1)OC2=CC=C(C=C2)C(F)(F)F	CCCC(=O)NC1=CC(=C(C=C1)OCC(CNC(C)C)O)C(=O)C
Fluphenazine	Acebutolol	7	DB00623	DB01193	C1CN(CCN1CCCN2C3=CC=CC=C3SC4=C2C=C(C=C4)C(F)(F)F)CCO	CCCC(=O)NC1=CC(=C(C=C1)OCC(CNC(C)C)O)C(=O)C
Flurbiprofen	Acebutolol	9	DB00712	DB01193	CC(C1=CC(=C(C=C1)C2=CC=CC=C2)F)C(=O)O	CCCC(=O)NC1=CC(=C(C=C1)OCC(CNC(C)C)O)C(=O)C
Formoterol	Acebutolol	29	DB00983	DB01193	CC(CC1=CC=C(C=C1)OC)NCC(C2=CC(=C(C=C2)O)NC=O)O	CCCC(=O)NC1=CC(=C(C=C1)OCC(CNC(C)C)O)C(=O)C
Furosemide	Acebutolol	1	DB00695	DB01193	C1=COC(=C1)CNC2=CC(=C(C=C2C(=O)O)S(=O)(=O)N)Cl	CCCC(=O)NC1=CC(=C(C=C1)OCC(CNC(C)C)O)C(=O)C
Galantamine	Acebutolol	13	DB00674	DB01193	CN1CC[C@@]23C=C[C@@H](C[C@@H]2OC4=C(C=CC(=C34)C1)OC)O	CCCC(=O)NC1=CC(=C(C=C1)OCC(CNC(C)C)O)C(=O)C
Gliclazide	Acebutolol	10	DB01120	DB01193	CC1=CC=C(C=C1)S(=O)(=O)NC(=O)NN2CC3CCCC3C2	CCCC(=O)NC1=CC(=C(C=C1)OCC(CNC(C)C)O)C(=O)C
Glimepiride	Acebutolol	10	DB00222	DB01193	CCC1=C(CN(C1=O)C(=O)NCCC2=CC=C(C=C2)S(=O)(=O)NC(=O)NC3CCC(CC3)C)C	CCCC(=O)NC1=CC(=C(C=C1)OCC(CNC(C)C)O)C(=O)C
Glipizide	Acebutolol	10	DB01067	DB01193	CC1=CN=C(C=N1)C(=O)NCCC2=CC=C(C=C2)S(=O)(=O)NC(=O)NC3CCCCC3	CCCC(=O)NC1=CC(=C(C=C1)OCC(CNC(C)C)O)C(=O)C
Glyburide	Acebutolol	10	DB01016	DB01193	COC1=C(C=C(C=C1)Cl)C(=O)NCCC2=CC=C(C=C2)S(=O)(=O)NC(=O)NC3CCCCC3	CCCC(=O)NC1=CC(=C(C=C1)OCC(CNC(C)C)O)C(=O)C
Guanabenz	Acebutolol	20	DB00629	DB01193	C1=CC(=C(C(=C1)Cl)/C=N/N=C(N)N)Cl	CCCC(=O)NC1=CC(=C(C=C1)OCC(CNC(C)C)O)C(=O)C
Guanethidine	Acebutolol	7	DB01170	DB01193	C1CCCN(CCC1)CCN=C(N)N	CCCC(=O)NC1=CC(=C(C=C1)OCC(CNC(C)C)O)C(=O)C
Guanfacine	Acebutolol	20	DB01018	DB01193	C1=CC(=C(C(=C1)Cl)CC(=O)N=C(N)N)Cl	CCCC(=O)NC1=CC(=C(C=C1)OCC(CNC(C)C)O)C(=O)C
Halothane	Acebutolol	1	DB01159	DB01193	C(C(F)(F)F)(Cl)Br	CCCC(=O)NC1=CC(=C(C=C1)OCC(CNC(C)C)O)C(=O)C
Hexobarbital	Acebutolol	3	DB01355	DB01193	CC1(C(=O)NC(=O)N(C1=O)C)C2=CCCCC2	CCCC(=O)NC1=CC(=C(C=C1)OCC(CNC(C)C)O)C(=O)C
Hydralazine	Acebutolol	7	DB01275	DB01193	C1=CC=C2C(=C1)C=NN=C2NN	CCCC(=O)NC1=CC(=C(C=C1)OCC(CNC(C)C)O)C(=O)C
Hydroxychloroquine	Acebutolol	0	DB01611	DB01193	CCN(CCCC(C)NC1=C2C=CC(=CC2=NC=C1)Cl)CCO	CCCC(=O)NC1=CC(=C(C=C1)OCC(CNC(C)C)O)C(=O)C
Ibuprofen	Acebutolol	9	DB01050	DB01193	CC(C)CC1=CC=C(C=C1)C(C)C(=O)O	CCCC(=O)NC1=CC(=C(C=C1)OCC(CNC(C)C)O)C(=O)C
Imipramine	Acebutolol	1	DB00458	DB01193	CN(C)CCCN1C2=CC=CC=C2CCC3=CC=CC=C31	CCCC(=O)NC1=CC(=C(C=C1)OCC(CNC(C)C)O)C(=O)C
Indacaterol	Acebutolol	29	DB05039	DB01193	CCC1=C(C=C2CC(CC2=C1)NC[C@@H](C3=C4C=CC(=O)NC4=C(C=C3)O)O)CC	CCCC(=O)NC1=CC(=C(C=C1)OCC(CNC(C)C)O)C(=O)C
Indapamide	Acebutolol	7	DB00808	DB01193	CC1CC2=CC=CC=C2N1NC(=O)C3=CC(=C(C=C3)Cl)S(=O)(=O)N	CCCC(=O)NC1=CC(=C(C=C1)OCC(CNC(C)C)O)C(=O)C
Indomethacin	Acebutolol	9	DB00328	DB01193	CC1=C(C2=C(N1C(=O)C3=CC=C(C=C3)Cl)C=CC(=C2)OC)CC(=O)O	CCCC(=O)NC1=CC(=C(C=C1)OCC(CNC(C)C)O)C(=O)C
Irbesartan	Acebutolol	7	DB01029	DB01193	CCCCC1=NC2(CCCC2)C(=O)N1CC3=CC=C(C=C3)C4=CC=CC=C4C5=NNN=N5	CCCC(=O)NC1=CC(=C(C=C1)OCC(CNC(C)C)O)C(=O)C
Isavuconazole	Acebutolol	2	DB11633	DB01193	C[C@@H](C1=NC(=CS1)C2=CC=C(C=C2)C#N)[C@](CN3C=NC=N3)(C4=C(C=CC(=C4)F)F)O	CCCC(=O)NC1=CC(=C(C=C1)OCC(CNC(C)C)O)C(=O)C
Isoflurane	Acebutolol	1	DB00753	DB01193	C(C(F)(F)F)(OC(F)F)Cl	CCCC(=O)NC1=CC(=C(C=C1)OCC(CNC(C)C)O)C(=O)C
Isoflurophate	Acebutolol	13	DB00677	DB01193	CC(C)OP(=O)(OC(C)C)F	CCCC(=O)NC1=CC(=C(C=C1)OCC(CNC(C)C)O)C(=O)C
Isoprenaline	Acebutolol	1	DB01064	DB01193	CC(C)NCC(C1=CC(=C(C=C1)O)O)O	CCCC(=O)NC1=CC(=C(C=C1)OCC(CNC(C)C)O)C(=O)C
Isradipine	Acebutolol	7	DB00270	DB01193	CC1=C(C(C(=C(N1)C)C(=O)OC(C)C)C2=CC=CC3=NON=C32)C(=O)OC	CCCC(=O)NC1=CC(=C(C=C1)OCC(CNC(C)C)O)C(=O)C
Ketoprofen	Acebutolol	9	DB01009	DB01193	CC(C1=CC(=CC=C1)C(=O)C2=CC=CC=C2)C(=O)O	CCCC(=O)NC1=CC(=C(C=C1)OCC(CNC(C)C)O)C(=O)C
Labetalol	Acebutolol	17	DB00598	DB01193	CC(CCC1=CC=CC=C1)NCC(C2=CC(=C(C=C2)O)C(=O)N)O	CCCC(=O)NC1=CC(=C(C=C1)OCC(CNC(C)C)O)C(=O)C
Leflunomide	Acebutolol	9	DB01097	DB01193	CC1=C(C=NO1)C(=O)NC2=CC=C(C=C2)C(F)(F)F	CCCC(=O)NC1=CC(=C(C=C1)OCC(CNC(C)C)O)C(=O)C
Lercanidipine	Acebutolol	7	DB00528	DB01193	CC1=C(C(C(=C(N1)C)C(=O)OC(C)(C)CN(C)CCC(C2=CC=CC=C2)C3=CC=CC=C3)C4=CC(=CC=C4)[N+](=O)[O-])C(=O)OC	CCCC(=O)NC1=CC(=C(C=C1)OCC(CNC(C)C)O)C(=O)C
Levobupivacaine	Acebutolol	1	DB01002	DB01193	CCCCN1CCCC[C@H]1C(=O)NC2=C(C=CC=C2C)C	CCCC(=O)NC1=CC(=C(C=C1)OCC(CNC(C)C)O)C(=O)C
Levodopa	Acebutolol	17	DB01235	DB01193	C1=CC(=C(C=C1C[C@@H](C(=O)O)N)O)O	CCCC(=O)NC1=CC(=C(C=C1)OCC(CNC(C)C)O)C(=O)C
Levomilnacipran	Acebutolol	2	DB08918	DB01193	CCN(CC)C(=O)[C@]1(C[C@H]1CN)C2=CC=CC=C2	CCCC(=O)NC1=CC(=C(C=C1)OCC(CNC(C)C)O)C(=O)C
Levosalbutamol	Acebutolol	29	DB13139	DB01193	CC(C)(C)NC[C@@H](C1=CC(=C(C=C1)O)CO)O	CCCC(=O)NC1=CC(=C(C=C1)OCC(CNC(C)C)O)C(=O)C
Lidocaine	Acebutolol	2	DB00281	DB01193	CCN(CC)CC(=O)NC1=C(C=CC=C1C)C	CCCC(=O)NC1=CC(=C(C=C1)OCC(CNC(C)C)O)C(=O)C
Lornoxicam	Acebutolol	9	DB06725	DB01193	CN1C(=C(C2=C(S1(=O)=O)C=C(S2)Cl)O)C(=O)NC3=CC=CC=N3	CCCC(=O)NC1=CC(=C(C=C1)OCC(CNC(C)C)O)C(=O)C
Losartan	Acebutolol	7	DB00678	DB01193	CCCCC1=NC(=C(N1CC2=CC=C(C=C2)C3=CC=CC=C3C4=NNN=N4)CO)Cl	CCCC(=O)NC1=CC(=C(C=C1)OCC(CNC(C)C)O)C(=O)C
Loxoprofen	Acebutolol	9	DB09212	DB01193	CC(C1=CC=C(C=C1)CC2CCCC2=O)C(=O)O	CCCC(=O)NC1=CC(=C(C=C1)OCC(CNC(C)C)O)C(=O)C
Lumacaftor	Acebutolol	3	DB09280	DB01193	CC1=C(N=C(C=C1)NC(=O)C2(CC2)C3=CC4=C(C=C3)OC(O4)(F)F)C5=CC(=CC=C5)C(=O)O	CCCC(=O)NC1=CC(=C(C=C1)OCC(CNC(C)C)O)C(=O)C
Lumiracoxib	Acebutolol	9	DB01283	DB01193	CC1=CC(=C(C=C1)NC2=C(C=CC=C2Cl)F)CC(=O)O	CCCC(=O)NC1=CC(=C(C=C1)OCC(CNC(C)C)O)C(=O)C
Macitentan	Acebutolol	7	DB08932	DB01193	CCCNS(=O)(=O)NC1=C(C(=NC=N1)OCCOC2=NC=C(C=N2)Br)C3=CC=C(C=C3)Br	CCCC(=O)NC1=CC(=C(C=C1)OCC(CNC(C)C)O)C(=O)C
Malathion	Acebutolol	13	DB00772	DB01193	CCOC(=O)CC(C(=O)OCC)SP(=S)(OC)OC	CCCC(=O)NC1=CC(=C(C=C1)OCC(CNC(C)C)O)C(=O)C
Masoprocol	Acebutolol	9	DB00179	DB01193	C[C@H](CC1=CC(=C(C=C1)O)O)[C@@H](C)CC2=CC(=C(C=C2)O)O	CCCC(=O)NC1=CC(=C(C=C1)OCC(CNC(C)C)O)C(=O)C
Mefloquine	Acebutolol	13	DB00358	DB01193	C1CCN[C@H](C1)[C@H](C2=CC(=NC3=C2C=CC=C3C(F)(F)F)C(F)(F)F)O	CCCC(=O)NC1=CC(=C(C=C1)OCC(CNC(C)C)O)C(=O)C
Meloxicam	Acebutolol	9	DB00814	DB01193	CC1=CN=C(S1)NC(=O)C2=C(C3=CC=CC=C3S(=O)(=O)N2C)O	CCCC(=O)NC1=CC(=C(C=C1)OCC(CNC(C)C)O)C(=O)C
Memantine	Acebutolol	13	DB01043	DB01193	CC12CC3CC(C1)(CC(C3)(C2)N)C	CCCC(=O)NC1=CC(=C(C=C1)OCC(CNC(C)C)O)C(=O)C
Mesoridazine	Acebutolol	7	DB00933	DB01193	CN1CCCCC1CCN2C3=CC=CC=C3SC4=C2C=C(C=C4)S(=O)C	CCCC(=O)NC1=CC(=C(C=C1)OCC(CNC(C)C)O)C(=O)C
Metamizole	Acebutolol	9	DB04817	DB01193	CC1=C(C(=O)N(N1C)C2=CC=CC=C2)N(C)CS(=O)(=O)O	CCCC(=O)NC1=CC(=C(C=C1)OCC(CNC(C)C)O)C(=O)C
Methamphetamine	Acebutolol	20	DB01577	DB01193	C[C@@H](CC1=CC=CC=C1)NC	CCCC(=O)NC1=CC(=C(C=C1)OCC(CNC(C)C)O)C(=O)C
Methazolamide	Acebutolol	1	DB00703	DB01193	CC(=O)N=C1N(N=C(S1)S(=O)(=O)N)C	CCCC(=O)NC1=CC(=C(C=C1)OCC(CNC(C)C)O)C(=O)C
Methotrimeprazine	Acebutolol	7	DB01403	DB01193	C[C@@H](CN1C2=CC=CC=C2SC3=C1C=C(C=C3)OC)CN(C)C	CCCC(=O)NC1=CC(=C(C=C1)OCC(CNC(C)C)O)C(=O)C
Methyldopa	Acebutolol	7	DB00968	DB01193	C[C@](CC1=CC(=C(C=C1)O)O)(C(=O)O)N	CCCC(=O)NC1=CC(=C(C=C1)OCC(CNC(C)C)O)C(=O)C
Methylergometrine	Acebutolol	33	DB00353	DB01193	CC[C@@H](CO)NC(=O)[C@H]1CN([C@@H]2CC3=CNC4=CC=CC(=C34)C2=C1)C	CCCC(=O)NC1=CC(=C(C=C1)OCC(CNC(C)C)O)C(=O)C
Methylphenidate	Acebutolol	9	DB00422	DB01193	COC(=O)C(C1CCCCN1)C2=CC=CC=C2	CCCC(=O)NC1=CC(=C(C=C1)OCC(CNC(C)C)O)C(=O)C
Methylphenobarbital	Acebutolol	3	DB00849	DB01193	CCC1(C(=O)NC(=O)N(C1=O)C)C2=CC=CC=C2	CCCC(=O)NC1=CC(=C(C=C1)OCC(CNC(C)C)O)C(=O)C
Metoclopramide	Acebutolol	13	DB01233	DB01193	CCN(CC)CCNC(=O)C1=CC(=C(C=C1OC)N)Cl	CCCC(=O)NC1=CC(=C(C=C1)OCC(CNC(C)C)O)C(=O)C
Metoprolol	Acebutolol	2	DB00264	DB01193	CC(C)NCC(COC1=CC=C(C=C1)CCOC)O	CCCC(=O)NC1=CC(=C(C=C1)OCC(CNC(C)C)O)C(=O)C
Midodrine	Acebutolol	13	DB00211	DB01193	COC1=CC(=C(C=C1)OC)C(CNC(=O)CN)O	CCCC(=O)NC1=CC(=C(C=C1)OCC(CNC(C)C)O)C(=O)C
Minaprine	Acebutolol	13	DB00805	DB01193	CC1=CC(=NN=C1NCCN2CCOCC2)C3=CC=CC=C3	CCCC(=O)NC1=CC(=C(C=C1)OCC(CNC(C)C)O)C(=O)C
Moclobemide	Acebutolol	7	DB01171	DB01193	C1COCCN1CCNC(=O)C2=CC=C(C=C2)Cl	CCCC(=O)NC1=CC(=C(C=C1)OCC(CNC(C)C)O)C(=O)C
Molsidomine	Acebutolol	7	DB09282	DB01193	CCO/C(=N/C1=C[N+](=NO1)N2CCOCC2)/[O-]	CCCC(=O)NC1=CC(=C(C=C1)OCC(CNC(C)C)O)C(=O)C
Morphine	Acebutolol	1	DB00295	DB01193	CN1CC[C@]23[C@@H]4[C@H]1CC5=C2C(=C(C=C5)O)O[C@H]3[C@H](C=C4)O	CCCC(=O)NC1=CC(=C(C=C1)OCC(CNC(C)C)O)C(=O)C
Nabilone	Acebutolol	1	DB00486	DB01193	CCCCCCC(C)(C)C1=CC(=C2[C@@H]3CC(=O)CC[C@H]3C(OC2=C1)(C)C)O	CCCC(=O)NC1=CC(=C(C=C1)OCC(CNC(C)C)O)C(=O)C
Nabumetone	Acebutolol	9	DB00461	DB01193	CC(=O)CCC1=CC2=C(C=C1)C=C(C=C2)OC	CCCC(=O)NC1=CC(=C(C=C1)OCC(CNC(C)C)O)C(=O)C
Naproxen	Acebutolol	9	DB00788	DB01193	C[C@@H](C1=CC2=C(C=C1)C=C(C=C2)OC)C(=O)O	CCCC(=O)NC1=CC(=C(C=C1)OCC(CNC(C)C)O)C(=O)C
Nebivolol	Acebutolol	7	DB04861	DB01193	C1CC2=C(C=CC(=C2)F)OC1C(CNCC(C3CCC4=C(O3)C=CC(=C4)F)O)O	CCCC(=O)NC1=CC(=C(C=C1)OCC(CNC(C)C)O)C(=O)C
Nefazodone	Acebutolol	2	DB01149	DB01193	CCC1=NN(C(=O)N1CCOC2=CC=CC=C2)CCCN3CCN(CC3)C4=CC(=CC=C4)Cl	CCCC(=O)NC1=CC(=C(C=C1)OCC(CNC(C)C)O)C(=O)C
Neostigmine	Acebutolol	13	DB01400	DB01193	CN(C)C(=O)OC1=CC=CC(=C1)[N+](C)(C)C	CCCC(=O)NC1=CC(=C(C=C1)OCC(CNC(C)C)O)C(=O)C
Nicardipine	Acebutolol	7	DB00622	DB01193	CC1=C(C(C(=C(N1)C)C(=O)OCCN(C)CC2=CC=CC=C2)C3=CC(=CC=C3)[N+](=O)[O-])C(=O)OC	CCCC(=O)NC1=CC(=C(C=C1)OCC(CNC(C)C)O)C(=O)C
Acemetacin	Aceclofenac	1	DB13783	DB06736	CC1=C(C2=C(N1C(=O)C3=CC=C(C=C3)Cl)C=CC(=C2)OC)CC(=O)OCC(=O)O	C1=CC=C(C(=C1)CC(=O)OCC(=O)O)NC2=C(C=CC=C2Cl)Cl
Acenocoumarol	Aceclofenac	11	DB01418	DB06736	CC(=O)CC(C1=CC=C(C=C1)[N+](=O)[O-])C2=C(C3=CC=CC=C3OC2=O)O	C1=CC=C(C(=C1)CC(=O)OCC(=O)O)NC2=C(C=CC=C2Cl)Cl
Alclometasone	Aceclofenac	1	DB00240	DB06736	C[C@@H]1C[C@H]2[C@@H]3[C@@H](CC4=CC(=O)C=C[C@@]4([C@H]3[C@H](C[C@@]2([C@]1(C(=O)CO)O)C)O)C)Cl	C1=CC=C(C(=C1)CC(=O)OCC(=O)O)NC2=C(C=CC=C2Cl)Cl
Aliskiren	Aceclofenac	9	DB09026	DB06736	CC(C)[C@@H](CC1=CC(=C(C=C1)OC)OCCCOC)C[C@@H]([C@H](C[C@@H](C(C)C)C(=O)NCC(C)(C)C(=O)N)O)N	C1=CC=C(C(=C1)CC(=O)OCC(=O)O)NC2=C(C=CC=C2Cl)Cl
Alprenolol	Aceclofenac	9	DB00866	DB06736	CC(C)NCC(COC1=CC=CC=C1CC=C)O	C1=CC=C(C(=C1)CC(=O)OCC(=O)O)NC2=C(C=CC=C2Cl)Cl
Amiloride	Aceclofenac	9	DB00594	DB06736	C1(=C(N=C(C(=N1)Cl)N)N)C(=O)N=C(N)N	C1=CC=C(C(=C1)CC(=O)OCC(=O)O)NC2=C(C=CC=C2Cl)Cl
Amiodarone	Aceclofenac	0	DB01118	DB06736	CCCCC1=C(C2=CC=CC=C2O1)C(=O)C3=CC(=C(C(=C3)I)OCCN(CC)CC)I	C1=CC=C(C(=C1)CC(=O)OCC(=O)O)NC2=C(C=CC=C2Cl)Cl
Amrubicin	Aceclofenac	19	DB06263	DB06736	CC(=O)[C@]1(C[C@@H](C2=C(C1)C(=C3C(=C2O)C(=O)C4=CC=CC=C4C3=O)O)O[C@H]5C[C@@H]([C@@H](CO5)O)O)N	C1=CC=C(C(=C1)CC(=O)OCC(=O)O)NC2=C(C=CC=C2Cl)Cl
Antipyrine	Aceclofenac	1	DB01435	DB06736	CC1=CC(=O)N(N1C)C2=CC=CC=C2	C1=CC=C(C(=C1)CC(=O)OCC(=O)O)NC2=C(C=CC=C2Cl)Cl
Apalutamide	Aceclofenac	3	DB11901	DB06736	CNC(=O)C1=C(C=C(C=C1)N2C(=S)N(C(=O)C23CCC3)C4=CC(=C(N=C4)C#N)C(F)(F)F)F	C1=CC=C(C(=C1)CC(=O)OCC(=O)O)NC2=C(C=CC=C2Cl)Cl
Apixaban	Aceclofenac	11	DB06605	DB06736	COC1=CC=C(C=C1)N2C3=C(CCN(C3=O)C4=CC=C(C=C4)N5CCCCC5=O)C(=N2)C(=O)N	C1=CC=C(C(=C1)CC(=O)OCC(=O)O)NC2=C(C=CC=C2Cl)Cl
Apremilast	Aceclofenac	1	DB05676	DB06736	CCOC1=C(C=CC(=C1)[C@@H](CS(=O)(=O)C)N2C(=O)C3=C(C2=O)C(=CC=C3)NC(=O)C)OC	C1=CC=C(C(=C1)CC(=O)OCC(=O)O)NC2=C(C=CC=C2Cl)Cl
Aprepitant	Aceclofenac	8	DB00673	DB06736	C[C@H](C1=CC(=CC(=C1)C(F)(F)F)C(F)(F)F)O[C@@H]2[C@@H](N(CCO2)CC3=NNC(=O)N3)C4=CC=C(C=C4)F	C1=CC=C(C(=C1)CC(=O)OCC(=O)O)NC2=C(C=CC=C2Cl)Cl
Argatroban	Aceclofenac	11	DB00278	DB06736	C[C@@H]1CCN([C@H](C1)C(=O)O)C(=O)[C@H](CCCN=C(N)N)NS(=O)(=O)C2=CC=CC3=C2NCC(C3)C	C1=CC=C(C(=C1)CC(=O)OCC(=O)O)NC2=C(C=CC=C2Cl)Cl
Azelastine	Aceclofenac	1	DB00972	DB06736	CN1CCCC(CC1)N2C(=O)C3=CC=CC=C3C(=N2)CC4=CC=C(C=C4)Cl	C1=CC=C(C(=C1)CC(=O)OCC(=O)O)NC2=C(C=CC=C2Cl)Cl
Balsalazide	Aceclofenac	31	DB01014	DB06736	C1=CC(=CC=C1C(=O)NCCC(=O)O)N=NC2=CC(=C(C=C2)O)C(=O)O	C1=CC=C(C(=C1)CC(=O)OCC(=O)O)NC2=C(C=CC=C2Cl)Cl
Benazepril	Aceclofenac	1	DB00542	DB06736	CCOC(=O)[C@H](CCC1=CC=CC=C1)N[C@H]2CCC3=CC=CC=C3N(C2=O)CC(=O)O	C1=CC=C(C(=C1)CC(=O)OCC(=O)O)NC2=C(C=CC=C2Cl)Cl
Bendroflumethiazide	Aceclofenac	4	DB00436	DB06736	C1=CC=C(C=C1)CC2NC3=C(C=C(C(=C3)C(F)(F)F)S(=O)(=O)N)S(=O)(=O)N2	C1=CC=C(C(=C1)CC(=O)OCC(=O)O)NC2=C(C=CC=C2Cl)Cl
Betamethasone	Aceclofenac	1	DB00443	DB06736	C[C@H]1C[C@H]2[C@@H]3CCC4=CC(=O)C=C[C@@]4([C@]3([C@H](C[C@@]2([C@]1(C(=O)CO)O)C)O)F)C	C1=CC=C(C(=C1)CC(=O)OCC(=O)O)NC2=C(C=CC=C2Cl)Cl
Betaxolol	Aceclofenac	9	DB00195	DB06736	CC(C)NCC(COC1=CC=C(C=C1)CCOCC2CC2)O	C1=CC=C(C(=C1)CC(=O)OCC(=O)O)NC2=C(C=CC=C2Cl)Cl
Betrixaban	Aceclofenac	40	DB12364	DB06736	CN(C)C(=N)C1=CC=C(C=C1)C(=O)NC2=C(C=C(C=C2)OC)C(=O)NC3=NC=C(C=C3)Cl	C1=CC=C(C(=C1)CC(=O)OCC(=O)O)NC2=C(C=CC=C2Cl)Cl
Bisoprolol	Aceclofenac	9	DB00612	DB06736	CC(C)NCC(COC1=CC=C(C=C1)COCCOC(C)C)O	C1=CC=C(C(=C1)CC(=O)OCC(=O)O)NC2=C(C=CC=C2Cl)Cl
Bivalirudin	Aceclofenac	11	DB00006	DB06736	CC[C@H](C)[C@@H](C(=O)N1CCC[C@H]1C(=O)N[C@@H](CCC(=O)O)C(=O)N[C@@H](CCC(=O)O)C(=O)N[C@@H](CC2=CC=C(C=C2)O)C(=O)N[C@@H](CC(C)C)C(=O)O)NC(=O)[C@H](CCC(=O)O)NC(=O)[C@H](CCC(=O)O)NC(=O)[C@H](CC3=CC=CC=C3)NC(=O)[C@H](CC(=O)O)NC(=O)CNC(=O)[C@H](CC(=O)N)NC(=O)CNC(=O)CNC(=O)CNC(=O)CNC(=O)[C@@H]4CCCN4C(=O)[C@H](CCCNC(=N)N)NC(=O)[C@@H]5CCCN5C(=O)[C@@H](CC6=CC=CC=C6)N	C1=CC=C(C(=C1)CC(=O)OCC(=O)O)NC2=C(C=CC=C2Cl)Cl
Bromfenac	Aceclofenac	1	DB00963	DB06736	C1=CC(=C(C(=C1)C(=O)C2=CC=C(C=C2)Br)N)CC(=O)O	C1=CC=C(C(=C1)CC(=O)OCC(=O)O)NC2=C(C=CC=C2Cl)Cl
Budesonide	Aceclofenac	1	DB01222	DB06736	CCCC1O[C@@H]2C[C@H]3[C@@H]4CCC5=CC(=O)C=C[C@@]5([C@H]4[C@H](C[C@@]3([C@@]2(O1)C(=O)CO)C)O)C	C1=CC=C(C(=C1)CC(=O)OCC(=O)O)NC2=C(C=CC=C2Cl)Cl
Bumetanide	Aceclofenac	4	DB00887	DB06736	CCCCNC1=C(C(=CC(=C1)C(=O)O)S(=O)(=O)N)OC2=CC=CC=C2	C1=CC=C(C(=C1)CC(=O)OCC(=O)O)NC2=C(C=CC=C2Cl)Cl
Candesartancilexetil	Aceclofenac	1	DB00796	DB06736	CCOC1=NC2=CC=CC(=C2N1CC3=CC=C(C=C3)C4=CC=CC=C4C5=NNN=N5)C(=O)OC(C)OC(=O)OC6CCCCC6	C1=CC=C(C(=C1)CC(=O)OCC(=O)O)NC2=C(C=CC=C2Cl)Cl
Capecitabine	Aceclofenac	0	DB01101	DB06736	CCCCCOC(=O)NC1=NC(=O)N(C=C1F)[C@H]2[C@@H]([C@@H]([C@H](O2)C)O)O	C1=CC=C(C(=C1)CC(=O)OCC(=O)O)NC2=C(C=CC=C2Cl)Cl
Captopril	Aceclofenac	1	DB01197	DB06736	C[C@H](CS)C(=O)N1CCC[C@H]1C(=O)O	C1=CC=C(C(=C1)CC(=O)OCC(=O)O)NC2=C(C=CC=C2Cl)Cl
Carbamazepine	Aceclofenac	8	DB00564	DB06736	C1=CC=C2C(=C1)C=CC3=CC=CC=C3N2C(=O)N	C1=CC=C(C(=C1)CC(=O)OCC(=O)O)NC2=C(C=CC=C2Cl)Cl
Carteolol	Aceclofenac	9	DB00521	DB06736	CC(C)(C)NCC(COC1=CC=CC2=C1CCC(=O)N2)O	C1=CC=C(C(=C1)CC(=O)OCC(=O)O)NC2=C(C=CC=C2Cl)Cl
Carvedilol	Aceclofenac	9	DB01136	DB06736	COC1=CC=CC=C1OCCNCC(COC2=CC=CC3=C2C4=CC=CC=C4N3)O	C1=CC=C(C(=C1)CC(=O)OCC(=O)O)NC2=C(C=CC=C2Cl)Cl
Celecoxib	Aceclofenac	1	DB00482	DB06736	CC1=CC=C(C=C1)C2=CC(=NN2C3=CC=C(C=C3)S(=O)(=O)N)C(F)(F)F	C1=CC=C(C(=C1)CC(=O)OCC(=O)O)NC2=C(C=CC=C2Cl)Cl
Celiprolol	Aceclofenac	9	DB04846	DB06736	CCN(CC)C(=O)NC1=CC(=C(C=C1)OCC(CNC(C)(C)C)O)C(=O)C	C1=CC=C(C(=C1)CC(=O)OCC(=O)O)NC2=C(C=CC=C2Cl)Cl
Ceritinib	Aceclofenac	2	DB09063	DB06736	CC1=CC(=C(C=C1C2CCNCC2)OC(C)C)NC3=NC=C(C(=N3)NC4=CC=CC=C4S(=O)(=O)C(C)C)Cl	C1=CC=C(C(=C1)CC(=O)OCC(=O)O)NC2=C(C=CC=C2Cl)Cl
Chloroquine	Aceclofenac	1	DB00608	DB06736	CCN(CC)CCCC(C)NC1=C2C=CC(=CC2=NC=C1)Cl	C1=CC=C(C(=C1)CC(=O)OCC(=O)O)NC2=C(C=CC=C2Cl)Cl
Cholecalciferol	Aceclofenac	0	DB00169	DB06736	C[C@H](CCCC(C)C)[C@H]1CC[C@@H]\2[C@@]1(CCC/C2=C\C=C/3\C[C@H](CCC3=C)O)C	C1=CC=C(C(=C1)CC(=O)OCC(=O)O)NC2=C(C=CC=C2Cl)Cl
Ciclesonide	Aceclofenac	1	DB01410	DB06736	CC(C)C(=O)OCC(=O)[C@@]12[C@@H](C[C@@H]3[C@@]1(C[C@@H]([C@H]4[C@H]3CCC5=CC(=O)C=C[C@]45C)O)C)O[C@H](O2)C6CCCCC6	C1=CC=C(C(=C1)CC(=O)OCC(=O)O)NC2=C(C=CC=C2Cl)Cl
Clobetasolpropionate	Aceclofenac	1	DB01013	DB06736	CCC(=O)O[C@@]1([C@H](C[C@@H]2[C@@]1(C[C@@H]([C@]3([C@H]2CCC4=CC(=O)C=C[C@@]43C)F)O)C)C)C(=O)CCl	C1=CC=C(C(=C1)CC(=O)OCC(=O)O)NC2=C(C=CC=C2Cl)Cl
Clotrimazole	Aceclofenac	0	DB00257	DB06736	C1=CC=C(C=C1)C(C2=CC=CC=C2)(C3=CC=CC=C3Cl)N4C=CN=C4	C1=CC=C(C(=C1)CC(=O)OCC(=O)O)NC2=C(C=CC=C2Cl)Cl
Crisaborole	Aceclofenac	0	DB05219	DB06736	B1(C2=C(CO1)C=C(C=C2)OC3=CC=C(C=C3)C#N)O	C1=CC=C(C(=C1)CC(=O)OCC(=O)O)NC2=C(C=CC=C2Cl)Cl
Cyclosporine	Aceclofenac	31	DB00091	DB06736	CC[C@H]1C(=O)N(CC(=O)N([C@H](C(=O)N[C@H](C(=O)N([C@H](C(=O)N[C@H](C(=O)N[C@@H](C(=O)N([C@H](C(=O)N([C@H](C(=O)N([C@H](C(=O)N([C@H](C(=O)N1)[C@@H]([C@H](C)C/C=C/C)O)C)C(C)C)C)CC(C)C)C)CC(C)C)C)C)C)CC(C)C)C)C(C)C)CC(C)C)C)C	C1=CC=C(C(=C1)CC(=O)OCC(=O)O)NC2=C(C=CC=C2Cl)Cl
Dabrafenib	Aceclofenac	3	DB08912	DB06736	CC(C)(C)C1=NC(=C(S1)C2=NC(=NC=C2)N)C3=C(C(=CC=C3)NS(=O)(=O)C4=C(C=CC=C4F)F)F	C1=CC=C(C(=C1)CC(=O)OCC(=O)O)NC2=C(C=CC=C2Cl)Cl
Daunorubicin	Aceclofenac	19	DB00694	DB06736	C[C@H]1[C@H]([C@H](C[C@@H](O1)O[C@H]2C[C@@](CC3=C2C(=C4C(=C3O)C(=O)C5=C(C4=O)C(=CC=C5)OC)O)(C(=O)C)O)N)O	C1=CC=C(C(=C1)CC(=O)OCC(=O)O)NC2=C(C=CC=C2Cl)Cl
Desmopressin	Aceclofenac	1	DB00035	DB06736	C1C[C@H](N(C1)C(=O)[C@@H]2CSSCCC(=O)N[C@H](C(=O)N[C@H](C(=O)N[C@H](C(=O)N[C@H](C(=O)N2)CC(=O)N)CCC(=O)N)CC3=CC=CC=C3)CC4=CC=C(C=C4)O)C(=O)N[C@H](CCCN=C(N)N)C(=O)NCC(=O)N	C1=CC=C(C(=C1)CC(=O)OCC(=O)O)NC2=C(C=CC=C2Cl)Cl
Dexamethasone	Aceclofenac	1	DB01234	DB06736	C[C@@H]1C[C@H]2[C@@H]3CCC4=CC(=O)C=C[C@@]4([C@]3([C@H](C[C@@]2([C@]1(C(=O)CO)O)C)O)F)C	C1=CC=C(C(=C1)CC(=O)OCC(=O)O)NC2=C(C=CC=C2Cl)Cl
Dexketoprofen	Aceclofenac	1	DB09214	DB06736	C[C@@H](C1=CC(=CC=C1)C(=O)C2=CC=CC=C2)C(=O)O	C1=CC=C(C(=C1)CC(=O)OCC(=O)O)NC2=C(C=CC=C2Cl)Cl
Diclofenac	Aceclofenac	1	DB00586	DB06736	C1=CC=C(C(=C1)CC(=O)O)NC2=C(C=CC=C2Cl)Cl	C1=CC=C(C(=C1)CC(=O)OCC(=O)O)NC2=C(C=CC=C2Cl)Cl
Dicoumarol	Aceclofenac	11	DB00266	DB06736	C1=CC=C2C(=C1)C(=C(C(=O)O2)CC3=C(C4=CC=CC=C4OC3=O)O)O	C1=CC=C(C(=C1)CC(=O)OCC(=O)O)NC2=C(C=CC=C2Cl)Cl
Diflunisal	Aceclofenac	1	DB00861	DB06736	C1=CC(=C(C=C1C2=C(C=C(C=C2)F)F)C(=O)O)O	C1=CC=C(C(=C1)CC(=O)OCC(=O)O)NC2=C(C=CC=C2Cl)Cl
Digoxin	Aceclofenac	2	DB00390	DB06736	C[C@@H]1[C@H]([C@H](C[C@@H](O1)O[C@@H]2[C@H](O[C@H](C[C@@H]2O)O[C@@H]3[C@H](O[C@H](C[C@@H]3O)O[C@H]4CC[C@]5([C@@H](C4)CC[C@@H]6[C@@H]5C[C@H]([C@]7([C@@]6(CC[C@@H]7C8=CC(=O)OC8)O)C)O)C)C)C)O)O	C1=CC=C(C(=C1)CC(=O)OCC(=O)O)NC2=C(C=CC=C2Cl)Cl
Dinoprostone	Aceclofenac	4	DB00917	DB06736	CCCCC[C@@H](/C=C/[C@H]1[C@@H](CC(=O)[C@@H]1C/C=C\CCCC(=O)O)O)O	C1=CC=C(C(=C1)CC(=O)OCC(=O)O)NC2=C(C=CC=C2Cl)Cl
Dosulepin	Aceclofenac	0	DB09167	DB06736	CN(C)CC/C=C/1\C2=CC=CC=C2CSC3=CC=CC=C31	C1=CC=C(C(=C1)CC(=O)OCC(=O)O)NC2=C(C=CC=C2Cl)Cl
Doxorubicin	Aceclofenac	19	DB00997	DB06736	C[C@H]1[C@H]([C@H](C[C@@H](O1)O[C@H]2C[C@@](CC3=C2C(=C4C(=C3O)C(=O)C5=C(C4=O)C(=CC=C5)OC)O)(C(=O)CO)O)N)O	C1=CC=C(C(=C1)CC(=O)OCC(=O)O)NC2=C(C=CC=C2Cl)Cl
Drospirenone	Aceclofenac	30	DB01395	DB06736	C[C@]12CCC(=O)C=C1[C@@H]3C[C@@H]3[C@@H]4[C@@H]2CC[C@]5([C@H]4[C@@H]6C[C@@H]6[C@@]57CCC(=O)O7)C	C1=CC=C(C(=C1)CC(=O)OCC(=O)O)NC2=C(C=CC=C2Cl)Cl
Enalapril	Aceclofenac	1	DB00584	DB06736	CCOC(=O)[C@H](CCC1=CC=CC=C1)N[C@@H](C)C(=O)N2CCC[C@H]2C(=O)O	C1=CC=C(C(=C1)CC(=O)OCC(=O)O)NC2=C(C=CC=C2Cl)Cl
Enoxacin	Aceclofenac	34	DB00467	DB06736	CCN1C=C(C(=O)C2=CC(=C(N=C21)N3CCNCC3)F)C(=O)O	C1=CC=C(C(=C1)CC(=O)OCC(=O)O)NC2=C(C=CC=C2Cl)Cl
Epirubicin	Aceclofenac	19	DB00445	DB06736	C[C@H]1[C@@H]([C@H](C[C@@H](O1)O[C@H]2C[C@@](CC3=C2C(=C4C(=C3O)C(=O)C5=C(C4=O)C(=CC=C5)OC)O)(C(=O)CO)O)N)O	C1=CC=C(C(=C1)CC(=O)OCC(=O)O)NC2=C(C=CC=C2Cl)Cl
Eplerenone	Aceclofenac	9	DB00700	DB06736	C[C@]12CCC(=O)C=C1C[C@H]([C@@H]3[C@]24[C@H](O4)C[C@]5([C@H]3CC[C@@]56CCC(=O)O6)C)C(=O)OC	C1=CC=C(C(=C1)CC(=O)OCC(=O)O)NC2=C(C=CC=C2Cl)Cl
Epoprostenol	Aceclofenac	4	DB01240	DB06736	CCCCC[C@@H](/C=C/[C@H]1[C@@H](C[C@H]2[C@@H]1C/C(=C/CCCC(=O)O)/O2)O)O	C1=CC=C(C(=C1)CC(=O)OCC(=O)O)NC2=C(C=CC=C2Cl)Cl
Eprosartan	Aceclofenac	1	DB00876	DB06736	CCCCC1=NC=C(N1CC2=CC=C(C=C2)C(=O)O)/C=C(\CC3=CC=CS3)/C(=O)O	C1=CC=C(C(=C1)CC(=O)OCC(=O)O)NC2=C(C=CC=C2Cl)Cl
Estrone	Aceclofenac	1	DB00655	DB06736	C[C@]12CC[C@H]3[C@H]([C@@H]1CCC2=O)CCC4=C3C=CC(=C4)O	C1=CC=C(C(=C1)CC(=O)OCC(=O)O)NC2=C(C=CC=C2Cl)Cl
Etodolac	Aceclofenac	1	DB00749	DB06736	CCC1=C2C(=CC=C1)C3=C(N2)C(OCC3)(CC)CC(=O)O	C1=CC=C(C(=C1)CC(=O)OCC(=O)O)NC2=C(C=CC=C2Cl)Cl
Etoricoxib	Aceclofenac	1	DB01628	DB06736	CC1=NC=C(C=C1)C2=C(C=C(C=N2)Cl)C3=CC=C(C=C3)S(=O)(=O)C	C1=CC=C(C(=C1)CC(=O)OCC(=O)O)NC2=C(C=CC=C2Cl)Cl
Floxuridine	Aceclofenac	0	DB00322	DB06736	C1[C@@H]([C@H](O[C@H]1N2C=C(C(=O)NC2=O)F)CO)O	C1=CC=C(C(=C1)CC(=O)OCC(=O)O)NC2=C(C=CC=C2Cl)Cl
Flunisolide	Aceclofenac	1	DB00180	DB06736	C[C@]12C[C@@H]([C@H]3[C@H]([C@@H]1C[C@@H]4[C@]2(OC(O4)(C)C)C(=O)CO)C[C@@H](C5=CC(=O)C=C[C@]35C)F)O	C1=CC=C(C(=C1)CC(=O)OCC(=O)O)NC2=C(C=CC=C2Cl)Cl
Fluorometholone	Aceclofenac	1	DB00324	DB06736	C[C@H]1C[C@H]2[C@@H]3CC[C@@]([C@]3(C[C@@H]([C@@]2([C@@]4(C1=CC(=O)C=C4)C)F)O)C)(C(=O)C)O	C1=CC=C(C(=C1)CC(=O)OCC(=O)O)NC2=C(C=CC=C2Cl)Cl
Fluorouracil	Aceclofenac	0	DB00544	DB06736	C1=C(C(=O)NC(=O)N1)F	C1=CC=C(C(=C1)CC(=O)OCC(=O)O)NC2=C(C=CC=C2Cl)Cl
Flurbiprofen	Aceclofenac	1	DB00712	DB06736	CC(C1=CC(=C(C=C1)C2=CC=CC=C2)F)C(=O)O	C1=CC=C(C(=C1)CC(=O)OCC(=O)O)NC2=C(C=CC=C2Cl)Cl
Fluvastatin	Aceclofenac	0	DB01095	DB06736	CC(C)N1C2=CC=CC=C2C(=C1/C=C/[C@H](C[C@H](CC(=O)O)O)O)C3=CC=C(C=C3)F	C1=CC=C(C(=C1)CC(=O)OCC(=O)O)NC2=C(C=CC=C2Cl)Cl
Fluvoxamine	Aceclofenac	0	DB00176	DB06736	COCCCC/C(=N\OCCN)/C1=CC=C(C=C1)C(F)(F)F	C1=CC=C(C(=C1)CC(=O)OCC(=O)O)NC2=C(C=CC=C2Cl)Cl
Fosphenytoin	Aceclofenac	8	DB01320	DB06736	C1=CC=C(C=C1)C2(C(=O)N(C(=O)N2)COP(=O)(O)O)C3=CC=CC=C3	C1=CC=C(C(=C1)CC(=O)OCC(=O)O)NC2=C(C=CC=C2Cl)Cl
Furosemide	Aceclofenac	4	DB00695	DB06736	C1=COC(=C1)CNC2=CC(=C(C=C2C(=O)O)S(=O)(=O)N)Cl	C1=CC=C(C(=C1)CC(=O)OCC(=O)O)NC2=C(C=CC=C2Cl)Cl
Gemfibrozil	Aceclofenac	0	DB01241	DB06736	CC1=CC(=C(C=C1)C)OCCCC(C)(C)C(=O)O	C1=CC=C(C(=C1)CC(=O)OCC(=O)O)NC2=C(C=CC=C2Cl)Cl
Haloperidol	Aceclofenac	1	DB00502	DB06736	C1CN(CCC1(C2=CC=C(C=C2)Cl)O)CCCC(=O)C3=CC=C(C=C3)F	C1=CC=C(C(=C1)CC(=O)OCC(=O)O)NC2=C(C=CC=C2Cl)Cl
Hydralazine	Aceclofenac	9	DB01275	DB06736	C1=CC=C2C(=C1)C=NN=C2NN	C1=CC=C(C(=C1)CC(=O)OCC(=O)O)NC2=C(C=CC=C2Cl)Cl
Hydrocortisone	Aceclofenac	1	DB00741	DB06736	C[C@]12CCC(=O)C=C1CC[C@@H]3[C@@H]2[C@H](C[C@]4([C@H]3CC[C@@]4(C(=O)CO)O)C)O	C1=CC=C(C(=C1)CC(=O)OCC(=O)O)NC2=C(C=CC=C2Cl)Cl
Ibuprofen	Aceclofenac	1	DB01050	DB06736	CC(C)CC1=CC=C(C=C1)C(C)C(=O)O	C1=CC=C(C(=C1)CC(=O)OCC(=O)O)NC2=C(C=CC=C2Cl)Cl
Idarubicin	Aceclofenac	19	DB01177	DB06736	C[C@H]1[C@H]([C@H](C[C@@H](O1)O[C@H]2C[C@@](CC3=C2C(=C4C(=C3O)C(=O)C5=CC=CC=C5C4=O)O)(C(=O)C)O)N)O	C1=CC=C(C(=C1)CC(=O)OCC(=O)O)NC2=C(C=CC=C2Cl)Cl
Indapamide	Aceclofenac	4	DB00808	DB06736	CC1CC2=CC=CC=C2N1NC(=O)C3=CC(=C(C=C3)Cl)S(=O)(=O)N	C1=CC=C(C(=C1)CC(=O)OCC(=O)O)NC2=C(C=CC=C2Cl)Cl
Indomethacin	Aceclofenac	1	DB00328	DB06736	CC1=C(C2=C(N1C(=O)C3=CC=C(C=C3)Cl)C=CC(=C2)OC)CC(=O)O	C1=CC=C(C(=C1)CC(=O)OCC(=O)O)NC2=C(C=CC=C2Cl)Cl
Irbesartan	Aceclofenac	0	DB01029	DB06736	CCCCC1=NC2(CCCC2)C(=O)N1CC3=CC=C(C=C3)C4=CC=CC=C4C5=NNN=N5	C1=CC=C(C(=C1)CC(=O)OCC(=O)O)NC2=C(C=CC=C2Cl)Cl
Ketoconazole	Aceclofenac	0	DB01026	DB06736	CC(=O)N1CCN(CC1)C2=CC=C(C=C2)OC[C@H]3CO[C@](O3)(CN4C=CN=C4)C5=C(C=C(C=C5)Cl)Cl	C1=CC=C(C(=C1)CC(=O)OCC(=O)O)NC2=C(C=CC=C2Cl)Cl
Ketoprofen	Aceclofenac	1	DB01009	DB06736	CC(C1=CC(=CC=C1)C(=O)C2=CC=CC=C2)C(=O)O	C1=CC=C(C(=C1)CC(=O)OCC(=O)O)NC2=C(C=CC=C2Cl)Cl
Labetalol	Aceclofenac	9	DB00598	DB06736	CC(CCC1=CC=CC=C1)NCC(C2=CC(=C(C=C2)O)C(=O)N)O	C1=CC=C(C(=C1)CC(=O)OCC(=O)O)NC2=C(C=CC=C2Cl)Cl
Leflunomide	Aceclofenac	0	DB01097	DB06736	CC1=C(C=NO1)C(=O)NC2=CC=C(C=C2)C(F)(F)F	C1=CC=C(C(=C1)CC(=O)OCC(=O)O)NC2=C(C=CC=C2Cl)Cl
Levofloxacin	Aceclofenac	34	DB01137	DB06736	C[C@H]1COC2=C3N1C=C(C(=O)C3=CC(=C2N4CCN(CC4)C)F)C(=O)O	C1=CC=C(C(=C1)CC(=O)OCC(=O)O)NC2=C(C=CC=C2Cl)Cl
Lobeglitazone	Aceclofenac	0	DB09198	DB06736	CN(CCOC1=CC=C(C=C1)CC2C(=O)NC(=O)S2)C3=CC(=NC=N3)OC4=CC=C(C=C4)OC	C1=CC=C(C(=C1)CC(=O)OCC(=O)O)NC2=C(C=CC=C2Cl)Cl
Lornoxicam	Aceclofenac	1	DB06725	DB06736	CN1C(=C(C2=C(S1(=O)=O)C=C(S2)Cl)O)C(=O)NC3=CC=CC=N3	C1=CC=C(C(=C1)CC(=O)OCC(=O)O)NC2=C(C=CC=C2Cl)Cl
Losartan	Aceclofenac	0	DB00678	DB06736	CCCCC1=NC(=C(N1CC2=CC=C(C=C2)C3=CC=CC=C3C4=NNN=N4)CO)Cl	C1=CC=C(C(=C1)CC(=O)OCC(=O)O)NC2=C(C=CC=C2Cl)Cl
Lovastatin	Aceclofenac	0	DB00227	DB06736	CC[C@H](C)C(=O)O[C@H]1C[C@H](C=C2[C@H]1[C@H]([C@H](C=C2)C)CC[C@@H]3C[C@H](CC(=O)O3)O)C	C1=CC=C(C(=C1)CC(=O)OCC(=O)O)NC2=C(C=CC=C2Cl)Cl
Loxoprofen	Aceclofenac	1	DB09212	DB06736	CC(C1=CC=C(C=C1)CC2CCCC2=O)C(=O)O	C1=CC=C(C(=C1)CC(=O)OCC(=O)O)NC2=C(C=CC=C2Cl)Cl
Lubiprostone	Aceclofenac	4	DB01046	DB06736	CCCCC([C@]1(CC[C@H]2[C@H](O1)CC(=O)[C@@H]2CCCCCCC(=O)O)O)(F)F	C1=CC=C(C(=C1)CC(=O)OCC(=O)O)NC2=C(C=CC=C2Cl)Cl
Lumacaftor	Aceclofenac	3	DB09280	DB06736	CC1=C(N=C(C=C1)NC(=O)C2(CC2)C3=CC4=C(C=C3)OC(O4)(F)F)C5=CC(=CC=C5)C(=O)O	C1=CC=C(C(=C1)CC(=O)OCC(=O)O)NC2=C(C=CC=C2Cl)Cl
Lumiracoxib	Aceclofenac	1	DB01283	DB06736	CC1=CC(=C(C=C1)NC2=C(C=CC=C2Cl)F)CC(=O)O	C1=CC=C(C(=C1)CC(=O)OCC(=O)O)NC2=C(C=CC=C2Cl)Cl
Masoprocol	Aceclofenac	1	DB00179	DB06736	C[C@H](CC1=CC(=C(C=C1)O)O)[C@@H](C)CC2=CC(=C(C=C2)O)O	C1=CC=C(C(=C1)CC(=O)OCC(=O)O)NC2=C(C=CC=C2Cl)Cl
Meloxicam	Aceclofenac	1	DB00814	DB06736	CC1=CN=C(S1)NC(=O)C2=C(C3=CC=CC=C3S(=O)(=O)N2C)O	C1=CC=C(C(=C1)CC(=O)OCC(=O)O)NC2=C(C=CC=C2Cl)Cl
Metamizole	Aceclofenac	1	DB04817	DB06736	CC1=C(C(=O)N(N1C)C2=CC=CC=C2)N(C)CS(=O)(=O)O	C1=CC=C(C(=C1)CC(=O)OCC(=O)O)NC2=C(C=CC=C2Cl)Cl
Methotrexate	Aceclofenac	2	DB00563	DB06736	CN(CC1=CN=C2C(=N1)C(=NC(=N2)N)N)C3=CC=C(C=C3)C(=O)N[C@@H](CCC(=O)O)C(=O)O	C1=CC=C(C(=C1)CC(=O)OCC(=O)O)NC2=C(C=CC=C2Cl)Cl
Methylprednisolone	Aceclofenac	1	DB00959	DB06736	C[C@H]1C[C@H]2[C@@H]3CC[C@@]([C@]3(C[C@@H]([C@@H]2[C@@]4(C1=CC(=O)C=C4)C)O)C)(C(=O)CO)O	C1=CC=C(C(=C1)CC(=O)OCC(=O)O)NC2=C(C=CC=C2Cl)Cl
Metoprolol	Aceclofenac	9	DB00264	DB06736	CC(C)NCC(COC1=CC=C(C=C1)CCOC)O	C1=CC=C(C(=C1)CC(=O)OCC(=O)O)NC2=C(C=CC=C2Cl)Cl
Midostaurin	Aceclofenac	0	DB06595	DB06736	C[C@@]12[C@@H]([C@@H](C[C@@H](O1)N3C4=CC=CC=C4C5=C6C(=C7C8=CC=CC=C8N2C7=C53)CNC6=O)N(C)C(=O)C9=CC=CC=C9)OC	C1=CC=C(C(=C1)CC(=O)OCC(=O)O)NC2=C(C=CC=C2Cl)Cl
Mifepristone	Aceclofenac	2	DB00834	DB06736	CC#C[C@@]1(CC[C@@H]2[C@@]1(C[C@@H](C3=C4CCC(=O)C=C4CC[C@@H]23)C5=CC=C(C=C5)N(C)C)C)O	C1=CC=C(C(=C1)CC(=O)OCC(=O)O)NC2=C(C=CC=C2Cl)Cl
Mometasone	Aceclofenac	1	DB00764	DB06736	C[C@@H]1C[C@H]2[C@@H]3CCC4=CC(=O)C=C[C@@]4([C@]3([C@H](C[C@@]2([C@]1(C(=O)CCl)O)C)O)Cl)C	C1=CC=C(C(=C1)CC(=O)OCC(=O)O)NC2=C(C=CC=C2Cl)Cl
Morniflumate	Aceclofenac	1	DB09285	DB06736	C1COCCN1CCOC(=O)C2=C(N=CC=C2)NC3=CC=CC(=C3)C(F)(F)F	C1=CC=C(C(=C1)CC(=O)OCC(=O)O)NC2=C(C=CC=C2Cl)Cl
Nabumetone	Aceclofenac	1	DB00461	DB06736	CC(=O)CCC1=CC2=C(C=C1)C=C(C=C2)OC	C1=CC=C(C(=C1)CC(=O)OCC(=O)O)NC2=C(C=CC=C2Cl)Cl
Naproxen	Aceclofenac	1	DB00788	DB06736	C[C@@H](C1=CC2=C(C=C1)C=C(C=C2)OC)C(=O)O	C1=CC=C(C(=C1)CC(=O)OCC(=O)O)NC2=C(C=CC=C2Cl)Cl
Nebivolol	Aceclofenac	9	DB04861	DB06736	C1CC2=C(C=CC(=C2)F)OC1C(CNCC(C3CCC4=C(O3)C=CC(=C4)F)O)O	C1=CC=C(C(=C1)CC(=O)OCC(=O)O)NC2=C(C=CC=C2Cl)Cl
Nicardipine	Aceclofenac	0	DB00622	DB06736	CC1=C(C(C(=C(N1)C)C(=O)OCCN(C)CC2=CC=CC=C2)C3=CC(=CC=C3)[N+](=O)[O-])C(=O)OC	C1=CC=C(C(=C1)CC(=O)OCC(=O)O)NC2=C(C=CC=C2Cl)Cl
Acenocoumarol	Acemetacin	40	DB01418	DB13783	CC(=O)CC(C1=CC=C(C=C1)[N+](=O)[O-])C2=C(C3=CC=CC=C3OC2=O)O	CC1=C(C2=C(N1C(=O)C3=CC=C(C=C3)Cl)C=CC(=C2)OC)CC(=O)OCC(=O)O
Acetazolamide	Acemetacin	4	DB00819	DB13783	CC(=O)NC1=NN=C(S1)S(=O)(=O)N	CC1=C(C2=C(N1C(=O)C3=CC=C(C=C3)Cl)C=CC(=C2)OC)CC(=O)OCC(=O)O
Alclometasone	Acemetacin	1	DB00240	DB13783	C[C@@H]1C[C@H]2[C@@H]3[C@@H](CC4=CC(=O)C=C[C@@]4([C@H]3[C@H](C[C@@]2([C@]1(C(=O)CO)O)C)O)C)Cl	CC1=C(C2=C(N1C(=O)C3=CC=C(C=C3)Cl)C=CC(=C2)OC)CC(=O)OCC(=O)O
Aliskiren	Acemetacin	4	DB09026	DB13783	CC(C)[C@@H](CC1=CC(=C(C=C1)OC)OCCCOC)C[C@@H]([C@H](C[C@@H](C(C)C)C(=O)NCC(C)(C)C(=O)N)O)N	CC1=C(C2=C(N1C(=O)C3=CC=C(C=C3)Cl)C=CC(=C2)OC)CC(=O)OCC(=O)O
Alprenolol	Acemetacin	4	DB00866	DB13783	CC(C)NCC(COC1=CC=CC=C1CC=C)O	CC1=C(C2=C(N1C(=O)C3=CC=C(C=C3)Cl)C=CC(=C2)OC)CC(=O)OCC(=O)O
Ambrisentan	Acemetacin	4	DB06403	DB13783	CC1=CC(=NC(=N1)O[C@H](C(=O)O)C(C2=CC=CC=C2)(C3=CC=CC=C3)OC)C	CC1=C(C2=C(N1C(=O)C3=CC=C(C=C3)Cl)C=CC(=C2)OC)CC(=O)OCC(=O)O
Amiloride	Acemetacin	4	DB00594	DB13783	C1(=C(N=C(C(=N1)Cl)N)N)C(=O)N=C(N)N	CC1=C(C2=C(N1C(=O)C3=CC=C(C=C3)Cl)C=CC(=C2)OC)CC(=O)OCC(=O)O
Amlodipine	Acemetacin	4	DB00381	DB13783	CCOC(=O)C1=C(NC(=C(C1C2=CC=CC=C2Cl)C(=O)OC)C)COCCN	CC1=C(C2=C(N1C(=O)C3=CC=C(C=C3)Cl)C=CC(=C2)OC)CC(=O)OCC(=O)O
Amrubicin	Acemetacin	19	DB06263	DB13783	CC(=O)[C@]1(C[C@@H](C2=C(C1)C(=C3C(=C2O)C(=O)C4=CC=CC=C4C3=O)O)O[C@H]5C[C@@H]([C@@H](CO5)O)O)N	CC1=C(C2=C(N1C(=O)C3=CC=C(C=C3)Cl)C=CC(=C2)OC)CC(=O)OCC(=O)O
Antipyrine	Acemetacin	1	DB01435	DB13783	CC1=CC(=O)N(N1C)C2=CC=CC=C2	CC1=C(C2=C(N1C(=O)C3=CC=C(C=C3)Cl)C=CC(=C2)OC)CC(=O)OCC(=O)O
Apixaban	Acemetacin	40	DB06605	DB13783	COC1=CC=C(C=C1)N2C3=C(CCN(C3=O)C4=CC=C(C=C4)N5CCCCC5=O)C(=N2)C(=O)N	CC1=C(C2=C(N1C(=O)C3=CC=C(C=C3)Cl)C=CC(=C2)OC)CC(=O)OCC(=O)O
Apremilast	Acemetacin	1	DB05676	DB13783	CCOC1=C(C=CC(=C1)[C@@H](CS(=O)(=O)C)N2C(=O)C3=C(C2=O)C(=CC=C3)NC(=O)C)OC	CC1=C(C2=C(N1C(=O)C3=CC=C(C=C3)Cl)C=CC(=C2)OC)CC(=O)OCC(=O)O
Arformoterol	Acemetacin	4	DB01274	DB13783	C[C@H](CC1=CC=C(C=C1)OC)NC[C@@H](C2=CC(=C(C=C2)O)NC=O)O	CC1=C(C2=C(N1C(=O)C3=CC=C(C=C3)Cl)C=CC(=C2)OC)CC(=O)OCC(=O)O
Argatroban	Acemetacin	40	DB00278	DB13783	C[C@@H]1CCN([C@H](C1)C(=O)O)C(=O)[C@H](CCCN=C(N)N)NS(=O)(=O)C2=CC=CC3=C2NCC(C3)C	CC1=C(C2=C(N1C(=O)C3=CC=C(C=C3)Cl)C=CC(=C2)OC)CC(=O)OCC(=O)O
Azelastine	Acemetacin	1	DB00972	DB13783	CN1CCCC(CC1)N2C(=O)C3=CC=CC=C3C(=N2)CC4=CC=C(C=C4)Cl	CC1=C(C2=C(N1C(=O)C3=CC=C(C=C3)Cl)C=CC(=C2)OC)CC(=O)OCC(=O)O
Balsalazide	Acemetacin	1	DB01014	DB13783	C1=CC(=CC=C1C(=O)NCCC(=O)O)N=NC2=CC(=C(C=C2)O)C(=O)O	CC1=C(C2=C(N1C(=O)C3=CC=C(C=C3)Cl)C=CC(=C2)OC)CC(=O)OCC(=O)O
Bambuterol	Acemetacin	4	DB01408	DB13783	CC(C)(C)NCC(C1=CC(=CC(=C1)OC(=O)N(C)C)OC(=O)N(C)C)O	CC1=C(C2=C(N1C(=O)C3=CC=C(C=C3)Cl)C=CC(=C2)OC)CC(=O)OCC(=O)O
Benazepril	Acemetacin	4	DB00542	DB13783	CCOC(=O)[C@H](CCC1=CC=CC=C1)N[C@H]2CCC3=CC=CC=C3N(C2=O)CC(=O)O	CC1=C(C2=C(N1C(=O)C3=CC=C(C=C3)Cl)C=CC(=C2)OC)CC(=O)OCC(=O)O
Bendroflumethiazide	Acemetacin	4	DB00436	DB13783	C1=CC=C(C=C1)CC2NC3=C(C=C(C(=C3)C(F)(F)F)S(=O)(=O)N)S(=O)(=O)N2	CC1=C(C2=C(N1C(=O)C3=CC=C(C=C3)Cl)C=CC(=C2)OC)CC(=O)OCC(=O)O
Bepridil	Acemetacin	4	DB01244	DB13783	CC(C)COCC(CN(CC1=CC=CC=C1)C2=CC=CC=C2)N3CCCC3	CC1=C(C2=C(N1C(=O)C3=CC=C(C=C3)Cl)C=CC(=C2)OC)CC(=O)OCC(=O)O
Betamethasone	Acemetacin	1	DB00443	DB13783	C[C@H]1C[C@H]2[C@@H]3CCC4=CC(=O)C=C[C@@]4([C@]3([C@H](C[C@@]2([C@]1(C(=O)CO)O)C)O)F)C	CC1=C(C2=C(N1C(=O)C3=CC=C(C=C3)Cl)C=CC(=C2)OC)CC(=O)OCC(=O)O
Betaxolol	Acemetacin	4	DB00195	DB13783	CC(C)NCC(COC1=CC=C(C=C1)CCOCC2CC2)O	CC1=C(C2=C(N1C(=O)C3=CC=C(C=C3)Cl)C=CC(=C2)OC)CC(=O)OCC(=O)O
Betrixaban	Acemetacin	40	DB12364	DB13783	CN(C)C(=N)C1=CC=C(C=C1)C(=O)NC2=C(C=C(C=C2)OC)C(=O)NC3=NC=C(C=C3)Cl	CC1=C(C2=C(N1C(=O)C3=CC=C(C=C3)Cl)C=CC(=C2)OC)CC(=O)OCC(=O)O
Bisoprolol	Acemetacin	4	DB00612	DB13783	CC(C)NCC(COC1=CC=C(C=C1)COCCOC(C)C)O	CC1=C(C2=C(N1C(=O)C3=CC=C(C=C3)Cl)C=CC(=C2)OC)CC(=O)OCC(=O)O
Bivalirudin	Acemetacin	40	DB00006	DB13783	CC[C@H](C)[C@@H](C(=O)N1CCC[C@H]1C(=O)N[C@@H](CCC(=O)O)C(=O)N[C@@H](CCC(=O)O)C(=O)N[C@@H](CC2=CC=C(C=C2)O)C(=O)N[C@@H](CC(C)C)C(=O)O)NC(=O)[C@H](CCC(=O)O)NC(=O)[C@H](CCC(=O)O)NC(=O)[C@H](CC3=CC=CC=C3)NC(=O)[C@H](CC(=O)O)NC(=O)CNC(=O)[C@H](CC(=O)N)NC(=O)CNC(=O)CNC(=O)CNC(=O)CNC(=O)[C@@H]4CCCN4C(=O)[C@H](CCCNC(=N)N)NC(=O)[C@@H]5CCCN5C(=O)[C@@H](CC6=CC=CC=C6)N	CC1=C(C2=C(N1C(=O)C3=CC=C(C=C3)Cl)C=CC(=C2)OC)CC(=O)OCC(=O)O
Bosentan	Acemetacin	4	DB00559	DB13783	CC(C)(C)C1=CC=C(C=C1)S(=O)(=O)NC2=C(C(=NC(=N2)C3=NC=CC=N3)OCCO)OC4=CC=CC=C4OC	CC1=C(C2=C(N1C(=O)C3=CC=C(C=C3)Cl)C=CC(=C2)OC)CC(=O)OCC(=O)O
Brimonidine	Acemetacin	4	DB00484	DB13783	C1CN=C(N1)NC2=C(C3=NC=CN=C3C=C2)Br	CC1=C(C2=C(N1C(=O)C3=CC=C(C=C3)Cl)C=CC(=C2)OC)CC(=O)OCC(=O)O
Bromfenac	Acemetacin	1	DB00963	DB13783	C1=CC(=C(C(=C1)C(=O)C2=CC=C(C=C2)Br)N)CC(=O)O	CC1=C(C2=C(N1C(=O)C3=CC=C(C=C3)Cl)C=CC(=C2)OC)CC(=O)OCC(=O)O
Budesonide	Acemetacin	1	DB01222	DB13783	CCCC1O[C@@H]2C[C@H]3[C@@H]4CCC5=CC(=O)C=C[C@@]5([C@H]4[C@H](C[C@@]3([C@@]2(O1)C(=O)CO)C)O)C	CC1=C(C2=C(N1C(=O)C3=CC=C(C=C3)Cl)C=CC(=C2)OC)CC(=O)OCC(=O)O
Bumetanide	Acemetacin	4	DB00887	DB13783	CCCCNC1=C(C(=CC(=C1)C(=O)O)S(=O)(=O)N)OC2=CC=CC=C2	CC1=C(C2=C(N1C(=O)C3=CC=C(C=C3)Cl)C=CC(=C2)OC)CC(=O)OCC(=O)O
Candesartancilexetil	Acemetacin	4	DB00796	DB13783	CCOC1=NC2=CC=CC(=C2N1CC3=CC=C(C=C3)C4=CC=CC=C4C5=NNN=N5)C(=O)OC(C)OC(=O)OC6CCCCC6	CC1=C(C2=C(N1C(=O)C3=CC=C(C=C3)Cl)C=CC(=C2)OC)CC(=O)OCC(=O)O
Captopril	Acemetacin	4	DB01197	DB13783	C[C@H](CS)C(=O)N1CCC[C@H]1C(=O)O	CC1=C(C2=C(N1C(=O)C3=CC=C(C=C3)Cl)C=CC(=C2)OC)CC(=O)OCC(=O)O
Carbachol	Acemetacin	4	DB00411	DB13783	C[N+](C)(C)CCOC(=O)N.[Cl-]	CC1=C(C2=C(N1C(=O)C3=CC=C(C=C3)Cl)C=CC(=C2)OC)CC(=O)OCC(=O)O
Carteolol	Acemetacin	4	DB00521	DB13783	CC(C)(C)NCC(COC1=CC=CC2=C1CCC(=O)N2)O	CC1=C(C2=C(N1C(=O)C3=CC=C(C=C3)Cl)C=CC(=C2)OC)CC(=O)OCC(=O)O
Carvedilol	Acemetacin	4	DB01136	DB13783	COC1=CC=CC=C1OCCNCC(COC2=CC=CC3=C2C4=CC=CC=C4N3)O	CC1=C(C2=C(N1C(=O)C3=CC=C(C=C3)Cl)C=CC(=C2)OC)CC(=O)OCC(=O)O
Celecoxib	Acemetacin	1	DB00482	DB13783	CC1=CC=C(C=C1)C2=CC(=NN2C3=CC=C(C=C3)S(=O)(=O)N)C(F)(F)F	CC1=C(C2=C(N1C(=O)C3=CC=C(C=C3)Cl)C=CC(=C2)OC)CC(=O)OCC(=O)O
Celiprolol	Acemetacin	4	DB04846	DB13783	CCN(CC)C(=O)NC1=CC(=C(C=C1)OCC(CNC(C)(C)C)O)C(=O)C	CC1=C(C2=C(N1C(=O)C3=CC=C(C=C3)Cl)C=CC(=C2)OC)CC(=O)OCC(=O)O
Chloroquine	Acemetacin	1	DB00608	DB13783	CCN(CC)CCCC(C)NC1=C2C=CC(=CC2=NC=C1)Cl	CC1=C(C2=C(N1C(=O)C3=CC=C(C=C3)Cl)C=CC(=C2)OC)CC(=O)OCC(=O)O
Choline	Acemetacin	4	DB00122	DB13783	C[N+](C)(C)CCO	CC1=C(C2=C(N1C(=O)C3=CC=C(C=C3)Cl)C=CC(=C2)OC)CC(=O)OCC(=O)O
Cholinesalicylate	Acemetacin	4	DB14006	DB13783	C[N+](C)(C)CCO.C1=CC=C(C(=C1)C(=O)O)[O-]	CC1=C(C2=C(N1C(=O)C3=CC=C(C=C3)Cl)C=CC(=C2)OC)CC(=O)OCC(=O)O
Ciclesonide	Acemetacin	1	DB01410	DB13783	CC(C)C(=O)OCC(=O)[C@@]12[C@@H](C[C@@H]3[C@@]1(C[C@@H]([C@H]4[C@H]3CCC5=CC(=O)C=C[C@]45C)O)C)O[C@H](O2)C6CCCCC6	CC1=C(C2=C(N1C(=O)C3=CC=C(C=C3)Cl)C=CC(=C2)OC)CC(=O)OCC(=O)O
Clenbuterol	Acemetacin	4	DB01407	DB13783	CC(C)(C)NCC(C1=CC(=C(C(=C1)Cl)N)Cl)O	CC1=C(C2=C(N1C(=O)C3=CC=C(C=C3)Cl)C=CC(=C2)OC)CC(=O)OCC(=O)O
Clobetasolpropionate	Acemetacin	1	DB01013	DB13783	CCC(=O)O[C@@]1([C@H](C[C@@H]2[C@@]1(C[C@@H]([C@]3([C@H]2CCC4=CC(=O)C=C[C@@]43C)F)O)C)C)C(=O)CCl	CC1=C(C2=C(N1C(=O)C3=CC=C(C=C3)Cl)C=CC(=C2)OC)CC(=O)OCC(=O)O
Clonidine	Acemetacin	4	DB00575	DB13783	C1CN=C(N1)NC2=C(C=CC=C2Cl)Cl	CC1=C(C2=C(N1C(=O)C3=CC=C(C=C3)Cl)C=CC(=C2)OC)CC(=O)OCC(=O)O
Conivaptan	Acemetacin	4	DB00872	DB13783	CC1=NC2=C(N1)CCN(C3=CC=CC=C32)C(=O)C4=CC=C(C=C4)NC(=O)C5=CC=CC=C5C6=CC=CC=C6	CC1=C(C2=C(N1C(=O)C3=CC=C(C=C3)Cl)C=CC(=C2)OC)CC(=O)OCC(=O)O
Daunorubicin	Acemetacin	19	DB00694	DB13783	C[C@H]1[C@H]([C@H](C[C@@H](O1)O[C@H]2C[C@@](CC3=C2C(=C4C(=C3O)C(=O)C5=C(C4=O)C(=CC=C5)OC)O)(C(=O)C)O)N)O	CC1=C(C2=C(N1C(=O)C3=CC=C(C=C3)Cl)C=CC(=C2)OC)CC(=O)OCC(=O)O
Debrisoquin	Acemetacin	4	DB04840	DB13783	C1CN(CC2=CC=CC=C21)C(=N)N	CC1=C(C2=C(N1C(=O)C3=CC=C(C=C3)Cl)C=CC(=C2)OC)CC(=O)OCC(=O)O
Desmopressin	Acemetacin	1	DB00035	DB13783	C1C[C@H](N(C1)C(=O)[C@@H]2CSSCCC(=O)N[C@H](C(=O)N[C@H](C(=O)N[C@H](C(=O)N[C@H](C(=O)N2)CC(=O)N)CCC(=O)N)CC3=CC=CC=C3)CC4=CC=C(C=C4)O)C(=O)N[C@H](CCCN=C(N)N)C(=O)NCC(=O)N	CC1=C(C2=C(N1C(=O)C3=CC=C(C=C3)Cl)C=CC(=C2)OC)CC(=O)OCC(=O)O
Dexamethasone	Acemetacin	1	DB01234	DB13783	C[C@@H]1C[C@H]2[C@@H]3CCC4=CC(=O)C=C[C@@]4([C@]3([C@H](C[C@@]2([C@]1(C(=O)CO)O)C)O)F)C	CC1=C(C2=C(N1C(=O)C3=CC=C(C=C3)Cl)C=CC(=C2)OC)CC(=O)OCC(=O)O
Dexketoprofen	Acemetacin	1	DB09214	DB13783	C[C@@H](C1=CC(=CC=C1)C(=O)C2=CC=CC=C2)C(=O)O	CC1=C(C2=C(N1C(=O)C3=CC=C(C=C3)Cl)C=CC(=C2)OC)CC(=O)OCC(=O)O
Diazoxide	Acemetacin	4	DB01119	DB13783	CC1=NS(=O)(=O)C2=C(N1)C=CC(=C2)Cl	CC1=C(C2=C(N1C(=O)C3=CC=C(C=C3)Cl)C=CC(=C2)OC)CC(=O)OCC(=O)O
Diclofenac	Acemetacin	1	DB00586	DB13783	C1=CC=C(C(=C1)CC(=O)O)NC2=C(C=CC=C2Cl)Cl	CC1=C(C2=C(N1C(=O)C3=CC=C(C=C3)Cl)C=CC(=C2)OC)CC(=O)OCC(=O)O
Dicoumarol	Acemetacin	40	DB00266	DB13783	C1=CC=C2C(=C1)C(=C(C(=O)O2)CC3=C(C4=CC=CC=C4OC3=O)O)O	CC1=C(C2=C(N1C(=O)C3=CC=C(C=C3)Cl)C=CC(=C2)OC)CC(=O)OCC(=O)O
Diflunisal	Acemetacin	2	DB00861	DB13783	C1=CC(=C(C=C1C2=C(C=C(C=C2)F)F)C(=O)O)O	CC1=C(C2=C(N1C(=O)C3=CC=C(C=C3)Cl)C=CC(=C2)OC)CC(=O)OCC(=O)O
Digoxin	Acemetacin	2	DB00390	DB13783	C[C@@H]1[C@H]([C@H](C[C@@H](O1)O[C@@H]2[C@H](O[C@H](C[C@@H]2O)O[C@@H]3[C@H](O[C@H](C[C@@H]3O)O[C@H]4CC[C@]5([C@@H](C4)CC[C@@H]6[C@@H]5C[C@H]([C@]7([C@@]6(CC[C@@H]7C8=CC(=O)OC8)O)C)O)C)C)C)O)O	CC1=C(C2=C(N1C(=O)C3=CC=C(C=C3)Cl)C=CC(=C2)OC)CC(=O)OCC(=O)O
Diltiazem	Acemetacin	4	DB00343	DB13783	CC(=O)O[C@@H]1[C@@H](SC2=CC=CC=C2N(C1=O)CCN(C)C)C3=CC=C(C=C3)OC	CC1=C(C2=C(N1C(=O)C3=CC=C(C=C3)Cl)C=CC(=C2)OC)CC(=O)OCC(=O)O
Dinoprostone	Acemetacin	4	DB00917	DB13783	CCCCC[C@@H](/C=C/[C@H]1[C@@H](CC(=O)[C@@H]1C/C=C\CCCC(=O)O)O)O	CC1=C(C2=C(N1C(=O)C3=CC=C(C=C3)Cl)C=CC(=C2)OC)CC(=O)OCC(=O)O
Dorzolamide	Acemetacin	4	DB00869	DB13783	CCN[C@H]1C[C@@H](S(=O)(=O)C2=C1C=C(S2)S(=O)(=O)N)C	CC1=C(C2=C(N1C(=O)C3=CC=C(C=C3)Cl)C=CC(=C2)OC)CC(=O)OCC(=O)O
Doxazosin	Acemetacin	4	DB00590	DB13783	COC1=C(C=C2C(=C1)C(=NC(=N2)N3CCN(CC3)C(=O)C4COC5=CC=CC=C5O4)N)OC	CC1=C(C2=C(N1C(=O)C3=CC=C(C=C3)Cl)C=CC(=C2)OC)CC(=O)OCC(=O)O
Doxorubicin	Acemetacin	19	DB00997	DB13783	C[C@H]1[C@H]([C@H](C[C@@H](O1)O[C@H]2C[C@@](CC3=C2C(=C4C(=C3O)C(=O)C5=C(C4=O)C(=CC=C5)OC)O)(C(=O)CO)O)N)O	CC1=C(C2=C(N1C(=O)C3=CC=C(C=C3)Cl)C=CC(=C2)OC)CC(=O)OCC(=O)O
Drospirenone	Acemetacin	4	DB01395	DB13783	C[C@]12CCC(=O)C=C1[C@@H]3C[C@@H]3[C@@H]4[C@@H]2CC[C@]5([C@H]4[C@@H]6C[C@@H]6[C@@]57CCC(=O)O7)C	CC1=C(C2=C(N1C(=O)C3=CC=C(C=C3)Cl)C=CC(=C2)OC)CC(=O)OCC(=O)O
Droxidopa	Acemetacin	4	DB06262	DB13783	C1=CC(=C(C=C1[C@H]([C@@H](C(=O)O)N)O)O)O	CC1=C(C2=C(N1C(=O)C3=CC=C(C=C3)Cl)C=CC(=C2)OC)CC(=O)OCC(=O)O
Efonidipine	Acemetacin	4	DB09235	DB13783	CC1=C(C(C(=C(N1)C)P2(=O)OCC(CO2)(C)C)C3=CC(=CC=C3)[N+](=O)[O-])C(=O)OCCN(CC4=CC=CC=C4)C5=CC=CC=C5	CC1=C(C2=C(N1C(=O)C3=CC=C(C=C3)Cl)C=CC(=C2)OC)CC(=O)OCC(=O)O
Enalapril	Acemetacin	4	DB00584	DB13783	CCOC(=O)[C@H](CCC1=CC=CC=C1)N[C@@H](C)C(=O)N2CCC[C@H]2C(=O)O	CC1=C(C2=C(N1C(=O)C3=CC=C(C=C3)Cl)C=CC(=C2)OC)CC(=O)OCC(=O)O
Enoxacin	Acemetacin	34	DB00467	DB13783	CCN1C=C(C(=O)C2=CC(=C(N=C21)N3CCNCC3)F)C(=O)O	CC1=C(C2=C(N1C(=O)C3=CC=C(C=C3)Cl)C=CC(=C2)OC)CC(=O)OCC(=O)O
Epinephrine	Acemetacin	4	DB00668	DB13783	CNC[C@@H](C1=CC(=C(C=C1)O)O)O	CC1=C(C2=C(N1C(=O)C3=CC=C(C=C3)Cl)C=CC(=C2)OC)CC(=O)OCC(=O)O
Epirubicin	Acemetacin	19	DB00445	DB13783	C[C@H]1[C@@H]([C@H](C[C@@H](O1)O[C@H]2C[C@@](CC3=C2C(=C4C(=C3O)C(=O)C5=C(C4=O)C(=CC=C5)OC)O)(C(=O)CO)O)N)O	CC1=C(C2=C(N1C(=O)C3=CC=C(C=C3)Cl)C=CC(=C2)OC)CC(=O)OCC(=O)O
Eplerenone	Acemetacin	4	DB00700	DB13783	C[C@]12CCC(=O)C=C1C[C@H]([C@@H]3[C@]24[C@H](O4)C[C@]5([C@H]3CC[C@@]56CCC(=O)O6)C)C(=O)OC	CC1=C(C2=C(N1C(=O)C3=CC=C(C=C3)Cl)C=CC(=C2)OC)CC(=O)OCC(=O)O
Epoprostenol	Acemetacin	4	DB01240	DB13783	CCCCC[C@@H](/C=C/[C@H]1[C@@H](C[C@H]2[C@@H]1C/C(=C/CCCC(=O)O)/O2)O)O	CC1=C(C2=C(N1C(=O)C3=CC=C(C=C3)Cl)C=CC(=C2)OC)CC(=O)OCC(=O)O
Eprosartan	Acemetacin	4	DB00876	DB13783	CCCCC1=NC=C(N1CC2=CC=C(C=C2)C(=O)O)/C=C(\CC3=CC=CS3)/C(=O)O	CC1=C(C2=C(N1C(=O)C3=CC=C(C=C3)Cl)C=CC(=C2)OC)CC(=O)OCC(=O)O
Estrone	Acemetacin	1	DB00655	DB13783	C[C@]12CC[C@H]3[C@H]([C@@H]1CCC2=O)CCC4=C3C=CC(=C4)O	CC1=C(C2=C(N1C(=O)C3=CC=C(C=C3)Cl)C=CC(=C2)OC)CC(=O)OCC(=O)O
Etodolac	Acemetacin	1	DB00749	DB13783	CCC1=C2C(=CC=C1)C3=C(N2)C(OCC3)(CC)CC(=O)O	CC1=C(C2=C(N1C(=O)C3=CC=C(C=C3)Cl)C=CC(=C2)OC)CC(=O)OCC(=O)O
Etoricoxib	Acemetacin	1	DB01628	DB13783	CC1=NC=C(C=C1)C2=C(C=C(C=N2)Cl)C3=CC=C(C=C3)S(=O)(=O)C	CC1=C(C2=C(N1C(=O)C3=CC=C(C=C3)Cl)C=CC(=C2)OC)CC(=O)OCC(=O)O
Felodipine	Acemetacin	4	DB01023	DB13783	CCOC(=O)C1=C(NC(=C(C1C2=C(C(=CC=C2)Cl)Cl)C(=O)OC)C)C	CC1=C(C2=C(N1C(=O)C3=CC=C(C=C3)Cl)C=CC(=C2)OC)CC(=O)OCC(=O)O
Flunisolide	Acemetacin	1	DB00180	DB13783	C[C@]12C[C@@H]([C@H]3[C@H]([C@@H]1C[C@@H]4[C@]2(OC(O4)(C)C)C(=O)CO)C[C@@H](C5=CC(=O)C=C[C@]35C)F)O	CC1=C(C2=C(N1C(=O)C3=CC=C(C=C3)Cl)C=CC(=C2)OC)CC(=O)OCC(=O)O
Fluorometholone	Acemetacin	1	DB00324	DB13783	C[C@H]1C[C@H]2[C@@H]3CC[C@@]([C@]3(C[C@@H]([C@@]2([C@@]4(C1=CC(=O)C=C4)C)F)O)C)(C(=O)C)O	CC1=C(C2=C(N1C(=O)C3=CC=C(C=C3)Cl)C=CC(=C2)OC)CC(=O)OCC(=O)O
Flurbiprofen	Acemetacin	1	DB00712	DB13783	CC(C1=CC(=C(C=C1)C2=CC=CC=C2)F)C(=O)O	CC1=C(C2=C(N1C(=O)C3=CC=C(C=C3)Cl)C=CC(=C2)OC)CC(=O)OCC(=O)O
Formoterol	Acemetacin	4	DB00983	DB13783	CC(CC1=CC=C(C=C1)OC)NCC(C2=CC(=C(C=C2)O)NC=O)O	CC1=C(C2=C(N1C(=O)C3=CC=C(C=C3)Cl)C=CC(=C2)OC)CC(=O)OCC(=O)O
Furosemide	Acemetacin	57	DB00695	DB13783	C1=COC(=C1)CNC2=CC(=C(C=C2C(=O)O)S(=O)(=O)N)Cl	CC1=C(C2=C(N1C(=O)C3=CC=C(C=C3)Cl)C=CC(=C2)OC)CC(=O)OCC(=O)O
Guanabenz	Acemetacin	4	DB00629	DB13783	C1=CC(=C(C(=C1)Cl)/C=N/N=C(N)N)Cl	CC1=C(C2=C(N1C(=O)C3=CC=C(C=C3)Cl)C=CC(=C2)OC)CC(=O)OCC(=O)O
Guanethidine	Acemetacin	4	DB01170	DB13783	C1CCCN(CCC1)CCN=C(N)N	CC1=C(C2=C(N1C(=O)C3=CC=C(C=C3)Cl)C=CC(=C2)OC)CC(=O)OCC(=O)O
Guanfacine	Acemetacin	4	DB01018	DB13783	C1=CC(=C(C(=C1)Cl)CC(=O)N=C(N)N)Cl	CC1=C(C2=C(N1C(=O)C3=CC=C(C=C3)Cl)C=CC(=C2)OC)CC(=O)OCC(=O)O
Haloperidol	Acemetacin	1	DB00502	DB13783	C1CN(CCC1(C2=CC=C(C=C2)Cl)O)CCCC(=O)C3=CC=C(C=C3)F	CC1=C(C2=C(N1C(=O)C3=CC=C(C=C3)Cl)C=CC(=C2)OC)CC(=O)OCC(=O)O
Hydralazine	Acemetacin	4	DB01275	DB13783	C1=CC=C2C(=C1)C=NN=C2NN	CC1=C(C2=C(N1C(=O)C3=CC=C(C=C3)Cl)C=CC(=C2)OC)CC(=O)OCC(=O)O
Hydrocortisone	Acemetacin	1	DB00741	DB13783	C[C@]12CCC(=O)C=C1CC[C@@H]3[C@@H]2[C@H](C[C@]4([C@H]3CC[C@@]4(C(=O)CO)O)C)O	CC1=C(C2=C(N1C(=O)C3=CC=C(C=C3)Cl)C=CC(=C2)OC)CC(=O)OCC(=O)O
Ibuprofen	Acemetacin	1	DB01050	DB13783	CC(C)CC1=CC=C(C=C1)C(C)C(=O)O	CC1=C(C2=C(N1C(=O)C3=CC=C(C=C3)Cl)C=CC(=C2)OC)CC(=O)OCC(=O)O
Idarubicin	Acemetacin	19	DB01177	DB13783	C[C@H]1[C@H]([C@H](C[C@@H](O1)O[C@H]2C[C@@](CC3=C2C(=C4C(=C3O)C(=O)C5=CC=CC=C5C4=O)O)(C(=O)C)O)N)O	CC1=C(C2=C(N1C(=O)C3=CC=C(C=C3)Cl)C=CC(=C2)OC)CC(=O)OCC(=O)O
Indapamide	Acemetacin	4	DB00808	DB13783	CC1CC2=CC=CC=C2N1NC(=O)C3=CC(=C(C=C3)Cl)S(=O)(=O)N	CC1=C(C2=C(N1C(=O)C3=CC=C(C=C3)Cl)C=CC(=C2)OC)CC(=O)OCC(=O)O
Indomethacin	Acemetacin	1	DB00328	DB13783	CC1=C(C2=C(N1C(=O)C3=CC=C(C=C3)Cl)C=CC(=C2)OC)CC(=O)O	CC1=C(C2=C(N1C(=O)C3=CC=C(C=C3)Cl)C=CC(=C2)OC)CC(=O)OCC(=O)O
Irbesartan	Acemetacin	4	DB01029	DB13783	CCCCC1=NC2(CCCC2)C(=O)N1CC3=CC=C(C=C3)C4=CC=CC=C4C5=NNN=N5	CC1=C(C2=C(N1C(=O)C3=CC=C(C=C3)Cl)C=CC(=C2)OC)CC(=O)OCC(=O)O
Isoprenaline	Acemetacin	4	DB01064	DB13783	CC(C)NCC(C1=CC(=C(C=C1)O)O)O	CC1=C(C2=C(N1C(=O)C3=CC=C(C=C3)Cl)C=CC(=C2)OC)CC(=O)OCC(=O)O
Isradipine	Acemetacin	4	DB00270	DB13783	CC1=C(C(C(=C(N1)C)C(=O)OC(C)C)C2=CC=CC3=NON=C32)C(=O)OC	CC1=C(C2=C(N1C(=O)C3=CC=C(C=C3)Cl)C=CC(=C2)OC)CC(=O)OCC(=O)O
Ketoprofen	Acemetacin	1	DB01009	DB13783	CC(C1=CC(=CC=C1)C(=O)C2=CC=CC=C2)C(=O)O	CC1=C(C2=C(N1C(=O)C3=CC=C(C=C3)Cl)C=CC(=C2)OC)CC(=O)OCC(=O)O
Labetalol	Acemetacin	4	DB00598	DB13783	CC(CCC1=CC=CC=C1)NCC(C2=CC(=C(C=C2)O)C(=O)N)O	CC1=C(C2=C(N1C(=O)C3=CC=C(C=C3)Cl)C=CC(=C2)OC)CC(=O)OCC(=O)O
Leflunomide	Acemetacin	1	DB01097	DB13783	CC1=C(C=NO1)C(=O)NC2=CC=C(C=C2)C(F)(F)F	CC1=C(C2=C(N1C(=O)C3=CC=C(C=C3)Cl)C=CC(=C2)OC)CC(=O)OCC(=O)O
Lercanidipine	Acemetacin	4	DB00528	DB13783	CC1=C(C(C(=C(N1)C)C(=O)OC(C)(C)CN(C)CCC(C2=CC=CC=C2)C3=CC=CC=C3)C4=CC(=CC=C4)[N+](=O)[O-])C(=O)OC	CC1=C(C2=C(N1C(=O)C3=CC=C(C=C3)Cl)C=CC(=C2)OC)CC(=O)OCC(=O)O
Levofloxacin	Acemetacin	34	DB01137	DB13783	C[C@H]1COC2=C3N1C=C(C(=O)C3=CC(=C2N4CCN(CC4)C)F)C(=O)O	CC1=C(C2=C(N1C(=O)C3=CC=C(C=C3)Cl)C=CC(=C2)OC)CC(=O)OCC(=O)O
Levosalbutamol	Acemetacin	4	DB13139	DB13783	CC(C)(C)NC[C@@H](C1=CC(=C(C=C1)O)CO)O	CC1=C(C2=C(N1C(=O)C3=CC=C(C=C3)Cl)C=CC(=C2)OC)CC(=O)OCC(=O)O
Lornoxicam	Acemetacin	1	DB06725	DB13783	CN1C(=C(C2=C(S1(=O)=O)C=C(S2)Cl)O)C(=O)NC3=CC=CC=N3	CC1=C(C2=C(N1C(=O)C3=CC=C(C=C3)Cl)C=CC(=C2)OC)CC(=O)OCC(=O)O
Losartan	Acemetacin	4	DB00678	DB13783	CCCCC1=NC(=C(N1CC2=CC=C(C=C2)C3=CC=CC=C3C4=NNN=N4)CO)Cl	CC1=C(C2=C(N1C(=O)C3=CC=C(C=C3)Cl)C=CC(=C2)OC)CC(=O)OCC(=O)O
Loxoprofen	Acemetacin	1	DB09212	DB13783	CC(C1=CC=C(C=C1)CC2CCCC2=O)C(=O)O	CC1=C(C2=C(N1C(=O)C3=CC=C(C=C3)Cl)C=CC(=C2)OC)CC(=O)OCC(=O)O
Lubiprostone	Acemetacin	4	DB01046	DB13783	CCCCC([C@]1(CC[C@H]2[C@H](O1)CC(=O)[C@@H]2CCCCCCC(=O)O)O)(F)F	CC1=C(C2=C(N1C(=O)C3=CC=C(C=C3)Cl)C=CC(=C2)OC)CC(=O)OCC(=O)O
Lumiracoxib	Acemetacin	1	DB01283	DB13783	CC1=CC(=C(C=C1)NC2=C(C=CC=C2Cl)F)CC(=O)O	CC1=C(C2=C(N1C(=O)C3=CC=C(C=C3)Cl)C=CC(=C2)OC)CC(=O)OCC(=O)O
Macitentan	Acemetacin	4	DB08932	DB13783	CCCNS(=O)(=O)NC1=C(C(=NC=N1)OCCOC2=NC=C(C=N2)Br)C3=CC=C(C=C3)Br	CC1=C(C2=C(N1C(=O)C3=CC=C(C=C3)Cl)C=CC(=C2)OC)CC(=O)OCC(=O)O
Masoprocol	Acemetacin	1	DB00179	DB13783	C[C@H](CC1=CC(=C(C=C1)O)O)[C@@H](C)CC2=CC(=C(C=C2)O)O	CC1=C(C2=C(N1C(=O)C3=CC=C(C=C3)Cl)C=CC(=C2)OC)CC(=O)OCC(=O)O
Meloxicam	Acemetacin	1	DB00814	DB13783	CC1=CN=C(S1)NC(=O)C2=C(C3=CC=CC=C3S(=O)(=O)N2C)O	CC1=C(C2=C(N1C(=O)C3=CC=C(C=C3)Cl)C=CC(=C2)OC)CC(=O)OCC(=O)O
Mersalyl	Acemetacin	4	DB09338	DB13783	COC(CNC(=O)C1=CC=CC=C1OCC(=O)[O-])C[Hg].O.[Na+]	CC1=C(C2=C(N1C(=O)C3=CC=C(C=C3)Cl)C=CC(=C2)OC)CC(=O)OCC(=O)O
Metamizole	Acemetacin	1	DB04817	DB13783	CC1=C(C(=O)N(N1C)C2=CC=CC=C2)N(C)CS(=O)(=O)O	CC1=C(C2=C(N1C(=O)C3=CC=C(C=C3)Cl)C=CC(=C2)OC)CC(=O)OCC(=O)O
Methazolamide	Acemetacin	4	DB00703	DB13783	CC(=O)N=C1N(N=C(S1)S(=O)(=O)N)C	CC1=C(C2=C(N1C(=O)C3=CC=C(C=C3)Cl)C=CC(=C2)OC)CC(=O)OCC(=O)O
Methotrexate	Acemetacin	2	DB00563	DB13783	CN(CC1=CN=C2C(=N1)C(=NC(=N2)N)N)C3=CC=C(C=C3)C(=O)N[C@@H](CCC(=O)O)C(=O)O	CC1=C(C2=C(N1C(=O)C3=CC=C(C=C3)Cl)C=CC(=C2)OC)CC(=O)OCC(=O)O
Methyldopa	Acemetacin	4	DB00968	DB13783	C[C@](CC1=CC(=C(C=C1)O)O)(C(=O)O)N	CC1=C(C2=C(N1C(=O)C3=CC=C(C=C3)Cl)C=CC(=C2)OC)CC(=O)OCC(=O)O
Methylprednisolone	Acemetacin	1	DB00959	DB13783	C[C@H]1C[C@H]2[C@@H]3CC[C@@]([C@]3(C[C@@H]([C@@H]2[C@@]4(C1=CC(=O)C=C4)C)O)C)(C(=O)CO)O	CC1=C(C2=C(N1C(=O)C3=CC=C(C=C3)Cl)C=CC(=C2)OC)CC(=O)OCC(=O)O
Metoprolol	Acemetacin	4	DB00264	DB13783	CC(C)NCC(COC1=CC=C(C=C1)CCOC)O	CC1=C(C2=C(N1C(=O)C3=CC=C(C=C3)Cl)C=CC(=C2)OC)CC(=O)OCC(=O)O
Midodrine	Acemetacin	4	DB00211	DB13783	COC1=CC(=C(C=C1)OC)C(CNC(=O)CN)O	CC1=C(C2=C(N1C(=O)C3=CC=C(C=C3)Cl)C=CC(=C2)OC)CC(=O)OCC(=O)O
Miltefosine	Acemetacin	4	DB09031	DB13783	CCCCCCCCCCCCCCCCOP(=O)([O-])OCC[N+](C)(C)C	CC1=C(C2=C(N1C(=O)C3=CC=C(C=C3)Cl)C=CC(=C2)OC)CC(=O)OCC(=O)O
Mometasone	Acemetacin	1	DB00764	DB13783	C[C@@H]1C[C@H]2[C@@H]3CCC4=CC(=O)C=C[C@@]4([C@]3([C@H](C[C@@]2([C@]1(C(=O)CCl)O)C)O)Cl)C	CC1=C(C2=C(N1C(=O)C3=CC=C(C=C3)Cl)C=CC(=C2)OC)CC(=O)OCC(=O)O
Morniflumate	Acemetacin	1	DB09285	DB13783	C1COCCN1CCOC(=O)C2=C(N=CC=C2)NC3=CC=CC(=C3)C(F)(F)F	CC1=C(C2=C(N1C(=O)C3=CC=C(C=C3)Cl)C=CC(=C2)OC)CC(=O)OCC(=O)O
Nabumetone	Acemetacin	1	DB00461	DB13783	CC(=O)CCC1=CC2=C(C=C1)C=C(C=C2)OC	CC1=C(C2=C(N1C(=O)C3=CC=C(C=C3)Cl)C=CC(=C2)OC)CC(=O)OCC(=O)O
Naproxen	Acemetacin	1	DB00788	DB13783	C[C@@H](C1=CC2=C(C=C1)C=C(C=C2)OC)C(=O)O	CC1=C(C2=C(N1C(=O)C3=CC=C(C=C3)Cl)C=CC(=C2)OC)CC(=O)OCC(=O)O
Nebivolol	Acemetacin	4	DB04861	DB13783	C1CC2=C(C=CC(=C2)F)OC1C(CNCC(C3CCC4=C(O3)C=CC(=C4)F)O)O	CC1=C(C2=C(N1C(=O)C3=CC=C(C=C3)Cl)C=CC(=C2)OC)CC(=O)OCC(=O)O
Nicardipine	Acemetacin	4	DB00622	DB13783	CC1=C(C(C(=C(N1)C)C(=O)OCCN(C)CC2=CC=CC=C2)C3=CC(=CC=C3)[N+](=O)[O-])C(=O)OC	CC1=C(C2=C(N1C(=O)C3=CC=C(C=C3)Cl)C=CC(=C2)OC)CC(=O)OCC(=O)O
Acetaminophen	Acenocoumarol	11	DB00316	DB01418	CC(=O)NC1=CC=C(C=C1)O	CC(=O)CC(C1=CC=C(C=C1)[N+](=O)[O-])C2=C(C3=CC=CC=C3OC2=O)O
Acetohexamide	Acenocoumarol	11	DB00414	DB01418	CC(=O)C1=CC=C(C=C1)S(=O)(=O)NC(=O)NC2CCCCC2	CC(=O)CC(C1=CC=C(C=C1)[N+](=O)[O-])C2=C(C3=CC=CC=C3OC2=O)O
Allopurinol	Acenocoumarol	11	DB00437	DB01418	C1=NNC2=C1C(=O)NC=N2	CC(=O)CC(C1=CC=C(C=C1)[N+](=O)[O-])C2=C(C3=CC=CC=C3OC2=O)O
Allylestrenol	Acenocoumarol	4	DB01431	DB01418	C[C@]12CC[C@H]3[C@H]([C@@H]1CC[C@]2(CC=C)O)CCC4=CCCC[C@H]34	CC(=O)CC(C1=CC=C(C=C1)[N+](=O)[O-])C2=C(C3=CC=CC=C3OC2=O)O
Amiodarone	Acenocoumarol	15	DB01118	DB01418	CCCCC1=C(C2=CC=CC=C2O1)C(=O)C3=CC(=C(C(=C3)I)OCCN(CC)CC)I	CC(=O)CC(C1=CC=C(C=C1)[N+](=O)[O-])C2=C(C3=CC=CC=C3OC2=O)O
Amitriptyline	Acenocoumarol	11	DB00321	DB01418	CN(C)CCC=C1C2=CC=CC=C2CCC3=CC=CC=C31	CC(=O)CC(C1=CC=C(C=C1)[N+](=O)[O-])C2=C(C3=CC=CC=C3OC2=O)O
Amobarbital	Acenocoumarol	8	DB01351	DB01418	CCC1(C(=O)NC(=O)NC1=O)CCC(C)C	CC(=O)CC(C1=CC=C(C=C1)[N+](=O)[O-])C2=C(C3=CC=CC=C3OC2=O)O
Amoxapine	Acenocoumarol	11	DB00543	DB01418	C1CN(CCN1)C2=NC3=CC=CC=C3OC4=C2C=C(C=C4)Cl	CC(=O)CC(C1=CC=C(C=C1)[N+](=O)[O-])C2=C(C3=CC=CC=C3OC2=O)O
Anagrelide	Acenocoumarol	11	DB00261	DB01418	C1C2=C(C=CC(=C2Cl)Cl)N=C3N1CC(=O)N3	CC(=O)CC(C1=CC=C(C=C1)[N+](=O)[O-])C2=C(C3=CC=CC=C3OC2=O)O
Antipyrine	Acenocoumarol	11	DB01435	DB01418	CC1=CC(=O)N(N1C)C2=CC=CC=C2	CC(=O)CC(C1=CC=C(C=C1)[N+](=O)[O-])C2=C(C3=CC=CC=C3OC2=O)O
Apalutamide	Acenocoumarol	3	DB11901	DB01418	CNC(=O)C1=C(C=C(C=C1)N2C(=S)N(C(=O)C23CCC3)C4=CC(=C(N=C4)C#N)C(F)(F)F)F	CC(=O)CC(C1=CC=C(C=C1)[N+](=O)[O-])C2=C(C3=CC=CC=C3OC2=O)O
Apixaban	Acenocoumarol	11	DB06605	DB01418	COC1=CC=C(C=C1)N2C3=C(CCN(C3=O)C4=CC=C(C=C4)N5CCCCC5=O)C(=N2)C(=O)N	CC(=O)CC(C1=CC=C(C=C1)[N+](=O)[O-])C2=C(C3=CC=CC=C3OC2=O)O
Apremilast	Acenocoumarol	11	DB05676	DB01418	CCOC1=C(C=CC(=C1)[C@@H](CS(=O)(=O)C)N2C(=O)C3=C(C2=O)C(=CC=C3)NC(=O)C)OC	CC(=O)CC(C1=CC=C(C=C1)[N+](=O)[O-])C2=C(C3=CC=CC=C3OC2=O)O
Aprepitant	Acenocoumarol	2	DB00673	DB01418	C[C@H](C1=CC(=CC(=C1)C(F)(F)F)C(F)(F)F)O[C@@H]2[C@@H](N(CCO2)CC3=NNC(=O)N3)C4=CC=C(C=C4)F	CC(=O)CC(C1=CC=C(C=C1)[N+](=O)[O-])C2=C(C3=CC=CC=C3OC2=O)O
Argatroban	Acenocoumarol	11	DB00278	DB01418	C[C@@H]1CCN([C@H](C1)C(=O)O)C(=O)[C@H](CCCN=C(N)N)NS(=O)(=O)C2=CC=CC3=C2NCC(C3)C	CC(=O)CC(C1=CC=C(C=C1)[N+](=O)[O-])C2=C(C3=CC=CC=C3OC2=O)O
Armodafinil	Acenocoumarol	0	DB06413	DB01418	C1=CC=C(C=C1)C(C2=CC=CC=C2)[S@](=O)CC(=O)N	CC(=O)CC(C1=CC=C(C=C1)[N+](=O)[O-])C2=C(C3=CC=CC=C3OC2=O)O
Atomoxetine	Acenocoumarol	0	DB00289	DB01418	CC1=CC=CC=C1O[C@H](CCNC)C2=CC=CC=C2	CC(=O)CC(C1=CC=C(C=C1)[N+](=O)[O-])C2=C(C3=CC=CC=C3OC2=O)O
Azathioprine	Acenocoumarol	35	DB00993	DB01418	CN1C=NC(=C1SC2=NC=NC3=C2NC=N3)[N+](=O)[O-]	CC(=O)CC(C1=CC=C(C=C1)[N+](=O)[O-])C2=C(C3=CC=CC=C3OC2=O)O
Azelastine	Acenocoumarol	11	DB00972	DB01418	CN1CCCC(CC1)N2C(=O)C3=CC=CC=C3C(=N2)CC4=CC=C(C=C4)Cl	CC(=O)CC(C1=CC=C(C=C1)[N+](=O)[O-])C2=C(C3=CC=CC=C3OC2=O)O
Azithromycin	Acenocoumarol	0	DB00207	DB01418	CC[C@@H]1[C@@]([C@@H]([C@H](N(C[C@@H](C[C@@]([C@@H]([C@H]([C@@H]([C@H](C(=O)O1)C)O[C@H]2C[C@@]([C@H]([C@@H](O2)C)O)(C)OC)C)O[C@H]3[C@@H]([C@H](C[C@H](O3)C)N(C)C)O)(C)O)C)C)C)O)(C)O	CC(=O)CC(C1=CC=C(C=C1)[N+](=O)[O-])C2=C(C3=CC=CC=C3OC2=O)O
Balsalazide	Acenocoumarol	11	DB01014	DB01418	C1=CC(=CC=C1C(=O)NCCC(=O)O)N=NC2=CC(=C(C=C2)O)C(=O)O	CC(=O)CC(C1=CC=C(C=C1)[N+](=O)[O-])C2=C(C3=CC=CC=C3OC2=O)O
Bezafibrate	Acenocoumarol	11	DB01393	DB01418	CC(C)(C(=O)O)OC1=CC=C(C=C1)CCNC(=O)C2=CC=C(C=C2)Cl	CC(=O)CC(C1=CC=C(C=C1)[N+](=O)[O-])C2=C(C3=CC=CC=C3OC2=O)O
Bicalutamide	Acenocoumarol	2	DB01128	DB01418	CC(CS(=O)(=O)C1=CC=C(C=C1)F)(C(=O)NC2=CC(=C(C=C2)C#N)C(F)(F)F)O	CC(=O)CC(C1=CC=C(C=C1)[N+](=O)[O-])C2=C(C3=CC=CC=C3OC2=O)O
Bivalirudin	Acenocoumarol	11	DB00006	DB01418	CC[C@H](C)[C@@H](C(=O)N1CCC[C@H]1C(=O)N[C@@H](CCC(=O)O)C(=O)N[C@@H](CCC(=O)O)C(=O)N[C@@H](CC2=CC=C(C=C2)O)C(=O)N[C@@H](CC(C)C)C(=O)O)NC(=O)[C@H](CCC(=O)O)NC(=O)[C@H](CCC(=O)O)NC(=O)[C@H](CC3=CC=CC=C3)NC(=O)[C@H](CC(=O)O)NC(=O)CNC(=O)[C@H](CC(=O)N)NC(=O)CNC(=O)CNC(=O)CNC(=O)CNC(=O)[C@@H]4CCCN4C(=O)[C@H](CCCNC(=N)N)NC(=O)[C@@H]5CCCN5C(=O)[C@@H](CC6=CC=CC=C6)N	CC(=O)CC(C1=CC=C(C=C1)[N+](=O)[O-])C2=C(C3=CC=CC=C3OC2=O)O
Bortezomib	Acenocoumarol	0	DB00188	DB01418	B([C@H](CC(C)C)NC(=O)[C@H](CC1=CC=CC=C1)NC(=O)C2=NC=CN=C2)(O)O	CC(=O)CC(C1=CC=C(C=C1)[N+](=O)[O-])C2=C(C3=CC=CC=C3OC2=O)O
Bosentan	Acenocoumarol	8	DB00559	DB01418	CC(C)(C)C1=CC=C(C=C1)S(=O)(=O)NC2=C(C(=NC(=N2)C3=NC=CC=N3)OCCO)OC4=CC=CC=C4OC	CC(=O)CC(C1=CC=C(C=C1)[N+](=O)[O-])C2=C(C3=CC=CC=C3OC2=O)O
Bromfenac	Acenocoumarol	11	DB00963	DB01418	C1=CC(=C(C(=C1)C(=O)C2=CC=C(C=C2)Br)N)CC(=O)O	CC(=O)CC(C1=CC=C(C=C1)[N+](=O)[O-])C2=C(C3=CC=CC=C3OC2=O)O
Caffeine	Acenocoumarol	0	DB00201	DB01418	CN1C=NC2=C1C(=O)N(C(=O)N2C)C	CC(=O)CC(C1=CC=C(C=C1)[N+](=O)[O-])C2=C(C3=CC=CC=C3OC2=O)O
Capecitabine	Acenocoumarol	2	DB01101	DB01418	CCCCCOC(=O)NC1=NC(=O)N(C=C1F)[C@H]2[C@@H]([C@@H]([C@H](O2)C)O)O	CC(=O)CC(C1=CC=C(C=C1)[N+](=O)[O-])C2=C(C3=CC=CC=C3OC2=O)O
Carbamazepine	Acenocoumarol	3	DB00564	DB01418	C1=CC=C2C(=C1)C=CC3=CC=CC=C3N2C(=O)N	CC(=O)CC(C1=CC=C(C=C1)[N+](=O)[O-])C2=C(C3=CC=CC=C3OC2=O)O
Carbimazole	Acenocoumarol	35	DB00389	DB01418	CCOC(=O)N1C=CN(C1=S)C	CC(=O)CC(C1=CC=C(C=C1)[N+](=O)[O-])C2=C(C3=CC=CC=C3OC2=O)O
Cefazolin	Acenocoumarol	11	DB01327	DB01418	CC1=NN=C(S1)SCC2=C(N3[C@@H]([C@@H](C3=O)NC(=O)CN4C=NN=N4)SC2)C(=O)O	CC(=O)CC(C1=CC=C(C=C1)[N+](=O)[O-])C2=C(C3=CC=CC=C3OC2=O)O
Ceftriaxone	Acenocoumarol	11	DB01212	DB01418	CN1C(=NC(=O)C(=O)N1)SCC2=C(N3[C@@H]([C@@H](C3=O)NC(=O)/C(=N\OC)/C4=CSC(=N4)N)SC2)C(=O)O	CC(=O)CC(C1=CC=C(C=C1)[N+](=O)[O-])C2=C(C3=CC=CC=C3OC2=O)O
Celecoxib	Acenocoumarol	11	DB00482	DB01418	CC1=CC=C(C=C1)C2=CC(=NN2C3=CC=C(C=C3)S(=O)(=O)N)C(F)(F)F	CC(=O)CC(C1=CC=C(C=C1)[N+](=O)[O-])C2=C(C3=CC=CC=C3OC2=O)O
Ceritinib	Acenocoumarol	2	DB09063	DB01418	CC1=CC(=C(C=C1C2CCNCC2)OC(C)C)NC3=NC=C(C(=N3)NC4=CC=CC=C4S(=O)(=O)C(C)C)Cl	CC(=O)CC(C1=CC=C(C=C1)[N+](=O)[O-])C2=C(C3=CC=CC=C3OC2=O)O
Chloramphenicol	Acenocoumarol	11	DB00446	DB01418	C1=CC(=CC=C1[C@H]([C@@H](CO)NC(=O)C(Cl)Cl)O)[N+](=O)[O-]	CC(=O)CC(C1=CC=C(C=C1)[N+](=O)[O-])C2=C(C3=CC=CC=C3OC2=O)O
Chloroquine	Acenocoumarol	11	DB00608	DB01418	CCN(CC)CCCC(C)NC1=C2C=CC(=CC2=NC=C1)Cl	CC(=O)CC(C1=CC=C(C=C1)[N+](=O)[O-])C2=C(C3=CC=CC=C3OC2=O)O
Chlorpropamide	Acenocoumarol	11	DB00672	DB01418	CCCNC(=O)NS(=O)(=O)C1=CC=C(C=C1)Cl	CC(=O)CC(C1=CC=C(C=C1)[N+](=O)[O-])C2=C(C3=CC=CC=C3OC2=O)O
Cholecalciferol	Acenocoumarol	0	DB00169	DB01418	C[C@H](CCCC(C)C)[C@H]1CC[C@@H]\2[C@@]1(CCC/C2=C\C=C/3\C[C@H](CCC3=C)O)C	CC(=O)CC(C1=CC=C(C=C1)[N+](=O)[O-])C2=C(C3=CC=CC=C3OC2=O)O
Cilostazol	Acenocoumarol	11	DB01166	DB01418	C1CCC(CC1)N2C(=NN=N2)CCCCOC3=CC4=C(C=C3)NC(=O)CC4	CC(=O)CC(C1=CC=C(C=C1)[N+](=O)[O-])C2=C(C3=CC=CC=C3OC2=O)O
Cimetidine	Acenocoumarol	11	DB00501	DB01418	CC1=C(N=CN1)CSCCNC(=NC)NC#N	CC(=O)CC(C1=CC=C(C=C1)[N+](=O)[O-])C2=C(C3=CC=CC=C3OC2=O)O
Citalopram	Acenocoumarol	0	DB00215	DB01418	CN(C)CCCC1(C2=C(CO1)C=C(C=C2)C#N)C3=CC=C(C=C3)F	CC(=O)CC(C1=CC=C(C=C1)[N+](=O)[O-])C2=C(C3=CC=CC=C3OC2=O)O
Clarithromycin	Acenocoumarol	0	DB01211	DB01418	CC[C@@H]1[C@@]([C@@H]([C@H](C(=O)[C@@H](C[C@@]([C@@H]([C@H]([C@@H]([C@H](C(=O)O1)C)O[C@H]2C[C@@]([C@H]([C@@H](O2)C)O)(C)OC)C)O[C@H]3[C@@H]([C@H](C[C@H](O3)C)N(C)C)O)(C)OC)C)C)O)(C)O	CC(=O)CC(C1=CC=C(C=C1)[N+](=O)[O-])C2=C(C3=CC=CC=C3OC2=O)O
Clemastine	Acenocoumarol	0	DB00283	DB01418	C[C@@](C1=CC=CC=C1)(C2=CC=C(C=C2)Cl)OCC[C@H]3CCCN3C	CC(=O)CC(C1=CC=C(C=C1)[N+](=O)[O-])C2=C(C3=CC=CC=C3OC2=O)O
Clofibrate	Acenocoumarol	11	DB00636	DB01418	CCOC(=O)C(C)(C)OC1=CC=C(C=C1)Cl	CC(=O)CC(C1=CC=C(C=C1)[N+](=O)[O-])C2=C(C3=CC=CC=C3OC2=O)O
Clomipramine	Acenocoumarol	11	DB01242	DB01418	CN(C)CCCN1C2=CC=CC=C2CCC3=C1C=C(C=C3)Cl	CC(=O)CC(C1=CC=C(C=C1)[N+](=O)[O-])C2=C(C3=CC=CC=C3OC2=O)O
Clopidogrel	Acenocoumarol	11	DB00758	DB01418	COC(=O)[C@H](C1=CC=CC=C1Cl)N2CCC3=C(C2)C=CS3	CC(=O)CC(C1=CC=C(C=C1)[N+](=O)[O-])C2=C(C3=CC=CC=C3OC2=O)O
Clotrimazole	Acenocoumarol	0	DB00257	DB01418	C1=CC=C(C=C1)C(C2=CC=CC=C2)(C3=CC=CC=C3Cl)N4C=CN=C4	CC(=O)CC(C1=CC=C(C=C1)[N+](=O)[O-])C2=C(C3=CC=CC=C3OC2=O)O
Conivaptan	Acenocoumarol	2	DB00872	DB01418	CC1=NC2=C(N1)CCN(C3=CC=CC=C32)C(=O)C4=CC=C(C=C4)NC(=O)C5=CC=CC=C5C6=CC=CC=C6	CC(=O)CC(C1=CC=C(C=C1)[N+](=O)[O-])C2=C(C3=CC=CC=C3OC2=O)O
Crisaborole	Acenocoumarol	0	DB05219	DB01418	B1(C2=C(CO1)C=C(C=C2)OC3=CC=C(C=C3)C#N)O	CC(=O)CC(C1=CC=C(C=C1)[N+](=O)[O-])C2=C(C3=CC=CC=C3OC2=O)O
Crizotinib	Acenocoumarol	0	DB08865	DB01418	C[C@H](C1=C(C=CC(=C1Cl)F)Cl)OC2=C(N=CC(=C2)C3=CN(N=C3)C4CCNCC4)N	CC(=O)CC(C1=CC=C(C=C1)[N+](=O)[O-])C2=C(C3=CC=CC=C3OC2=O)O
Cyclobenzaprine	Acenocoumarol	11	DB00924	DB01418	CN(C)CCC=C1C2=CC=CC=C2C=CC3=CC=CC=C31	CC(=O)CC(C1=CC=C(C=C1)[N+](=O)[O-])C2=C(C3=CC=CC=C3OC2=O)O
Cyclosporine	Acenocoumarol	0	DB00091	DB01418	CC[C@H]1C(=O)N(CC(=O)N([C@H](C(=O)N[C@H](C(=O)N([C@H](C(=O)N[C@H](C(=O)N[C@@H](C(=O)N([C@H](C(=O)N([C@H](C(=O)N([C@H](C(=O)N([C@H](C(=O)N1)[C@@H]([C@H](C)C/C=C/C)O)C)C(C)C)C)CC(C)C)C)CC(C)C)C)C)C)CC(C)C)C)C(C)C)CC(C)C)C)C	CC(=O)CC(C1=CC=C(C=C1)[N+](=O)[O-])C2=C(C3=CC=CC=C3OC2=O)O
Cyproteroneacetate	Acenocoumarol	3	DB04839	DB01418	CC(=O)[C@]1(CC[C@@H]2[C@@]1(CC[C@H]3[C@H]2C=C(C4=CC(=O)[C@@H]5C[C@@H]5[C@]34C)Cl)C)OC(=O)C	CC(=O)CC(C1=CC=C(C=C1)[N+](=O)[O-])C2=C(C3=CC=CC=C3OC2=O)O
Dabrafenib	Acenocoumarol	3	DB08912	DB01418	CC(C)(C)C1=NC(=C(S1)C2=NC(=NC=C2)N)C3=C(C(=CC=C3)NS(=O)(=O)C4=C(C=CC=C4F)F)F	CC(=O)CC(C1=CC=C(C=C1)[N+](=O)[O-])C2=C(C3=CC=CC=C3OC2=O)O
Danazol	Acenocoumarol	11	DB01406	DB01418	C[C@]12CC[C@H]3[C@H]([C@@H]1CC[C@]2(C#C)O)CCC4=CC5=C(C[C@]34C)C=NO5	CC(=O)CC(C1=CC=C(C=C1)[N+](=O)[O-])C2=C(C3=CC=CC=C3OC2=O)O
Dasatinib	Acenocoumarol	11	DB01254	DB01418	CC1=C(C(=CC=C1)Cl)NC(=O)C2=CN=C(S2)NC3=CC(=NC(=N3)C)N4CCN(CC4)CCO	CC(=O)CC(C1=CC=C(C=C1)[N+](=O)[O-])C2=C(C3=CC=CC=C3OC2=O)O
Desipramine	Acenocoumarol	11	DB01151	DB01418	CNCCCN1C2=CC=CC=C2CCC3=CC=CC=C31	CC(=O)CC(C1=CC=C(C=C1)[N+](=O)[O-])C2=C(C3=CC=CC=C3OC2=O)O
Desvenlafaxine	Acenocoumarol	1	DB06700	DB01418	CN(C)CC(C1=CC=C(C=C1)O)C2(CCCCC2)O	CC(=O)CC(C1=CC=C(C=C1)[N+](=O)[O-])C2=C(C3=CC=CC=C3OC2=O)O
Dexmethylphenidate	Acenocoumarol	2	DB06701	DB01418	COC(=O)[C@@H]([C@H]1CCCCN1)C2=CC=CC=C2	CC(=O)CC(C1=CC=C(C=C1)[N+](=O)[O-])C2=C(C3=CC=CC=C3OC2=O)O
Diclofenac	Acenocoumarol	11	DB00586	DB01418	C1=CC=C(C(=C1)CC(=O)O)NC2=C(C=CC=C2Cl)Cl	CC(=O)CC(C1=CC=C(C=C1)[N+](=O)[O-])C2=C(C3=CC=CC=C3OC2=O)O
Dicoumarol	Acenocoumarol	11	DB00266	DB01418	C1=CC=C2C(=C1)C(=C(C(=O)O2)CC3=C(C4=CC=CC=C4OC3=O)O)O	CC(=O)CC(C1=CC=C(C=C1)[N+](=O)[O-])C2=C(C3=CC=CC=C3OC2=O)O
Dienogest	Acenocoumarol	35	DB09123	DB01418	C[C@]12CCC3=C4CCC(=O)C=C4CC[C@H]3[C@@H]1CC[C@]2(CC#N)O	CC(=O)CC(C1=CC=C(C=C1)[N+](=O)[O-])C2=C(C3=CC=CC=C3OC2=O)O
Diethylstilbestrol	Acenocoumarol	35	DB00255	DB01418	CC/C(=C(/CC)\C1=CC=C(C=C1)O)/C2=CC=C(C=C2)O	CC(=O)CC(C1=CC=C(C=C1)[N+](=O)[O-])C2=C(C3=CC=CC=C3OC2=O)O
Diflunisal	Acenocoumarol	11	DB00861	DB01418	C1=CC(=C(C=C1C2=C(C=C(C=C2)F)F)C(=O)O)O	CC(=O)CC(C1=CC=C(C=C1)[N+](=O)[O-])C2=C(C3=CC=CC=C3OC2=O)O
Dihydroergotamine	Acenocoumarol	0	DB00320	DB01418	C[C@@]1(C(=O)N2[C@H](C(=O)N3CCC[C@H]3[C@@]2(O1)O)CC4=CC=CC=C4)NC(=O)[C@@H]5C[C@H]6[C@@H](CC7=CNC8=CC=CC6=C78)N(C5)C	CC(=O)CC(C1=CC=C(C=C1)[N+](=O)[O-])C2=C(C3=CC=CC=C3OC2=O)O
Diltiazem	Acenocoumarol	0	DB00343	DB01418	CC(=O)O[C@@H]1[C@@H](SC2=CC=CC=C2N(C1=O)CCN(C)C)C3=CC=C(C=C3)OC	CC(=O)CC(C1=CC=C(C=C1)[N+](=O)[O-])C2=C(C3=CC=CC=C3OC2=O)O
Disulfiram	Acenocoumarol	2	DB00822	DB01418	CCN(CC)C(=S)SSC(=S)N(CC)CC	CC(=O)CC(C1=CC=C(C=C1)[N+](=O)[O-])C2=C(C3=CC=CC=C3OC2=O)O
Dosulepin	Acenocoumarol	0	DB09167	DB01418	CN(C)CC/C=C/1\C2=CC=CC=C2CSC3=CC=CC=C31	CC(=O)CC(C1=CC=C(C=C1)[N+](=O)[O-])C2=C(C3=CC=CC=C3OC2=O)O
Doxepin	Acenocoumarol	11	DB01142	DB01418	CN(C)CC/C=C/1\C2=CC=CC=C2COC3=CC=CC=C31	CC(=O)CC(C1=CC=C(C=C1)[N+](=O)[O-])C2=C(C3=CC=CC=C3OC2=O)O
Doxycycline	Acenocoumarol	0	DB00254	DB01418	C[C@@H]1[C@H]2[C@@H]([C@H]3[C@@H](C(=O)C(=C([C@]3(C(=O)C2=C(C4=C1C=CC=C4O)O)O)O)C(=O)N)N(C)C)O	CC(=O)CC(C1=CC=C(C=C1)[N+](=O)[O-])C2=C(C3=CC=CC=C3OC2=O)O
Dronedarone	Acenocoumarol	2	DB04855	DB01418	CCCCC1=C(C2=C(O1)C=CC(=C2)NS(=O)(=O)C)C(=O)C3=CC=C(C=C3)OCCCN(CCCC)CCCC	CC(=O)CC(C1=CC=C(C=C1)[N+](=O)[O-])C2=C(C3=CC=CC=C3OC2=O)O
Drospirenone	Acenocoumarol	35	DB01395	DB01418	C[C@]12CCC(=O)C=C1[C@@H]3C[C@@H]3[C@@H]4[C@@H]2CC[C@]5([C@H]4[C@@H]6C[C@@H]6[C@@]57CCC(=O)O7)C	CC(=O)CC(C1=CC=C(C=C1)[N+](=O)[O-])C2=C(C3=CC=CC=C3OC2=O)O
Duloxetine	Acenocoumarol	11	DB00476	DB01418	CNCC[C@@H](C1=CC=CS1)OC2=CC=CC3=CC=CC=C32	CC(=O)CC(C1=CC=C(C=C1)[N+](=O)[O-])C2=C(C3=CC=CC=C3OC2=O)O
Econazole	Acenocoumarol	2	DB01127	DB01418	C1=CC(=CC=C1COC(CN2C=CN=C2)C3=C(C=C(C=C3)Cl)Cl)Cl	CC(=O)CC(C1=CC=C(C=C1)[N+](=O)[O-])C2=C(C3=CC=CC=C3OC2=O)O
Enoxacin	Acenocoumarol	11	DB00467	DB01418	CCN1C=C(C(=O)C2=CC(=C(N=C21)N3CCNCC3)F)C(=O)O	CC(=O)CC(C1=CC=C(C=C1)[N+](=O)[O-])C2=C(C3=CC=CC=C3OC2=O)O
Enzalutamide	Acenocoumarol	3	DB08899	DB01418	CC1(C(=O)N(C(=S)N1C2=CC(=C(C=C2)C(=O)NC)F)C3=CC(=C(C=C3)C#N)C(F)(F)F)C	CC(=O)CC(C1=CC=C(C=C1)[N+](=O)[O-])C2=C(C3=CC=CC=C3OC2=O)O
Epinastine	Acenocoumarol	11	DB00751	DB01418	C1C2C3=CC=CC=C3CC4=CC=CC=C4N2C(=N1)N	CC(=O)CC(C1=CC=C(C=C1)[N+](=O)[O-])C2=C(C3=CC=CC=C3OC2=O)O
Epoprostenol	Acenocoumarol	11	DB01240	DB01418	CCCCC[C@@H](/C=C/[C@H]1[C@@H](C[C@H]2[C@@H]1C/C(=C/CCCC(=O)O)/O2)O)O	CC(=O)CC(C1=CC=C(C=C1)[N+](=O)[O-])C2=C(C3=CC=CC=C3OC2=O)O
Erythromycin	Acenocoumarol	2	DB00199	DB01418	CC[C@@H]1[C@@]([C@@H]([C@H](C(=O)[C@@H](C[C@@]([C@@H]([C@H]([C@@H]([C@H](C(=O)O1)C)O[C@H]2C[C@@]([C@H]([C@@H](O2)C)O)(C)OC)C)O[C@H]3[C@@H]([C@H](C[C@H](O3)C)N(C)C)O)(C)O)C)C)O)(C)O	CC(=O)CC(C1=CC=C(C=C1)[N+](=O)[O-])C2=C(C3=CC=CC=C3OC2=O)O
Escitalopram	Acenocoumarol	11	DB01175	DB01418	CN(C)CCC[C@@]1(C2=C(CO1)C=C(C=C2)C#N)C3=CC=C(C=C3)F	CC(=O)CC(C1=CC=C(C=C1)[N+](=O)[O-])C2=C(C3=CC=CC=C3OC2=O)O
Eslicarbazepineacetate	Acenocoumarol	0	DB09119	DB01418	CC(=O)O[C@H]1CC2=CC=CC=C2N(C3=CC=CC=C13)C(=O)N	CC(=O)CC(C1=CC=C(C=C1)[N+](=O)[O-])C2=C(C3=CC=CC=C3OC2=O)O
Esomeprazole	Acenocoumarol	2	DB00736	DB01418	CC1=CN=C(C(=C1OC)C)C[S@](=O)C2=NC3=C(N2)C=C(C=C3)OC	CC(=O)CC(C1=CC=C(C=C1)[N+](=O)[O-])C2=C(C3=CC=CC=C3OC2=O)O
Estradiol	Acenocoumarol	35	DB00783	DB01418	C[C@]12CC[C@H]3[C@H]([C@@H]1CC[C@@H]2O)CCC4=C3C=CC(=C4)O	CC(=O)CC(C1=CC=C(C=C1)[N+](=O)[O-])C2=C(C3=CC=CC=C3OC2=O)O
Estramustine	Acenocoumarol	35	DB01196	DB01418	C[C@]12CC[C@H]3[C@H]([C@@H]1CC[C@@H]2O)CCC4=C3C=CC(=C4)OC(=O)N(CCCl)CCCl	CC(=O)CC(C1=CC=C(C=C1)[N+](=O)[O-])C2=C(C3=CC=CC=C3OC2=O)O
Estrone	Acenocoumarol	35	DB00655	DB01418	C[C@]12CC[C@H]3[C@H]([C@@H]1CCC2=O)CCC4=C3C=CC(=C4)O	CC(=O)CC(C1=CC=C(C=C1)[N+](=O)[O-])C2=C(C3=CC=CC=C3OC2=O)O
Ethanol	Acenocoumarol	3	DB00898	DB01418	CCO	CC(=O)CC(C1=CC=C(C=C1)[N+](=O)[O-])C2=C(C3=CC=CC=C3OC2=O)O
Ethinylestradiol	Acenocoumarol	35	DB00977	DB01418	C[C@]12CC[C@H]3[C@H]([C@@H]1CC[C@]2(C#C)O)CCC4=C3C=CC(=C4)O	CC(=O)CC(C1=CC=C(C=C1)[N+](=O)[O-])C2=C(C3=CC=CC=C3OC2=O)O
Ethotoin	Acenocoumarol	11	DB00754	DB01418	CCN1C(=O)C(NC1=O)C2=CC=CC=C2	CC(=O)CC(C1=CC=C(C=C1)[N+](=O)[O-])C2=C(C3=CC=CC=C3OC2=O)O
Etodolac	Acenocoumarol	11	DB00749	DB01418	CCC1=C2C(=CC=C1)C3=C(N2)C(OCC3)(CC)CC(=O)O	CC(=O)CC(C1=CC=C(C=C1)[N+](=O)[O-])C2=C(C3=CC=CC=C3OC2=O)O
Etonogestrel	Acenocoumarol	35	DB00294	DB01418	CC[C@]12CC(=C)[C@H]3[C@H]([C@@H]1CC[C@]2(C#C)O)CCC4=CC(=O)CC[C@H]34	CC(=O)CC(C1=CC=C(C=C1)[N+](=O)[O-])C2=C(C3=CC=CC=C3OC2=O)O
Etoposide	Acenocoumarol	11	DB00773	DB01418	C[C@@H]1OC[C@@H]2[C@@H](O1)[C@@H]([C@H]([C@@H](O2)O[C@H]3[C@H]4COC(=O)[C@@H]4[C@@H](C5=CC6=C(C=C35)OCO6)C7=CC(=C(C(=C7)OC)O)OC)O)O	CC(=O)CC(C1=CC=C(C=C1)[N+](=O)[O-])C2=C(C3=CC=CC=C3OC2=O)O
Etoricoxib	Acenocoumarol	11	DB01628	DB01418	CC1=NC=C(C=C1)C2=C(C=C(C=N2)Cl)C3=CC=C(C=C3)S(=O)(=O)C	CC(=O)CC(C1=CC=C(C=C1)[N+](=O)[O-])C2=C(C3=CC=CC=C3OC2=O)O
Fenofibrate	Acenocoumarol	11	DB01039	DB01418	CC(C)OC(=O)C(C)(C)OC1=CC=C(C=C1)C(=O)C2=CC=C(C=C2)Cl	CC(=O)CC(C1=CC=C(C=C1)[N+](=O)[O-])C2=C(C3=CC=CC=C3OC2=O)O
Floxuridine	Acenocoumarol	0	DB00322	DB01418	C1[C@@H]([C@H](O[C@H]1N2C=C(C(=O)NC2=O)F)CO)O	CC(=O)CC(C1=CC=C(C=C1)[N+](=O)[O-])C2=C(C3=CC=CC=C3OC2=O)O
Fluorouracil	Acenocoumarol	2	DB00544	DB01418	C1=C(C(=O)NC(=O)N1)F	CC(=O)CC(C1=CC=C(C=C1)[N+](=O)[O-])C2=C(C3=CC=CC=C3OC2=O)O
Fluoxetine	Acenocoumarol	0	DB00472	DB01418	CNCCC(C1=CC=CC=C1)OC2=CC=C(C=C2)C(F)(F)F	CC(=O)CC(C1=CC=C(C=C1)[N+](=O)[O-])C2=C(C3=CC=CC=C3OC2=O)O
Flurbiprofen	Acenocoumarol	11	DB00712	DB01418	CC(C1=CC(=C(C=C1)C2=CC=CC=C2)F)C(=O)O	CC(=O)CC(C1=CC=C(C=C1)[N+](=O)[O-])C2=C(C3=CC=CC=C3OC2=O)O
Fluvastatin	Acenocoumarol	0	DB01095	DB01418	CC(C)N1C2=CC=CC=C2C(=C1/C=C/[C@H](C[C@H](CC(=O)O)O)O)C3=CC=C(C=C3)F	CC(=O)CC(C1=CC=C(C=C1)[N+](=O)[O-])C2=C(C3=CC=CC=C3OC2=O)O
Fluvoxamine	Acenocoumarol	0	DB00176	DB01418	COCCCC/C(=N\OCCN)/C1=CC=C(C=C1)C(F)(F)F	CC(=O)CC(C1=CC=C(C=C1)[N+](=O)[O-])C2=C(C3=CC=CC=C3OC2=O)O
Fosphenytoin	Acenocoumarol	11	DB01320	DB01418	C1=CC=C(C=C1)C2(C(=O)N(C(=O)N2)COP(=O)(O)O)C3=CC=CC=C3	CC(=O)CC(C1=CC=C(C=C1)[N+](=O)[O-])C2=C(C3=CC=CC=C3OC2=O)O
Gefitinib	Acenocoumarol	11	DB00317	DB01418	COC1=C(C=C2C(=C1)N=CN=C2NC3=CC(=C(C=C3)F)Cl)OCCCN4CCOCC4	CC(=O)CC(C1=CC=C(C=C1)[N+](=O)[O-])C2=C(C3=CC=CC=C3OC2=O)O
Gemfibrozil	Acenocoumarol	0	DB01241	DB01418	CC1=CC(=C(C=C1)C)OCCCC(C)(C)C(=O)O	CC(=O)CC(C1=CC=C(C=C1)[N+](=O)[O-])C2=C(C3=CC=CC=C3OC2=O)O
Gestodene	Acenocoumarol	35	DB06730	DB01418	CC[C@]12CC[C@H]3[C@H]([C@@H]1C=C[C@]2(C#C)O)CCC4=CC(=O)CC[C@H]34	CC(=O)CC(C1=CC=C(C=C1)[N+](=O)[O-])C2=C(C3=CC=CC=C3OC2=O)O
Gliclazide	Acenocoumarol	11	DB01120	DB01418	CC1=CC=C(C=C1)S(=O)(=O)NC(=O)NN2CC3CCCC3C2	CC(=O)CC(C1=CC=C(C=C1)[N+](=O)[O-])C2=C(C3=CC=CC=C3OC2=O)O
Glimepiride	Acenocoumarol	11	DB00222	DB01418	CCC1=C(CN(C1=O)C(=O)NCCC2=CC=C(C=C2)S(=O)(=O)NC(=O)NC3CCC(CC3)C)C	CC(=O)CC(C1=CC=C(C=C1)[N+](=O)[O-])C2=C(C3=CC=CC=C3OC2=O)O
Glipizide	Acenocoumarol	11	DB01067	DB01418	CC1=CN=C(C=N1)C(=O)NCCC2=CC=C(C=C2)S(=O)(=O)NC(=O)NC3CCCCC3	CC(=O)CC(C1=CC=C(C=C1)[N+](=O)[O-])C2=C(C3=CC=CC=C3OC2=O)O
Glutethimide	Acenocoumarol	8	DB01437	DB01418	CCC1(CCC(=O)NC1=O)C2=CC=CC=C2	CC(=O)CC(C1=CC=C(C=C1)[N+](=O)[O-])C2=C(C3=CC=CC=C3OC2=O)O
Glyburide	Acenocoumarol	11	DB01016	DB01418	COC1=C(C=C(C=C1)Cl)C(=O)NCCC2=CC=C(C=C2)S(=O)(=O)NC(=O)NC3CCCCC3	CC(=O)CC(C1=CC=C(C=C1)[N+](=O)[O-])C2=C(C3=CC=CC=C3OC2=O)O
Griseofulvin	Acenocoumarol	3	DB00400	DB01418	C[C@@H]1CC(=O)C=C([C@]12C(=O)C3=C(O2)C(=C(C=C3OC)OC)Cl)OC	CC(=O)CC(C1=CC=C(C=C1)[N+](=O)[O-])C2=C(C3=CC=CC=C3OC2=O)O
Hexobarbital	Acenocoumarol	8	DB01355	DB01418	CC1(C(=O)NC(=O)N(C1=O)C)C2=CCCCC2	CC(=O)CC(C1=CC=C(C=C1)[N+](=O)[O-])C2=C(C3=CC=CC=C3OC2=O)O
Ibrutinib	Acenocoumarol	1	DB09053	DB01418	C=CC(=O)N1CCC[C@H](C1)N2C3=NC=NC(=C3C(=N2)C4=CC=C(C=C4)OC5=CC=CC=C5)N	CC(=O)CC(C1=CC=C(C=C1)[N+](=O)[O-])C2=C(C3=CC=CC=C3OC2=O)O
Ibuprofen	Acenocoumarol	11	DB01050	DB01418	CC(C)CC1=CC=C(C=C1)C(C)C(=O)O	CC(=O)CC(C1=CC=C(C=C1)[N+](=O)[O-])C2=C(C3=CC=CC=C3OC2=O)O
Ifosfamide	Acenocoumarol	11	DB01181	DB01418	C1CN(P(=O)(OC1)NCCCl)CCCl	CC(=O)CC(C1=CC=C(C=C1)[N+](=O)[O-])C2=C(C3=CC=CC=C3OC2=O)O
Imatinib	Acenocoumarol	0	DB00619	DB01418	CC1=C(C=C(C=C1)NC(=O)C2=CC=C(C=C2)CN3CCN(CC3)C)NC4=NC=CC(=N4)C5=CN=CC=C5	CC(=O)CC(C1=CC=C(C=C1)[N+](=O)[O-])C2=C(C3=CC=CC=C3OC2=O)O
Imipramine	Acenocoumarol	11	DB00458	DB01418	CN(C)CCCN1C2=CC=CC=C2CCC3=CC=CC=C31	CC(=O)CC(C1=CC=C(C=C1)[N+](=O)[O-])C2=C(C3=CC=CC=C3OC2=O)O
Indomethacin	Acenocoumarol	11	DB00328	DB01418	CC1=C(C2=C(N1C(=O)C3=CC=C(C=C3)Cl)C=CC(=C2)OC)CC(=O)O	CC(=O)CC(C1=CC=C(C=C1)[N+](=O)[O-])C2=C(C3=CC=CC=C3OC2=O)O
Irbesartan	Acenocoumarol	0	DB01029	DB01418	CCCCC1=NC2(CCCC2)C(=O)N1CC3=CC=C(C=C3)C4=CC=CC=C4C5=NNN=N5	CC(=O)CC(C1=CC=C(C=C1)[N+](=O)[O-])C2=C(C3=CC=CC=C3OC2=O)O
Isavuconazole	Acenocoumarol	2	DB11633	DB01418	C[C@@H](C1=NC(=CS1)C2=CC=C(C=C2)C#N)[C@](CN3C=NC=N3)(C4=C(C=CC(=C4)F)F)O	CC(=O)CC(C1=CC=C(C=C1)[N+](=O)[O-])C2=C(C3=CC=CC=C3OC2=O)O
Isoniazid	Acenocoumarol	0	DB00951	DB01418	C1=CN=CC=C1C(=O)NN	CC(=O)CC(C1=CC=C(C=C1)[N+](=O)[O-])C2=C(C3=CC=CC=C3OC2=O)O
Isradipine	Acenocoumarol	0	DB00270	DB01418	CC1=C(C(C(=C(N1)C)C(=O)OC(C)C)C2=CC=CC3=NON=C32)C(=O)OC	CC(=O)CC(C1=CC=C(C=C1)[N+](=O)[O-])C2=C(C3=CC=CC=C3OC2=O)O
Itraconazole	Acenocoumarol	2	DB01167	DB01418	CCC(C)N1C(=O)N(C=N1)C2=CC=C(C=C2)N3CCN(CC3)C4=CC=C(C=C4)OC[C@H]5CO[C@](O5)(CN6C=NC=N6)C7=C(C=C(C=C7)Cl)Cl	CC(=O)CC(C1=CC=C(C=C1)[N+](=O)[O-])C2=C(C3=CC=CC=C3OC2=O)O
Ivacaftor	Acenocoumarol	2	DB08820	DB01418	CC(C)(C)C1=CC(=C(C=C1NC(=O)C2=CNC3=CC=CC=C3C2=O)O)C(C)(C)C	CC(=O)CC(C1=CC=C(C=C1)[N+](=O)[O-])C2=C(C3=CC=CC=C3OC2=O)O
Ivermectin	Acenocoumarol	11	DB00602	DB01418	CC[C@H](C)[C@@H]1[C@H](CC[C@@]2(O1)C[C@@H]3C[C@H](O2)C/C=C(/[C@H]([C@H](/C=C/C=C/4\CO[C@H]5[C@@]4([C@@H](C=C([C@H]5O)C)C(=O)O3)O)C)O[C@H]6C[C@@H]([C@H]([C@@H](O6)C)O[C@H]7C[C@@H]([C@H]([C@@H](O7)C)O)OC)OC)\C)C	CC(=O)CC(C1=CC=C(C=C1)[N+](=O)[O-])C2=C(C3=CC=CC=C3OC2=O)O
Ketoconazole	Acenocoumarol	2	DB01026	DB01418	CC(=O)N1CCN(CC1)C2=CC=C(C=C2)OC[C@H]3CO[C@](O3)(CN4C=CN=C4)C5=C(C=C(C=C5)Cl)Cl	CC(=O)CC(C1=CC=C(C=C1)[N+](=O)[O-])C2=C(C3=CC=CC=C3OC2=O)O
Ketoprofen	Acenocoumarol	11	DB01009	DB01418	CC(C1=CC(=CC=C1)C(=O)C2=CC=CC=C2)C(=O)O	CC(=O)CC(C1=CC=C(C=C1)[N+](=O)[O-])C2=C(C3=CC=CC=C3OC2=O)O
Lansoprazole	Acenocoumarol	2	DB00448	DB01418	CC1=C(C=CN=C1CS(=O)C2=NC3=CC=CC=C3N2)OCC(F)(F)F	CC(=O)CC(C1=CC=C(C=C1)[N+](=O)[O-])C2=C(C3=CC=CC=C3OC2=O)O
Leflunomide	Acenocoumarol	11	DB01097	DB01418	CC1=C(C=NO1)C(=O)NC2=CC=C(C=C2)C(F)(F)F	CC(=O)CC(C1=CC=C(C=C1)[N+](=O)[O-])C2=C(C3=CC=CC=C3OC2=O)O
Levofloxacin	Acenocoumarol	11	DB01137	DB01418	C[C@H]1COC2=C3N1C=C(C(=O)C3=CC(=C2N4CCN(CC4)C)F)C(=O)O	CC(=O)CC(C1=CC=C(C=C1)[N+](=O)[O-])C2=C(C3=CC=CC=C3OC2=O)O
Levomilnacipran	Acenocoumarol	1	DB08918	DB01418	CCN(CC)C(=O)[C@]1(C[C@H]1CN)C2=CC=CC=C2	CC(=O)CC(C1=CC=C(C=C1)[N+](=O)[O-])C2=C(C3=CC=CC=C3OC2=O)O
Levonorgestrel	Acenocoumarol	35	DB00367	DB01418	CC[C@]12CC[C@H]3[C@H]([C@@H]1CC[C@]2(C#C)O)CCC4=CC(=O)CC[C@H]34	CC(=O)CC(C1=CC=C(C=C1)[N+](=O)[O-])C2=C(C3=CC=CC=C3OC2=O)O
Levothyroxine	Acenocoumarol	11	DB00451	DB01418	C1=C(C=C(C(=C1I)OC2=CC(=C(C(=C2)I)O)I)I)C[C@@H](C(=O)O)N	CC(=O)CC(C1=CC=C(C=C1)[N+](=O)[O-])C2=C(C3=CC=CC=C3OC2=O)O
Lidocaine	Acenocoumarol	0	DB00281	DB01418	CCN(CC)CC(=O)NC1=C(C=CC=C1C)C	CC(=O)CC(C1=CC=C(C=C1)[N+](=O)[O-])C2=C(C3=CC=CC=C3OC2=O)O
Liotrix	Acenocoumarol	11	DB01583	DB01418	C1=CC(=C(C=C1OC2=C(C=C(C=C2I)C[C@@H](C(=O)[O-])N)I)I)O.C1=C(C=C(C(=C1I)OC2=CC(=C(C(=C2)I)O)I)I)C[C@@H](C(=O)[O-])N.[Na+].[Na+]	CC(=O)CC(C1=CC=C(C=C1)[N+](=O)[O-])C2=C(C3=CC=CC=C3OC2=O)O
Lobeglitazone	Acenocoumarol	0	DB09198	DB01418	CN(CCOC1=CC=C(C=C1)CC2C(=O)NC(=O)S2)C3=CC(=NC=N3)OC4=CC=C(C=C4)OC	CC(=O)CC(C1=CC=C(C=C1)[N+](=O)[O-])C2=C(C3=CC=CC=C3OC2=O)O
Lornoxicam	Acenocoumarol	11	DB06725	DB01418	CN1C(=C(C2=C(S1(=O)=O)C=C(S2)Cl)O)C(=O)NC3=CC=CC=N3	CC(=O)CC(C1=CC=C(C=C1)[N+](=O)[O-])C2=C(C3=CC=CC=C3OC2=O)O
Lorpiprazole	Acenocoumarol	2	DB09195	DB01418	C1C[C@@H]2CN3C(=NN=C3[C@@H]2C1)CCN4CCN(CC4)C5=CC=CC(=C5)C(F)(F)F	CC(=O)CC(C1=CC=C(C=C1)[N+](=O)[O-])C2=C(C3=CC=CC=C3OC2=O)O
Losartan	Acenocoumarol	0	DB00678	DB01418	CCCCC1=NC(=C(N1CC2=CC=C(C=C2)C3=CC=CC=C3C4=NNN=N4)CO)Cl	CC(=O)CC(C1=CC=C(C=C1)[N+](=O)[O-])C2=C(C3=CC=CC=C3OC2=O)O
Lovastatin	Acenocoumarol	0	DB00227	DB01418	CC[C@H](C)C(=O)O[C@H]1C[C@H](C=C2[C@H]1[C@H]([C@H](C=C2)C)CC[C@@H]3C[C@H](CC(=O)O3)O)C	CC(=O)CC(C1=CC=C(C=C1)[N+](=O)[O-])C2=C(C3=CC=CC=C3OC2=O)O
Loxoprofen	Acenocoumarol	11	DB09212	DB01418	CC(C1=CC=C(C=C1)CC2CCCC2=O)C(=O)O	CC(=O)CC(C1=CC=C(C=C1)[N+](=O)[O-])C2=C(C3=CC=CC=C3OC2=O)O
Lumacaftor	Acenocoumarol	3	DB09280	DB01418	CC1=C(N=C(C=C1)NC(=O)C2(CC2)C3=CC4=C(C=C3)OC(O4)(F)F)C5=CC(=CC=C5)C(=O)O	CC(=O)CC(C1=CC=C(C=C1)[N+](=O)[O-])C2=C(C3=CC=CC=C3OC2=O)O
Lumiracoxib	Acenocoumarol	11	DB01283	DB01418	CC1=CC(=C(C=C1)NC2=C(C=CC=C2Cl)F)CC(=O)O	CC(=O)CC(C1=CC=C(C=C1)[N+](=O)[O-])C2=C(C3=CC=CC=C3OC2=O)O
Masoprocol	Acenocoumarol	11	DB00179	DB01418	C[C@H](CC1=CC(=C(C=C1)O)O)[C@@H](C)CC2=CC(=C(C=C2)O)O	CC(=O)CC(C1=CC=C(C=C1)[N+](=O)[O-])C2=C(C3=CC=CC=C3OC2=O)O
Medroxyprogesteroneacetate	Acenocoumarol	35	DB00603	DB01418	C[C@H]1C[C@@H]2[C@H](CC[C@]3([C@H]2CC[C@@]3(C(=O)C)OC(=O)C)C)[C@@]4(C1=CC(=O)CC4)C	CC(=O)CC(C1=CC=C(C=C1)[N+](=O)[O-])C2=C(C3=CC=CC=C3OC2=O)O
Meloxicam	Acenocoumarol	11	DB00814	DB01418	CC1=CN=C(S1)NC(=O)C2=C(C3=CC=CC=C3S(=O)(=O)N2C)O	CC(=O)CC(C1=CC=C(C=C1)[N+](=O)[O-])C2=C(C3=CC=CC=C3OC2=O)O
Mercaptopurine	Acenocoumarol	35	DB01033	DB01418	C1=NC2=C(N1)C(=S)N=CN2	CC(=O)CC(C1=CC=C(C=C1)[N+](=O)[O-])C2=C(C3=CC=CC=C3OC2=O)O
Mestranol	Acenocoumarol	35	DB01357	DB01418	C[C@]12CC[C@H]3[C@H]([C@@H]1CC[C@]2(C#C)O)CCC4=C3C=CC(=C4)OC	CC(=O)CC(C1=CC=C(C=C1)[N+](=O)[O-])C2=C(C3=CC=CC=C3OC2=O)O
Metamizole	Acenocoumarol	11	DB04817	DB01418	CC1=C(C(=O)N(N1C)C2=CC=CC=C2)N(C)CS(=O)(=O)O	CC(=O)CC(C1=CC=C(C=C1)[N+](=O)[O-])C2=C(C3=CC=CC=C3OC2=O)O
Methimazole	Acenocoumarol	35	DB00763	DB01418	CN1C=CNC1=S	CC(=O)CC(C1=CC=C(C=C1)[N+](=O)[O-])C2=C(C3=CC=CC=C3OC2=O)O
Methylphenidate	Acenocoumarol	2	DB00422	DB01418	COC(=O)C(C1CCCCN1)C2=CC=CC=C2	CC(=O)CC(C1=CC=C(C=C1)[N+](=O)[O-])C2=C(C3=CC=CC=C3OC2=O)O
Methylphenobarbital	Acenocoumarol	8	DB00849	DB01418	CCC1(C(=O)NC(=O)N(C1=O)C)C2=CC=CC=C2	CC(=O)CC(C1=CC=C(C=C1)[N+](=O)[O-])C2=C(C3=CC=CC=C3OC2=O)O
Methyltestosterone	Acenocoumarol	11	DB06710	DB01418	C[C@]12CCC(=O)C=C1CC[C@@H]3[C@@H]2CC[C@]4([C@H]3CC[C@]4(C)O)C	CC(=O)CC(C1=CC=C(C=C1)[N+](=O)[O-])C2=C(C3=CC=CC=C3OC2=O)O
Metronidazole	Acenocoumarol	2	DB00916	DB01418	CC1=NC=C(N1CCO)[N+](=O)[O-]	CC(=O)CC(C1=CC=C(C=C1)[N+](=O)[O-])C2=C(C3=CC=CC=C3OC2=O)O
Mexiletine	Acenocoumarol	0	DB00379	DB01418	CC1=C(C(=CC=C1)C)OCC(C)N	CC(=O)CC(C1=CC=C(C=C1)[N+](=O)[O-])C2=C(C3=CC=CC=C3OC2=O)O
Miconazole	Acenocoumarol	2	DB01110	DB01418	C1=CC(=C(C=C1Cl)Cl)COC(CN2C=CN=C2)C3=C(C=C(C=C3)Cl)Cl	CC(=O)CC(C1=CC=C(C=C1)[N+](=O)[O-])C2=C(C3=CC=CC=C3OC2=O)O
Midostaurin	Acenocoumarol	0	DB06595	DB01418	C[C@@]12[C@@H]([C@@H](C[C@@H](O1)N3C4=CC=CC=C4C5=C6C(=C7C8=CC=CC=C8N2C7=C53)CNC6=O)N(C)C(=O)C9=CC=CC=C9)OC	CC(=O)CC(C1=CC=C(C=C1)[N+](=O)[O-])C2=C(C3=CC=CC=C3OC2=O)O
Mifepristone	Acenocoumarol	2	DB00834	DB01418	CC#C[C@@]1(CC[C@@H]2[C@@]1(C[C@@H](C3=C4CCC(=O)C=C4CC[C@@H]23)C5=CC=C(C=C5)N(C)C)C)O	CC(=O)CC(C1=CC=C(C=C1)[N+](=O)[O-])C2=C(C3=CC=CC=C3OC2=O)O
Mirtazapine	Acenocoumarol	11	DB00370	DB01418	CN1CCN2C(C1)C3=CC=CC=C3CC4=C2N=CC=C4	CC(=O)CC(C1=CC=C(C=C1)[N+](=O)[O-])C2=C(C3=CC=CC=C3OC2=O)O
Mitotane	Acenocoumarol	3	DB00648	DB01418	C1=CC=C(C(=C1)C(C2=CC=C(C=C2)Cl)C(Cl)Cl)Cl	CC(=O)CC(C1=CC=C(C=C1)[N+](=O)[O-])C2=C(C3=CC=CC=C3OC2=O)O
Moclobemide	Acenocoumarol	0	DB01171	DB01418	C1COCCN1CCNC(=O)C2=CC=C(C=C2)Cl	CC(=O)CC(C1=CC=C(C=C1)[N+](=O)[O-])C2=C(C3=CC=CC=C3OC2=O)O
Modafinil	Acenocoumarol	0	DB00745	DB01418	C1=CC=C(C=C1)C(C2=CC=CC=C2)S(=O)CC(=O)N	CC(=O)CC(C1=CC=C(C=C1)[N+](=O)[O-])C2=C(C3=CC=CC=C3OC2=O)O
Nabumetone	Acenocoumarol	11	DB00461	DB01418	CC(=O)CCC1=CC2=C(C=C1)C=C(C=C2)OC	CC(=O)CC(C1=CC=C(C=C1)[N+](=O)[O-])C2=C(C3=CC=CC=C3OC2=O)O
Nandrolonedecanoate	Acenocoumarol	11	DB08804	DB01418	CCCCCCCCCC(=O)O[C@H]1CC[C@@H]2[C@@]1(CC[C@H]3[C@H]2CCC4=CC(=O)CC[C@H]34)C	CC(=O)CC(C1=CC=C(C=C1)[N+](=O)[O-])C2=C(C3=CC=CC=C3OC2=O)O
Naproxen	Acenocoumarol	11	DB00788	DB01418	C[C@@H](C1=CC2=C(C=C1)C=C(C=C2)OC)C(=O)O	CC(=O)CC(C1=CC=C(C=C1)[N+](=O)[O-])C2=C(C3=CC=CC=C3OC2=O)O
Nefazodone	Acenocoumarol	0	DB01149	DB01418	CCC1=NN(C(=O)N1CCOC2=CC=CC=C2)CCCN3CCN(CC3)C4=CC(=CC=C4)Cl	CC(=O)CC(C1=CC=C(C=C1)[N+](=O)[O-])C2=C(C3=CC=CC=C3OC2=O)O
Netupitant	Acenocoumarol	2	DB09048	DB01418	CC1=CC=CC=C1C2=CC(=NC=C2N(C)C(=O)C(C)(C)C3=CC(=CC(=C3)C(F)(F)F)C(F)(F)F)N4CCN(CC4)C	CC(=O)CC(C1=CC=C(C=C1)[N+](=O)[O-])C2=C(C3=CC=CC=C3OC2=O)O
Nicardipine	Acenocoumarol	0	DB00622	DB01418	CC1=C(C(C(=C(N1)C)C(=O)OCCN(C)CC2=CC=CC=C2)C3=CC(=CC=C3)[N+](=O)[O-])C(=O)OC	CC(=O)CC(C1=CC=C(C=C1)[N+](=O)[O-])C2=C(C3=CC=CC=C3OC2=O)O
Amiodarone	Acetaminophen	0	DB01118	DB00316	CCCCC1=C(C2=CC=CC=C2O1)C(=O)C3=CC(=C(C(=C3)I)OCCN(CC)CC)I	CC(=O)NC1=CC=C(C=C1)O
Amobarbital	Acetaminophen	8	DB01351	DB00316	CCC1(C(=O)NC(=O)NC1=O)CCC(C)C	CC(=O)NC1=CC=C(C=C1)O
Apalutamide	Acetaminophen	3	DB11901	DB00316	CNC(=O)C1=C(C=C(C=C1)N2C(=S)N(C(=O)C23CCC3)C4=CC(=C(N=C4)C#N)C(F)(F)F)F	CC(=O)NC1=CC=C(C=C1)O
Aprepitant	Acetaminophen	2	DB00673	DB00316	C[C@H](C1=CC(=CC(=C1)C(F)(F)F)C(F)(F)F)O[C@@H]2[C@@H](N(CCO2)CC3=NNC(=O)N3)C4=CC=C(C=C4)F	CC(=O)NC1=CC=C(C=C1)O
Aripiprazole	Acetaminophen	3	DB01238	DB00316	C1CC(=O)NC2=C1C=CC(=C2)OCCCCN3CCN(CC3)C4=C(C(=CC=C4)Cl)Cl	CC(=O)NC1=CC=C(C=C1)O
Atomoxetine	Acetaminophen	0	DB00289	DB00316	CC1=CC=CC=C1O[C@H](CCNC)C2=CC=CC=C2	CC(=O)NC1=CC=C(C=C1)O
Atorvastatin	Acetaminophen	1	DB01076	DB00316	CC(C)C1=C(C(=C(N1CC[C@H](C[C@H](CC(=O)O)O)O)C2=CC=C(C=C2)F)C3=CC=CC=C3)C(=O)NC4=CC=CC=C4	CC(=O)NC1=CC=C(C=C1)O
Azithromycin	Acetaminophen	0	DB00207	DB00316	CC[C@@H]1[C@@]([C@@H]([C@H](N(C[C@@H](C[C@@]([C@@H]([C@H]([C@@H]([C@H](C(=O)O1)C)O[C@H]2C[C@@]([C@H]([C@@H](O2)C)O)(C)OC)C)O[C@H]3[C@@H]([C@H](C[C@H](O3)C)N(C)C)O)(C)O)C)C)C)O)(C)O	CC(=O)NC1=CC=C(C=C1)O
Betaxolol	Acetaminophen	0	DB00195	DB00316	CC(C)NCC(COC1=CC=C(C=C1)CCOCC2CC2)O	CC(=O)NC1=CC=C(C=C1)O
Bortezomib	Acetaminophen	0	DB00188	DB00316	B([C@H](CC(C)C)NC(=O)[C@H](CC1=CC=CC=C1)NC(=O)C2=NC=CN=C2)(O)O	CC(=O)NC1=CC=C(C=C1)O
Bosentan	Acetaminophen	3	DB00559	DB00316	CC(C)(C)C1=CC=C(C=C1)S(=O)(=O)NC2=C(C(=NC(=N2)C3=NC=CC=N3)OCCO)OC4=CC=CC=C4OC	CC(=O)NC1=CC=C(C=C1)O
Bosutinib	Acetaminophen	2	DB06616	DB00316	CN1CCN(CC1)CCCOC2=C(C=C3C(=C2)N=CC(=C3NC4=CC(=C(C=C4Cl)Cl)OC)C#N)OC	CC(=O)NC1=CC=C(C=C1)O
Bromocriptine	Acetaminophen	1	DB01200	DB00316	CC(C)C[C@H]1C(=O)N2CCC[C@H]2[C@]3(N1C(=O)[C@](O3)(C(C)C)NC(=O)[C@H]4CN([C@@H]5CC6=C(NC7=CC=CC(=C67)C5=C4)Br)C)O	CC(=O)NC1=CC=C(C=C1)O
Bupropion	Acetaminophen	0	DB01156	DB00316	CC(C(=O)C1=CC(=CC=C1)Cl)NC(C)(C)C	CC(=O)NC1=CC=C(C=C1)O
Cabergoline	Acetaminophen	1	DB00248	DB00316	CCNC(=O)N(CCCN(C)C)C(=O)[C@@H]1C[C@H]2[C@@H](CC3=CNC4=CC=CC2=C34)N(C1)CC=C	CC(=O)NC1=CC=C(C=C1)O
Caffeine	Acetaminophen	0	DB00201	DB00316	CN1C=NC2=C1C(=O)N(C(=O)N2C)C	CC(=O)NC1=CC=C(C=C1)O
Capecitabine	Acetaminophen	0	DB01101	DB00316	CCCCCOC(=O)NC1=NC(=O)N(C=C1F)[C@H]2[C@@H]([C@@H]([C@H](O2)C)O)O	CC(=O)NC1=CC=C(C=C1)O
Carbamazepine	Acetaminophen	8	DB00564	DB00316	C1=CC=C2C(=C1)C=CC3=CC=CC=C3N2C(=O)N	CC(=O)NC1=CC=C(C=C1)O
Celecoxib	Acetaminophen	0	DB00482	DB00316	CC1=CC=C(C=C1)C2=CC(=NN2C3=CC=C(C=C3)S(=O)(=O)N)C(F)(F)F	CC(=O)NC1=CC=C(C=C1)O
Ceritinib	Acetaminophen	2	DB09063	DB00316	CC1=CC(=C(C=C1C2CCNCC2)OC(C)C)NC3=NC=C(C(=N3)NC4=CC=CC=C4S(=O)(=O)C(C)C)Cl	CC(=O)NC1=CC=C(C=C1)O
Cerivastatin	Acetaminophen	2	DB00439	DB00316	CC(C)C1=C(C(=C(C(=N1)C(C)C)COC)C2=CC=C(C=C2)F)/C=C/[C@H](C[C@H](CC(=O)O)O)O	CC(=O)NC1=CC=C(C=C1)O
Chloroquine	Acetaminophen	0	DB00608	DB00316	CCN(CC)CCCC(C)NC1=C2C=CC(=CC2=NC=C1)Cl	CC(=O)NC1=CC=C(C=C1)O
Chlorpromazine	Acetaminophen	0	DB00477	DB00316	CN(C)CCCN1C2=CC=CC=C2SC3=C1C=C(C=C3)Cl	CC(=O)NC1=CC=C(C=C1)O
Cholecalciferol	Acetaminophen	0	DB00169	DB00316	C[C@H](CCCC(C)C)[C@H]1CC[C@@H]\2[C@@]1(CCC/C2=C\C=C/3\C[C@H](CCC3=C)O)C	CC(=O)NC1=CC=C(C=C1)O
Cimetidine	Acetaminophen	0	DB00501	DB00316	CC1=C(N=CN1)CSCCNC(=NC)NC#N	CC(=O)NC1=CC=C(C=C1)O
Cinacalcet	Acetaminophen	0	DB01012	DB00316	C[C@H](C1=CC=CC2=CC=CC=C21)NCCCC3=CC(=CC=C3)C(F)(F)F	CC(=O)NC1=CC=C(C=C1)O
Citalopram	Acetaminophen	0	DB00215	DB00316	CN(C)CCCC1(C2=C(CO1)C=C(C=C2)C#N)C3=CC=C(C=C3)F	CC(=O)NC1=CC=C(C=C1)O
Clarithromycin	Acetaminophen	0	DB01211	DB00316	CC[C@@H]1[C@@]([C@@H]([C@H](C(=O)[C@@H](C[C@@]([C@@H]([C@H]([C@@H]([C@H](C(=O)O1)C)O[C@H]2C[C@@]([C@H]([C@@H](O2)C)O)(C)OC)C)O[C@H]3[C@@H]([C@H](C[C@H](O3)C)N(C)C)O)(C)OC)C)C)O)(C)O	CC(=O)NC1=CC=C(C=C1)O
Clemastine	Acetaminophen	0	DB00283	DB00316	C[C@@](C1=CC=CC=C1)(C2=CC=C(C=C2)Cl)OCC[C@H]3CCCN3C	CC(=O)NC1=CC=C(C=C1)O
Clomipramine	Acetaminophen	0	DB01242	DB00316	CN(C)CCCN1C2=CC=CC=C2CCC3=C1C=C(C=C3)Cl	CC(=O)NC1=CC=C(C=C1)O
Clotrimazole	Acetaminophen	0	DB00257	DB00316	C1=CC=C(C=C1)C(C2=CC=CC=C2)(C3=CC=CC=C3Cl)N4C=CN=C4	CC(=O)NC1=CC=C(C=C1)O
Clozapine	Acetaminophen	0	DB00363	DB00316	CN1CCN(CC1)C2=NC3=C(C=CC(=C3)Cl)NC4=CC=CC=C42	CC(=O)NC1=CC=C(C=C1)O
Cocaine	Acetaminophen	0	DB00907	DB00316	CN1[C@H]2CC[C@@H]1[C@H]([C@H](C2)OC(=O)C3=CC=CC=C3)C(=O)OC	CC(=O)NC1=CC=C(C=C1)O
Colchicine	Acetaminophen	2	DB01394	DB00316	CC(=O)N[C@H]1CCC2=CC(=C(C(=C2C3=CC=C(C(=O)C=C13)OC)OC)OC)OC	CC(=O)NC1=CC=C(C=C1)O
Conivaptan	Acetaminophen	2	DB00872	DB00316	CC1=NC2=C(N1)CCN(C3=CC=CC=C32)C(=O)C4=CC=C(C=C4)NC(=O)C5=CC=CC=C5C6=CC=CC=C6	CC(=O)NC1=CC=C(C=C1)O
Crisaborole	Acetaminophen	0	DB05219	DB00316	B1(C2=C(CO1)C=C(C=C2)OC3=CC=C(C=C3)C#N)O	CC(=O)NC1=CC=C(C=C1)O
Crizotinib	Acetaminophen	0	DB08865	DB00316	C[C@H](C1=C(C=CC(=C1Cl)F)Cl)OC2=C(N=CC(=C2)C3=CN(N=C3)C4CCNCC4)N	CC(=O)NC1=CC=C(C=C1)O
Cyclosporine	Acetaminophen	0	DB00091	DB00316	CC[C@H]1C(=O)N(CC(=O)N([C@H](C(=O)N[C@H](C(=O)N([C@H](C(=O)N[C@H](C(=O)N[C@@H](C(=O)N([C@H](C(=O)N([C@H](C(=O)N([C@H](C(=O)N([C@H](C(=O)N1)[C@@H]([C@H](C)C/C=C/C)O)C)C(C)C)C)CC(C)C)C)CC(C)C)C)C)C)CC(C)C)C)C(C)C)CC(C)C)C)C	CC(=O)NC1=CC=C(C=C1)O
Cyproteroneacetate	Acetaminophen	3	DB04839	DB00316	CC(=O)[C@]1(CC[C@@H]2[C@@]1(CC[C@H]3[C@H]2C=C(C4=CC(=O)[C@@H]5C[C@@H]5[C@]34C)Cl)C)OC(=O)C	CC(=O)NC1=CC=C(C=C1)O
Acetaminophen	Dabrafenib	3	DB00316	DB08912	CC(=O)NC1=CC=C(C=C1)O	CC(C)(C)C1=NC(=C(S1)C2=NC(=NC=C2)N)C3=C(C(=CC=C3)NS(=O)(=O)C4=C(C=CC=C4F)F)F
Acetaminophen	Darifenacin	0	DB00316	DB00496	CC(=O)NC1=CC=C(C=C1)O	C1CN(C[C@@H]1C(C2=CC=CC=C2)(C3=CC=CC=C3)C(=O)N)CCC4=CC5=C(C=C4)OCC5
Acetaminophen	Dasatinib	51	DB00316	DB01254	CC(=O)NC1=CC=C(C=C1)O	CC1=C(C(=CC=C1)Cl)NC(=O)C2=CN=C(S2)NC3=CC(=NC(=N3)C)N4CCN(CC4)CCO
Acetaminophen	Desipramine	0	DB00316	DB01151	CC(=O)NC1=CC=C(C=C1)O	CNCCCN1C2=CC=CC=C2CCC3=CC=CC=C31
Acetaminophen	Dicoumarol	11	DB00316	DB00266	CC(=O)NC1=CC=C(C=C1)O	C1=CC=C2C(=C1)C(=C(C(=O)O2)CC3=C(C4=CC=CC=C4OC3=O)O)O
Acetaminophen	Dihydroergotamine	1	DB00316	DB00320	CC(=O)NC1=CC=C(C=C1)O	C[C@@]1(C(=O)N2[C@H](C(=O)N3CCC[C@H]3[C@@]2(O1)O)CC4=CC=CC=C4)NC(=O)[C@@H]5C[C@H]6[C@@H](CC7=CNC8=CC=CC6=C78)N(C5)C
Acetaminophen	Diltiazem	0	DB00316	DB00343	CC(=O)NC1=CC=C(C=C1)O	CC(=O)O[C@@H]1[C@@H](SC2=CC=CC=C2N(C1=O)CCN(C)C)C3=CC=C(C=C3)OC
Acetaminophen	Diphenhydramine	0	DB00316	DB01075	CC(=O)NC1=CC=C(C=C1)O	CN(C)CCOC(C1=CC=CC=C1)C2=CC=CC=C2
Acetaminophen	Dosulepin	0	DB00316	DB09167	CC(=O)NC1=CC=C(C=C1)O	CN(C)CC/C=C/1\C2=CC=CC=C2CSC3=CC=CC=C31
Acetaminophen	Doxorubicin	2	DB00316	DB00997	CC(=O)NC1=CC=C(C=C1)O	C[C@H]1[C@H]([C@H](C[C@@H](O1)O[C@H]2C[C@@](CC3=C2C(=C4C(=C3O)C(=O)C5=C(C4=O)C(=CC=C5)OC)O)(C(=O)CO)O)N)O
Acetaminophen	Doxycycline	0	DB00316	DB00254	CC(=O)NC1=CC=C(C=C1)O	C[C@@H]1[C@H]2[C@@H]([C@H]3[C@@H](C(=O)C(=C([C@]3(C(=O)C2=C(C4=C1C=CC=C4O)O)O)O)C(=O)N)N(C)C)O
Acetaminophen	Dronedarone	0	DB00316	DB04855	CC(=O)NC1=CC=C(C=C1)O	CCCCC1=C(C2=C(O1)C=CC(=C2)NS(=O)(=O)C)C(=O)C3=CC=C(C=C3)OCCCN(CCCC)CCCC
Acetaminophen	Duloxetine	0	DB00316	DB00476	CC(=O)NC1=CC=C(C=C1)O	CNCC[C@@H](C1=CC=CS1)OC2=CC=CC3=CC=CC=C32
Acetaminophen	Eliglustat	0	DB00316	DB09039	CC(=O)NC1=CC=C(C=C1)O	CCCCCCCC(=O)N[C@H](CN1CCCC1)[C@@H](C2=CC3=C(C=C2)OCCO3)O
Acetaminophen	Enzalutamide	3	DB00316	DB08899	CC(=O)NC1=CC=C(C=C1)O	CC1(C(=O)N(C(=S)N1C2=CC(=C(C=C2)C(=O)NC)F)C3=CC(=C(C=C3)C#N)C(F)(F)F)C
Acetaminophen	Ergonovine	1	DB00316	DB01253	CC(=O)NC1=CC=C(C=C1)O	C[C@@H](CO)NC(=O)[C@H]1CN([C@@H]2CC3=CNC4=CC=CC(=C34)C2=C1)C
Acetaminophen	Ergotamine	1	DB00316	DB00696	CC(=O)NC1=CC=C(C=C1)O	C[C@@]1(C(=O)N2[C@H](C(=O)N3CCC[C@H]3[C@@]2(O1)O)CC4=CC=CC=C4)NC(=O)[C@H]5CN([C@@H]6CC7=CNC8=CC=CC(=C78)C6=C5)C
Acetaminophen	Erythromycin	0	DB00316	DB00199	CC(=O)NC1=CC=C(C=C1)O	CC[C@@H]1[C@@]([C@@H]([C@H](C(=O)[C@@H](C[C@@]([C@@H]([C@H]([C@@H]([C@H](C(=O)O1)C)O[C@H]2C[C@@]([C@H]([C@@H](O2)C)O)(C)OC)C)O[C@H]3[C@@H]([C@H](C[C@H](O3)C)N(C)C)O)(C)O)C)C)O)(C)O
Acetaminophen	Ethanol	51	DB00316	DB00898	CC(=O)NC1=CC=C(C=C1)O	CCO
Acetaminophen	Everolimus	2	DB00316	DB01590	CC(=O)NC1=CC=C(C=C1)O	C[C@@H]1CC[C@H]2C[C@@H](/C(=C/C=C/C=C/[C@H](C[C@H](C(=O)[C@@H]([C@@H](/C(=C/[C@H](C(=O)C[C@H](OC(=O)[C@@H]3CCCCN3C(=O)C(=O)[C@@]1(O2)O)[C@H](C)C[C@@H]4CC[C@H]([C@@H](C4)OC)OCCO)C)/C)O)OC)C)C)/C)OC
Acetaminophen	Felodipine	0	DB00316	DB01023	CC(=O)NC1=CC=C(C=C1)O	CCOC(=O)C1=C(NC(=C(C1C2=C(C(=CC=C2)Cl)Cl)C(=O)OC)C)C
Acetaminophen	Floxuridine	0	DB00316	DB00322	CC(=O)NC1=CC=C(C=C1)O	C1[C@@H]([C@H](O[C@H]1N2C=C(C(=O)NC2=O)F)CO)O
Acetaminophen	Fluorouracil	0	DB00316	DB00544	CC(=O)NC1=CC=C(C=C1)O	C1=C(C(=O)NC(=O)N1)F
Acetaminophen	Fluoxetine	0	DB00316	DB00472	CC(=O)NC1=CC=C(C=C1)O	CNCCC(C1=CC=CC=C1)OC2=CC=C(C=C2)C(F)(F)F
Acetaminophen	Fluvastatin	2	DB00316	DB01095	CC(=O)NC1=CC=C(C=C1)O	CC(C)N1C2=CC=CC=C2C(=C1/C=C/[C@H](C[C@H](CC(=O)O)O)O)C3=CC=C(C=C3)F
Acetaminophen	Fluvoxamine	0	DB00316	DB00176	CC(=O)NC1=CC=C(C=C1)O	COCCCC/C(=N\OCCN)/C1=CC=C(C=C1)C(F)(F)F
Acetaminophen	Fosphenytoin	3	DB00316	DB01320	CC(=O)NC1=CC=C(C=C1)O	C1=CC=C(C=C1)C2(C(=O)N(C(=O)N2)COP(=O)(O)O)C3=CC=CC=C3
Acetaminophen	Gemfibrozil	0	DB00316	DB01241	CC(=O)NC1=CC=C(C=C1)O	CC1=CC(=C(C=C1)C)OCCCC(C)(C)C(=O)O
Acetaminophen	Haloperidol	0	DB00316	DB00502	CC(=O)NC1=CC=C(C=C1)O	C1CN(CCC1(C2=CC=C(C=C2)Cl)O)CCCC(=O)C3=CC=C(C=C3)F
Acetaminophen	Hexobarbital	8	DB00316	DB01355	CC(=O)NC1=CC=C(C=C1)O	CC1(C(=O)NC(=O)N(C1=O)C)C2=CCCCC2
Acetaminophen	Ibrutinib	2	DB00316	DB09053	CC(=O)NC1=CC=C(C=C1)O	C=CC(=O)N1CCC[C@H](C1)N2C3=NC=NC(=C3C(=N2)C4=CC=C(C=C4)OC5=CC=CC=C5)N
Acetaminophen	Imatinib	51	DB00316	DB00619	CC(=O)NC1=CC=C(C=C1)O	CC1=C(C=C(C=C1)NC(=O)C2=CC=C(C=C2)CN3CCN(CC3)C)NC4=NC=CC(=N4)C5=CN=CC=C5
Acetaminophen	Imipramine	0	DB00316	DB00458	CC(=O)NC1=CC=C(C=C1)O	CN(C)CCCN1C2=CC=CC=C2CCC3=CC=CC=C31
Acetaminophen	Irbesartan	0	DB00316	DB01029	CC(=O)NC1=CC=C(C=C1)O	CCCCC1=NC2(CCCC2)C(=O)N1CC3=CC=C(C=C3)C4=CC=CC=C4C5=NNN=N5
Acetaminophen	Isavuconazole	2	DB00316	DB11633	CC(=O)NC1=CC=C(C=C1)O	C[C@@H](C1=NC(=CS1)C2=CC=C(C=C2)C#N)[C@](CN3C=NC=N3)(C4=C(C=CC(=C4)F)F)O
Acetaminophen	Isoniazid	1	DB00316	DB00951	CC(=O)NC1=CC=C(C=C1)O	C1=CN=CC=C1C(=O)NN
Acetaminophen	Isradipine	0	DB00316	DB00270	CC(=O)NC1=CC=C(C=C1)O	CC1=C(C(C(=C(N1)C)C(=O)OC(C)C)C2=CC=CC3=NON=C32)C(=O)OC
Acetaminophen	Itraconazole	0	DB00316	DB01167	CC(=O)NC1=CC=C(C=C1)O	CCC(C)N1C(=O)N(C=N1)C2=CC=C(C=C2)N3CCN(CC3)C4=CC=C(C=C4)OC[C@H]5CO[C@](O5)(CN6C=NC=N6)C7=C(C=C(C=C7)Cl)Cl
Acetaminophen	Ivacaftor	2	DB00316	DB08820	CC(=O)NC1=CC=C(C=C1)O	CC(C)(C)C1=CC(=C(C=C1NC(=O)C2=CNC3=CC=CC=C3C2=O)O)C(C)(C)C
Acetaminophen	Ketoconazole	0	DB00316	DB01026	CC(=O)NC1=CC=C(C=C1)O	CC(=O)N1CCN(CC1)C2=CC=C(C=C2)OC[C@H]3CO[C@](O3)(CN4C=CN=C4)C5=C(C=C(C=C5)Cl)Cl
Acetaminophen	Lapatinib	0	DB00316	DB01259	CC(=O)NC1=CC=C(C=C1)O	CS(=O)(=O)CCNCC1=CC=C(O1)C2=CC3=C(C=C2)N=CN=C3NC4=CC(=C(C=C4)OCC5=CC(=CC=C5)F)Cl
Acetaminophen	Leflunomide	0	DB00316	DB01097	CC(=O)NC1=CC=C(C=C1)O	CC1=C(C=NO1)C(=O)NC2=CC=C(C=C2)C(F)(F)F
Acetaminophen	Lidocaine	0	DB00316	DB00281	CC(=O)NC1=CC=C(C=C1)O	CCN(CC)CC(=O)NC1=C(C=CC=C1C)C
Acetaminophen	Lisuride	1	DB00316	DB00589	CC(=O)NC1=CC=C(C=C1)O	CCN(CC)C(=O)N[C@@H]1CN([C@@H]2CC3=CNC4=CC=CC(=C34)C2=C1)C
Acetaminophen	Lobeglitazone	0	DB00316	DB09198	CC(=O)NC1=CC=C(C=C1)O	CN(CCOC1=CC=C(C=C1)CC2C(=O)NC(=O)S2)C3=CC(=NC=N3)OC4=CC=C(C=C4)OC
Acetaminophen	Lorcaserin	0	DB00316	DB04871	CC(=O)NC1=CC=C(C=C1)O	C[C@H]1CNCCC2=C1C=C(C=C2)Cl
Acetaminophen	Lorpiprazole	2	DB00316	DB09195	CC(=O)NC1=CC=C(C=C1)O	C1C[C@@H]2CN3C(=NN=C3[C@@H]2C1)CCN4CCN(CC4)C5=CC=CC(=C5)C(F)(F)F
Acetaminophen	Losartan	0	DB00316	DB00678	CC(=O)NC1=CC=C(C=C1)O	CCCCC1=NC(=C(N1CC2=CC=C(C=C2)C3=CC=CC=C3C4=NNN=N4)CO)Cl
Acetaminophen	Lovastatin	2	DB00316	DB00227	CC(=O)NC1=CC=C(C=C1)O	CC[C@H](C)C(=O)O[C@H]1C[C@H](C=C2[C@H]1[C@H]([C@H](C=C2)C)CC[C@@H]3C[C@H](CC(=O)O3)O)C
Acetaminophen	Lumacaftor	2	DB00316	DB09280	CC(=O)NC1=CC=C(C=C1)O	CC1=C(N=C(C=C1)NC(=O)C2(CC2)C3=CC4=C(C=C3)OC(O4)(F)F)C5=CC(=CC=C5)C(=O)O
Acetaminophen	Methadone	0	DB00316	DB00333	CC(=O)NC1=CC=C(C=C1)O	CCC(=O)C(CC(C)N(C)C)(C1=CC=CC=C1)C2=CC=CC=C2
Acetaminophen	Methotrimeprazine	0	DB00316	DB01403	CC(=O)NC1=CC=C(C=C1)O	C[C@@H](CN1C2=CC=CC=C2SC3=C1C=C(C=C3)OC)CN(C)C
Acetaminophen	Methylergometrine	1	DB00316	DB00353	CC(=O)NC1=CC=C(C=C1)O	CC[C@@H](CO)NC(=O)[C@H]1CN([C@@H]2CC3=CNC4=CC=CC(=C34)C2=C1)C
Acetaminophen	Methylphenobarbital	8	DB00316	DB00849	CC(=O)NC1=CC=C(C=C1)O	CCC1(C(=O)NC(=O)N(C1=O)C)C2=CC=CC=C2
Acetaminophen	Metoprolol	0	DB00316	DB00264	CC(=O)NC1=CC=C(C=C1)O	CC(C)NCC(COC1=CC=C(C=C1)CCOC)O
Acetaminophen	Metyrapone	2	DB00316	DB01011	CC(=O)NC1=CC=C(C=C1)O	CC(C)(C1=CN=CC=C1)C(=O)C2=CN=CC=C2
Acetaminophen	Mexiletine	0	DB00316	DB00379	CC(=O)NC1=CC=C(C=C1)O	CC1=C(C(=CC=C1)C)OCC(C)N
Acetaminophen	Midostaurin	0	DB00316	DB06595	CC(=O)NC1=CC=C(C=C1)O	C[C@@]12[C@@H]([C@@H](C[C@@H](O1)N3C4=CC=CC=C4C5=C6C(=C7C8=CC=CC=C8N2C7=C53)CNC6=O)N(C)C(=O)C9=CC=CC=C9)OC
Acetaminophen	Mifepristone	2	DB00316	DB00834	CC(=O)NC1=CC=C(C=C1)O	CC#C[C@@]1(CC[C@@H]2[C@@]1(C[C@@H](C3=C4CCC(=O)C=C4CC[C@@H]23)C5=CC=C(C=C5)N(C)C)C)O
Acetaminophen	Mirabegron	0	DB00316	DB08893	CC(=O)NC1=CC=C(C=C1)O	C1=CC=C(C=C1)[C@H](CNCCC2=CC=C(C=C2)NC(=O)CC3=CSC(=N3)N)O
Acetaminophen	Mitotane	3	DB00316	DB00648	CC(=O)NC1=CC=C(C=C1)O	C1=CC=C(C(=C1)C(C2=CC=C(C=C2)Cl)C(Cl)Cl)Cl
Acetaminophen	Naloxegol	2	DB00316	DB09049	CC(=O)NC1=CC=C(C=C1)O	COCCOCCOCCOCCOCCOCCOCCO[C@H]1CC[C@]2([C@H]3CC4=C5[C@]2([C@H]1OC5=C(C=C4)O)CCN3CC=C)O
Acetaminophen	Nefazodone	0	DB00316	DB01149	CC(=O)NC1=CC=C(C=C1)O	CCC1=NN(C(=O)N1CCOC2=CC=CC=C2)CCCN3CCN(CC3)C4=CC(=CC=C4)Cl
Acetaminophen	Netupitant	2	DB00316	DB09048	CC(=O)NC1=CC=C(C=C1)O	CC1=CC=CC=C1C2=CC(=NC=C2N(C)C(=O)C(C)(C)C3=CC(=CC(=C3)C(F)(F)F)C(F)(F)F)N4CCN(CC4)C
Acetaminophen	Nicardipine	0	DB00316	DB00622	CC(=O)NC1=CC=C(C=C1)O	CC1=C(C(C(=C(N1)C)C(=O)OCCN(C)CC2=CC=CC=C2)C3=CC(=CC=C3)[N+](=O)[O-])C(=O)OC
Acetazolamide	Alfentanil	1	DB00819	DB00802	CC(=O)NC1=NN=C(S1)S(=O)(=O)N	CCC(=O)N(C1=CC=CC=C1)C2(CCN(CC2)CCN3C(=O)N(N=N3)CC)COC
Acetazolamide	Amphetamine	19	DB00819	DB00182	CC(=O)NC1=NN=C(S1)S(=O)(=O)N	CC(CC1=CC=CC=C1)N
Acetazolamide	Atorvastatin	1	DB00819	DB01076	CC(=O)NC1=NN=C(S1)S(=O)(=O)N	CC(C)C1=C(C(=C(N1CC[C@H](C[C@H](CC(=O)O)O)O)C2=CC=C(C=C2)F)C3=CC=CC=C3)C(=O)NC4=CC=CC=C4
Acetazolamide	Balsalazide	1	DB00819	DB01014	CC(=O)NC1=NN=C(S1)S(=O)(=O)N	C1=CC(=CC=C1C(=O)NCCC(=O)O)N=NC2=CC(=C(C=C2)O)C(=O)O
Acetazolamide	Benzphetamine	19	DB00819	DB00865	CC(=O)NC1=NN=C(S1)S(=O)(=O)N	C[C@@H](CC1=CC=CC=C1)N(C)CC2=CC=CC=C2
Acetazolamide	Bosutinib	2	DB00819	DB06616	CC(=O)NC1=NN=C(S1)S(=O)(=O)N	CN1CCN(CC1)CCCOC2=C(C=C3C(=C2)N=CC(=C3NC4=CC(=C(C=C4Cl)Cl)OC)C#N)OC
Acetazolamide	Brinzolamide	1	DB00819	DB01194	CC(=O)NC1=NN=C(S1)S(=O)(=O)N	CCN[C@H]1CN(S(=O)(=O)C2=C1C=C(S2)S(=O)(=O)N)CCCOC
Acetazolamide	Bromocriptine	1	DB00819	DB01200	CC(=O)NC1=NN=C(S1)S(=O)(=O)N	CC(C)C[C@H]1C(=O)N2CCC[C@H]2[C@]3(N1C(=O)[C@](O3)(C(C)C)NC(=O)[C@H]4CN([C@@H]5CC6=C(NC7=CC=CC(=C67)C5=C4)Br)C)O
Acetazolamide	Buprenorphine	1	DB00819	DB00921	CC(=O)NC1=NN=C(S1)S(=O)(=O)N	C[C@]([C@H]1C[C@@]23CC[C@@]1([C@H]4[C@@]25CCN([C@@H]3CC6=C5C(=C(C=C6)O)O4)CC7CC7)OC)(C(C)(C)C)O
Acetazolamide	Cabergoline	1	DB00819	DB00248	CC(=O)NC1=NN=C(S1)S(=O)(=O)N	CCNC(=O)N(CCCN(C)C)C(=O)[C@@H]1C[C@H]2[C@@H](CC3=CNC4=CC=CC2=C34)N(C1)CC=C
Acetazolamide	Candesartancilexetil	28	DB00819	DB00796	CC(=O)NC1=NN=C(S1)S(=O)(=O)N	CCOC1=NC2=CC=CC(=C2N1CC3=CC=C(C=C3)C4=CC=CC=C4C5=NNN=N5)C(=O)OC(C)OC(=O)OC6CCCCC6
Acetazolamide	Carbamazepine	2	DB00819	DB00564	CC(=O)NC1=NN=C(S1)S(=O)(=O)N	C1=CC=C2C(=C1)C=CC3=CC=CC=C3N2C(=O)N
Acetazolamide	Cerivastatin	2	DB00819	DB00439	CC(=O)NC1=NN=C(S1)S(=O)(=O)N	CC(C)C1=C(C(=C(C(=N1)C(C)C)COC)C2=CC=C(C=C2)F)/C=C/[C@H](C[C@H](CC(=O)O)O)O
Acetazolamide	Codeine	1	DB00819	DB00318	CC(=O)NC1=NN=C(S1)S(=O)(=O)N	CN1CC[C@]23[C@@H]4[C@H]1CC5=C2C(=C(C=C5)OC)O[C@H]3[C@H](C=C4)O
Acetazolamide	Cyclosporine	2	DB00819	DB00091	CC(=O)NC1=NN=C(S1)S(=O)(=O)N	CC[C@H]1C(=O)N(CC(=O)N([C@H](C(=O)N[C@H](C(=O)N([C@H](C(=O)N[C@H](C(=O)N[C@@H](C(=O)N([C@H](C(=O)N([C@H](C(=O)N([C@H](C(=O)N([C@H](C(=O)N1)[C@@H]([C@H](C)C/C=C/C)O)C)C(C)C)C)CC(C)C)C)CC(C)C)C)C)C)CC(C)C)C)C(C)C)CC(C)C)C)C
Acetazolamide	Dextroamphetamine	19	DB00819	DB01576	CC(=O)NC1=NN=C(S1)S(=O)(=O)N	C[C@@H](CC1=CC=CC=C1)N
Acetazolamide	Dextropropoxyphene	1	DB00819	DB00647	CC(=O)NC1=NN=C(S1)S(=O)(=O)N	CCC(=O)O[C@](CC1=CC=CC=C1)(C2=CC=CC=C2)[C@H](C)CN(C)C
Acetazolamide	Diclofenamide	1	DB00819	DB01144	CC(=O)NC1=NN=C(S1)S(=O)(=O)N	C1=C(C=C(C(=C1S(=O)(=O)N)Cl)Cl)S(=O)(=O)N
Acetazolamide	Diflunisal	1	DB00819	DB00861	CC(=O)NC1=NN=C(S1)S(=O)(=O)N	C1=CC(=C(C=C1C2=C(C=C(C=C2)F)F)C(=O)O)O
Acetazolamide	Dihydroergotamine	1	DB00819	DB00320	CC(=O)NC1=NN=C(S1)S(=O)(=O)N	C[C@@]1(C(=O)N2[C@H](C(=O)N3CCC[C@H]3[C@@]2(O1)O)CC4=CC=CC=C4)NC(=O)[C@@H]5C[C@H]6[C@@H](CC7=CNC8=CC=CC6=C78)N(C5)C
Acetazolamide	Dorzolamide	1	DB00819	DB00869	CC(=O)NC1=NN=C(S1)S(=O)(=O)N	CCN[C@H]1C[C@@H](S(=O)(=O)C2=C1C=C(S2)S(=O)(=O)N)C
Acetazolamide	Ergonovine	1	DB00819	DB01253	CC(=O)NC1=NN=C(S1)S(=O)(=O)N	C[C@@H](CO)NC(=O)[C@H]1CN([C@@H]2CC3=CNC4=CC=CC(=C34)C2=C1)C
Acetazolamide	Ergotamine	1	DB00819	DB00696	CC(=O)NC1=NN=C(S1)S(=O)(=O)N	C[C@@]1(C(=O)N2[C@H](C(=O)N3CCC[C@H]3[C@@]2(O1)O)CC4=CC=CC=C4)NC(=O)[C@H]5CN([C@@H]6CC7=CNC8=CC=CC(=C78)C6=C5)C
Acetazolamide	Ethylmorphine	1	DB00819	DB01466	CC(=O)NC1=NN=C(S1)S(=O)(=O)N	CCOC1=C2C3=C(C[C@@H]4[C@H]5[C@]3(CCN4C)[C@@H](O2)[C@H](C=C5)O)C=C1
Acetazolamide	Fentanyl	1	DB00819	DB00813	CC(=O)NC1=NN=C(S1)S(=O)(=O)N	CCC(=O)N(C1CCN(CC1)CCC2=CC=CC=C2)C3=CC=CC=C3
Acetazolamide	Flecainide	2	DB00819	DB01195	CC(=O)NC1=NN=C(S1)S(=O)(=O)N	C1CCNC(C1)CNC(=O)C2=C(C=CC(=C2)OCC(F)(F)F)OCC(F)(F)F
Acetazolamide	Fluvastatin	2	DB00819	DB01095	CC(=O)NC1=NN=C(S1)S(=O)(=O)N	CC(C)N1C2=CC=CC=C2C(=C1/C=C/[C@H](C[C@H](CC(=O)O)O)O)C3=CC=C(C=C3)F
Acetazolamide	Fosphenytoin	1	DB00819	DB01320	CC(=O)NC1=NN=C(S1)S(=O)(=O)N	C1=CC=C(C=C1)C2(C(=O)N(C(=O)N2)COP(=O)(O)O)C3=CC=CC=C3
Acetazolamide	Hydrocodone	1	DB00819	DB00956	CC(=O)NC1=NN=C(S1)S(=O)(=O)N	CN1CC[C@]23[C@@H]4[C@H]1CC5=C2C(=C(C=C5)OC)O[C@H]3C(=O)CC4
Acetazolamide	Hydromorphone	1	DB00819	DB00327	CC(=O)NC1=NN=C(S1)S(=O)(=O)N	CN1CC[C@]23[C@@H]4[C@H]1CC5=C2C(=C(C=C5)O)O[C@H]3C(=O)CC4
Acetazolamide	Ibrutinib	2	DB00819	DB09053	CC(=O)NC1=NN=C(S1)S(=O)(=O)N	C=CC(=O)N1CCC[C@H](C1)N2C3=NC=NC(=C3C(=N2)C4=CC=C(C=C4)OC5=CC=CC=C5)N
Acetazolamide	Ketobemidone	1	DB00819	DB06738	CC(=O)NC1=NN=C(S1)S(=O)(=O)N	CCC(=O)C1(CCN(CC1)C)C2=CC(=CC=C2)O
Acetazolamide	Lisuride	1	DB00819	DB00589	CC(=O)NC1=NN=C(S1)S(=O)(=O)N	CCN(CC)C(=O)N[C@@H]1CN([C@@H]2CC3=CNC4=CC=CC(=C34)C2=C1)C
Acetazolamide	Lovastatin	2	DB00819	DB00227	CC(=O)NC1=NN=C(S1)S(=O)(=O)N	CC[C@H](C)C(=O)O[C@H]1C[C@H](C=C2[C@H]1[C@H]([C@H](C=C2)C)CC[C@@H]3C[C@H](CC(=O)O3)O)C
Acetazolamide	Mefloquine	4	DB00819	DB00358	CC(=O)NC1=NN=C(S1)S(=O)(=O)N	C1CCN[C@H](C1)[C@H](C2=CC(=NC3=C2C=CC=C3C(F)(F)F)C(F)(F)F)O
Acetazolamide	Memantine	19	DB00819	DB01043	CC(=O)NC1=NN=C(S1)S(=O)(=O)N	CC12CC3CC(C1)(CC(C3)(C2)N)C
Acetazolamide	Methadone	1	DB00819	DB00333	CC(=O)NC1=NN=C(S1)S(=O)(=O)N	CCC(=O)C(CC(C)N(C)C)(C1=CC=CC=C1)C2=CC=CC=C2
Acetazolamide	Methamphetamine	19	DB00819	DB01577	CC(=O)NC1=NN=C(S1)S(=O)(=O)N	C[C@@H](CC1=CC=CC=C1)NC
Acetazolamide	Methazolamide	1	DB00819	DB00703	CC(=O)NC1=NN=C(S1)S(=O)(=O)N	CC(=O)N=C1N(N=C(S1)S(=O)(=O)N)C
Acetazolamide	Methylergometrine	1	DB00819	DB00353	CC(=O)NC1=NN=C(S1)S(=O)(=O)N	CC[C@@H](CO)NC(=O)[C@H]1CN([C@@H]2CC3=CNC4=CC=CC(=C34)C2=C1)C
Acetazolamide	Mianserin	4	DB00819	DB06148	CC(=O)NC1=NN=C(S1)S(=O)(=O)N	CN1CCN2C(C1)C3=CC=CC=C3CC4=CC=CC=C42
Acetazolamide	Morphine	1	DB00819	DB00295	CC(=O)NC1=NN=C(S1)S(=O)(=O)N	CN1CC[C@]23[C@@H]4[C@H]1CC5=C2C(=C(C=C5)O)O[C@H]3[C@H](C=C4)O
Acetohexamide	Alogliptin	10	DB00414	DB06203	CC(=O)C1=CC=C(C=C1)S(=O)(=O)NC(=O)NC2CCCCC2	CN1C(=O)C=C(N(C1=O)CC2=CC=CC=C2C#N)N3CCC[C@H](C3)N
Acetohexamide	Alprenolol	10	DB00414	DB00866	CC(=O)C1=CC=C(C=C1)S(=O)(=O)NC(=O)NC2CCCCC2	CC(C)NCC(COC1=CC=CC=C1CC=C)O
Acetohexamide	Aripiprazole	4	DB00414	DB01238	CC(=O)C1=CC=C(C=C1)S(=O)(=O)NC(=O)NC2CCCCC2	C1CC(=O)NC2=C1C=CC(=C2)OCCCCN3CCN(CC3)C4=C(C(=CC=C4)Cl)Cl
Acetohexamide	Asenapine	4	DB00414	DB06216	CC(=O)C1=CC=C(C=C1)S(=O)(=O)NC(=O)NC2CCCCC2	CN1C[C@@H]2[C@@H](C1)C3=C(C=CC(=C3)Cl)OC4=CC=CC=C24
Acetohexamide	Atorvastatin	10	DB00414	DB01076	CC(=O)C1=CC=C(C=C1)S(=O)(=O)NC(=O)NC2CCCCC2	CC(C)C1=C(C(=C(N1CC[C@H](C[C@H](CC(=O)O)O)O)C2=CC=C(C=C2)F)C3=CC=CC=C3)C(=O)NC4=CC=CC=C4
Acetohexamide	Bendroflumethiazide	4	DB00414	DB00436	CC(=O)C1=CC=C(C=C1)S(=O)(=O)NC(=O)NC2CCCCC2	C1=CC=C(C=C1)CC2NC3=C(C=C(C(=C3)C(F)(F)F)S(=O)(=O)N)S(=O)(=O)N2
Acetohexamide	Betamethasone	4	DB00414	DB00443	CC(=O)C1=CC=C(C=C1)S(=O)(=O)NC(=O)NC2CCCCC2	C[C@H]1C[C@H]2[C@@H]3CCC4=CC(=O)C=C[C@@]4([C@]3([C@H](C[C@@]2([C@]1(C(=O)CO)O)C)O)F)C
Acetohexamide	Betaxolol	10	DB00414	DB00195	CC(=O)C1=CC=C(C=C1)S(=O)(=O)NC(=O)NC2CCCCC2	CC(C)NCC(COC1=CC=C(C=C1)CCOCC2CC2)O
Acetohexamide	Bezafibrate	10	DB00414	DB01393	CC(=O)C1=CC=C(C=C1)S(=O)(=O)NC(=O)NC2CCCCC2	CC(C)(C(=O)O)OC1=CC=C(C=C1)CCNC(=O)C2=CC=C(C=C2)Cl
Acetohexamide	Bisoprolol	10	DB00414	DB00612	CC(=O)C1=CC=C(C=C1)S(=O)(=O)NC(=O)NC2CCCCC2	CC(C)NCC(COC1=CC=C(C=C1)COCCOC(C)C)O
Acetohexamide	Brexpiprazole	4	DB00414	DB09128	CC(=O)C1=CC=C(C=C1)S(=O)(=O)NC(=O)NC2CCCCC2	C1CN(CCN1CCCCOC2=CC3=C(C=C2)C=CC(=O)N3)C4=C5C=CSC5=CC=C4
Acetohexamide	Bumetanide	4	DB00414	DB00887	CC(=O)C1=CC=C(C=C1)S(=O)(=O)NC(=O)NC2CCCCC2	CCCCNC1=C(C(=CC(=C1)C(=O)O)S(=O)(=O)N)OC2=CC=CC=C2
Acetohexamide	Canagliflozin	10	DB00414	DB08907	CC(=O)C1=CC=C(C=C1)S(=O)(=O)NC(=O)NC2CCCCC2	CC1=C(C=C(C=C1)[C@H]2[C@@H]([C@H]([C@@H]([C@H](O2)CO)O)O)O)CC3=CC=C(S3)C4=CC=C(C=C4)F
Acetohexamide	Carteolol	10	DB00414	DB00521	CC(=O)C1=CC=C(C=C1)S(=O)(=O)NC(=O)NC2CCCCC2	CC(C)(C)NCC(COC1=CC=CC2=C1CCC(=O)N2)O
Acetohexamide	Carvedilol	10	DB00414	DB01136	CC(=O)C1=CC=C(C=C1)S(=O)(=O)NC(=O)NC2CCCCC2	COC1=CC=CC=C1OCCNCC(COC2=CC=CC3=C2C4=CC=CC=C4N3)O
Acetohexamide	Celiprolol	10	DB00414	DB04846	CC(=O)C1=CC=C(C=C1)S(=O)(=O)NC(=O)NC2CCCCC2	CCN(CC)C(=O)NC1=CC(=C(C=C1)OCC(CNC(C)(C)C)O)C(=O)C
Acetohexamide	Ceritinib	4	DB00414	DB09063	CC(=O)C1=CC=C(C=C1)S(=O)(=O)NC(=O)NC2CCCCC2	CC1=CC(=C(C=C1C2CCNCC2)OC(C)C)NC3=NC=C(C(=N3)NC4=CC=CC=C4S(=O)(=O)C(C)C)Cl
Acetohexamide	Chloramphenicol	0	DB00414	DB00446	CC(=O)C1=CC=C(C=C1)S(=O)(=O)NC(=O)NC2CCCCC2	C1=CC(=CC=C1[C@H]([C@@H](CO)NC(=O)C(Cl)Cl)O)[N+](=O)[O-]
Acetohexamide	Chlorpropamide	10	DB00414	DB00672	CC(=O)C1=CC=C(C=C1)S(=O)(=O)NC(=O)NC2CCCCC2	CCCNC(=O)NS(=O)(=O)C1=CC=C(C=C1)Cl
Acetohexamide	Cimetidine	2	DB00414	DB00501	CC(=O)C1=CC=C(C=C1)S(=O)(=O)NC(=O)NC2CCCCC2	CC1=C(N=CN1)CSCCNC(=NC)NC#N
Acetohexamide	Clofibrate	10	DB00414	DB00636	CC(=O)C1=CC=C(C=C1)S(=O)(=O)NC(=O)NC2CCCCC2	CCOC(=O)C(C)(C)OC1=CC=C(C=C1)Cl
Acetohexamide	Clozapine	4	DB00414	DB00363	CC(=O)C1=CC=C(C=C1)S(=O)(=O)NC(=O)NC2CCCCC2	CN1CCN(CC1)C2=NC3=C(C=CC(=C3)Cl)NC4=CC=CC=C42
Acetohexamide	Cyproteroneacetate	4	DB00414	DB04839	CC(=O)C1=CC=C(C=C1)S(=O)(=O)NC(=O)NC2CCCCC2	CC(=O)[C@]1(CC[C@@H]2[C@@]1(CC[C@H]3[C@H]2C=C(C4=CC(=O)[C@@H]5C[C@@H]5[C@]34C)Cl)C)OC(=O)C
Acetohexamide	Dabrafenib	4	DB00414	DB08912	CC(=O)C1=CC=C(C=C1)S(=O)(=O)NC(=O)NC2CCCCC2	CC(C)(C)C1=NC(=C(S1)C2=NC(=NC=C2)N)C3=C(C(=CC=C3)NS(=O)(=O)C4=C(C=CC=C4F)F)F
Acetohexamide	Danazol	4	DB00414	DB01406	CC(=O)C1=CC=C(C=C1)S(=O)(=O)NC(=O)NC2CCCCC2	C[C@]12CC[C@H]3[C@H]([C@@H]1CC[C@]2(C#C)O)CCC4=CC5=C(C[C@]34C)C=NO5
Acetohexamide	Dexamethasone	4	DB00414	DB01234	CC(=O)C1=CC=C(C=C1)S(=O)(=O)NC(=O)NC2CCCCC2	C[C@@H]1C[C@H]2[C@@H]3CCC4=CC(=O)C=C[C@@]4([C@]3([C@H](C[C@@]2([C@]1(C(=O)CO)O)C)O)F)C
Acetohexamide	Diazoxide	4	DB00414	DB01119	CC(=O)C1=CC=C(C=C1)S(=O)(=O)NC(=O)NC2CCCCC2	CC1=NS(=O)(=O)C2=C(N1)C=CC(=C2)Cl
Acetohexamide	Dicoumarol	11	DB00414	DB00266	CC(=O)C1=CC=C(C=C1)S(=O)(=O)NC(=O)NC2CCCCC2	C1=CC=C2C(=C1)C(=C(C(=O)O2)CC3=C(C4=CC=CC=C4OC3=O)O)O
Acetohexamide	Dienogest	4	DB00414	DB09123	CC(=O)C1=CC=C(C=C1)S(=O)(=O)NC(=O)NC2CCCCC2	C[C@]12CCC3=C4CCC(=O)C=C4CC[C@H]3[C@@H]1CC[C@]2(CC#N)O
Acetohexamide	Disopyramide	10	DB00414	DB00280	CC(=O)C1=CC=C(C=C1)S(=O)(=O)NC(=O)NC2CCCCC2	CC(C)N(CCC(C1=CC=CC=C1)(C2=CC=CC=N2)C(=O)N)C(C)C
Acetohexamide	Drospirenone	4	DB00414	DB01395	CC(=O)C1=CC=C(C=C1)S(=O)(=O)NC(=O)NC2CCCCC2	C[C@]12CCC(=O)C=C1[C@@H]3C[C@@H]3[C@@H]4[C@@H]2CC[C@]5([C@H]4[C@@H]6C[C@@H]6[C@@]57CCC(=O)O7)C
Acetohexamide	Epinephrine	4	DB00414	DB00668	CC(=O)C1=CC=C(C=C1)S(=O)(=O)NC(=O)NC2CCCCC2	CNC[C@@H](C1=CC(=C(C=C1)O)O)O
Acetohexamide	Ertugliflozin	10	DB00414	DB11827	CC(=O)C1=CC=C(C=C1)S(=O)(=O)NC(=O)NC2CCCCC2	CCOC1=CC=C(C=C1)CC2=C(C=CC(=C2)[C@@]34[C@@H]([C@H]([C@@H]([C@@](O3)(CO4)CO)O)O)O)Cl
Acetohexamide	Estradiol	4	DB00414	DB00783	CC(=O)C1=CC=C(C=C1)S(=O)(=O)NC(=O)NC2CCCCC2	C[C@]12CC[C@H]3[C@H]([C@@H]1CC[C@@H]2O)CCC4=C3C=CC(=C4)O
Acetohexamide	Ethanol	1	DB00414	DB00898	CC(=O)C1=CC=C(C=C1)S(=O)(=O)NC(=O)NC2CCCCC2	CCO
Acetohexamide	Ethinylestradiol	4	DB00414	DB00977	CC(=O)C1=CC=C(C=C1)S(=O)(=O)NC(=O)NC2CCCCC2	C[C@]12CC[C@H]3[C@H]([C@@H]1CC[C@]2(C#C)O)CCC4=C3C=CC(=C4)O
Acetohexamide	Etonogestrel	4	DB00414	DB00294	CC(=O)C1=CC=C(C=C1)S(=O)(=O)NC(=O)NC2CCCCC2	CC[C@]12CC(=C)[C@H]3[C@H]([C@@H]1CC[C@]2(C#C)O)CCC4=CC(=O)CC[C@H]34
Acetohexamide	Everolimus	4	DB00414	DB01590	CC(=O)C1=CC=C(C=C1)S(=O)(=O)NC(=O)NC2CCCCC2	C[C@@H]1CC[C@H]2C[C@@H](/C(=C/C=C/C=C/[C@H](C[C@H](C(=O)[C@@H]([C@@H](/C(=C/[C@H](C(=O)C[C@H](OC(=O)[C@@H]3CCCCN3C(=O)C(=O)[C@@]1(O2)O)[C@H](C)C[C@@H]4CC[C@H]([C@@H](C4)OC)OCCO)C)/C)O)OC)C)C)/C)OC
Acetohexamide	Fenofibrate	10	DB00414	DB01039	CC(=O)C1=CC=C(C=C1)S(=O)(=O)NC(=O)NC2CCCCC2	CC(C)OC(=O)C(C)(C)OC1=CC=C(C=C1)C(=O)C2=CC=C(C=C2)Cl
Acetohexamide	Furosemide	4	DB00414	DB00695	CC(=O)C1=CC=C(C=C1)S(=O)(=O)NC(=O)NC2CCCCC2	C1=COC(=C1)CNC2=CC(=C(C=C2C(=O)O)S(=O)(=O)N)Cl
Acetohexamide	Gemfibrozil	10	DB00414	DB01241	CC(=O)C1=CC=C(C=C1)S(=O)(=O)NC(=O)NC2CCCCC2	CC1=CC(=C(C=C1)C)OCCCC(C)(C)C(=O)O
Acetohexamide	Gliclazide	10	DB00414	DB01120	CC(=O)C1=CC=C(C=C1)S(=O)(=O)NC(=O)NC2CCCCC2	CC1=CC=C(C=C1)S(=O)(=O)NC(=O)NN2CC3CCCC3C2
Acetohexamide	Glimepiride	10	DB00414	DB00222	CC(=O)C1=CC=C(C=C1)S(=O)(=O)NC(=O)NC2CCCCC2	CCC1=C(CN(C1=O)C(=O)NCCC2=CC=C(C=C2)S(=O)(=O)NC(=O)NC3CCC(CC3)C)C
Acetohexamide	Glipizide	10	DB00414	DB01067	CC(=O)C1=CC=C(C=C1)S(=O)(=O)NC(=O)NC2CCCCC2	CC1=CN=C(C=N1)C(=O)NCCC2=CC=C(C=C2)S(=O)(=O)NC(=O)NC3CCCCC3
Acetohexamide	Glyburide	10	DB00414	DB01016	CC(=O)C1=CC=C(C=C1)S(=O)(=O)NC(=O)NC2CCCCC2	COC1=C(C=C(C=C1)Cl)C(=O)NCCC2=CC=C(C=C2)S(=O)(=O)NC(=O)NC3CCCCC3
Acetohexamide	Hydrocortisone	4	DB00414	DB00741	CC(=O)C1=CC=C(C=C1)S(=O)(=O)NC(=O)NC2CCCCC2	C[C@]12CCC(=O)C=C1CC[C@@H]3[C@@H]2[C@H](C[C@]4([C@H]3CC[C@@]4(C(=O)CO)O)C)O
Acetohexamide	Iloperidone	4	DB00414	DB04946	CC(=O)C1=CC=C(C=C1)S(=O)(=O)NC(=O)NC2CCCCC2	CC(=O)C1=CC(=C(C=C1)OCCCN2CCC(CC2)C3=NOC4=C3C=CC(=C4)F)OC
Acetohexamide	Indapamide	4	DB00414	DB00808	CC(=O)C1=CC=C(C=C1)S(=O)(=O)NC(=O)NC2CCCCC2	CC1CC2=CC=CC=C2N1NC(=O)C3=CC(=C(C=C3)Cl)S(=O)(=O)N
Acetohexamide	Labetalol	10	DB00414	DB00598	CC(=O)C1=CC=C(C=C1)S(=O)(=O)NC(=O)NC2CCCCC2	CC(CCC1=CC=CC=C1)NCC(C2=CC(=C(C=C2)O)C(=O)N)O
Acetohexamide	Levonorgestrel	4	DB00414	DB00367	CC(=O)C1=CC=C(C=C1)S(=O)(=O)NC(=O)NC2CCCCC2	CC[C@]12CC[C@H]3[C@H]([C@@H]1CC[C@]2(C#C)O)CCC4=CC(=O)CC[C@H]34
Acetohexamide	Linagliptin	10	DB00414	DB08882	CC(=O)C1=CC=C(C=C1)S(=O)(=O)NC(=O)NC2CCCCC2	CC#CCN1C2=C(N=C1N3CCC[C@H](C3)N)N(C(=O)N(C2=O)CC4=NC5=CC=CC=C5C(=N4)C)C
Acetohexamide	Lipoicacid	10	DB00414	DB00166	CC(=O)C1=CC=C(C=C1)S(=O)(=O)NC(=O)NC2CCCCC2	C1CSSC1CCCCC(=O)[O-]
Acetohexamide	Lurasidone	4	DB00414	DB08815	CC(=O)C1=CC=C(C=C1)S(=O)(=O)NC(=O)NC2CCCCC2	C1CC[C@H]([C@@H](C1)CN2CCN(CC2)C3=NSC4=CC=CC=C43)CN5C(=O)[C@H]6[C@@H]7CC[C@@H](C7)[C@H]6C5=O
Acetohexamide	Medroxyprogesteroneacetate	4	DB00414	DB00603	CC(=O)C1=CC=C(C=C1)S(=O)(=O)NC(=O)NC2CCCCC2	C[C@H]1C[C@@H]2[C@H](CC[C@]3([C@H]2CC[C@@]3(C(=O)C)OC(=O)C)C)[C@@]4(C1=CC(=O)CC4)C
Acetohexamide	Mestranol	4	DB00414	DB01357	CC(=O)C1=CC=C(C=C1)S(=O)(=O)NC(=O)NC2CCCCC2	C[C@]12CC[C@H]3[C@H]([C@@H]1CC[C@]2(C#C)O)CCC4=C3C=CC(=C4)OC
Acetohexamide	Methotrimeprazine	4	DB00414	DB01403	CC(=O)C1=CC=C(C=C1)S(=O)(=O)NC(=O)NC2CCCCC2	C[C@@H](CN1C2=CC=CC=C2SC3=C1C=C(C=C3)OC)CN(C)C
Acetohexamide	Methylprednisolone	4	DB00414	DB00959	CC(=O)C1=CC=C(C=C1)S(=O)(=O)NC(=O)NC2CCCCC2	C[C@H]1C[C@H]2[C@@H]3CC[C@@]([C@]3(C[C@@H]([C@@H]2[C@@]4(C1=CC(=O)C=C4)C)O)C)(C(=O)CO)O
Acetohexamide	Metoprolol	10	DB00414	DB00264	CC(=O)C1=CC=C(C=C1)S(=O)(=O)NC(=O)NC2CCCCC2	CC(C)NCC(COC1=CC=C(C=C1)CCOC)O
Acetohexamide	Miconazole	10	DB00414	DB01110	CC(=O)C1=CC=C(C=C1)S(=O)(=O)NC(=O)NC2CCCCC2	C1=CC(=C(C=C1Cl)Cl)COC(CN2C=CN=C2)C3=C(C=C(C=C3)Cl)Cl
Acetohexamide	Mifepristone	10	DB00414	DB00834	CC(=O)C1=CC=C(C=C1)S(=O)(=O)NC(=O)NC2CCCCC2	CC#C[C@@]1(CC[C@@H]2[C@@]1(C[C@@H](C3=C4CCC(=O)C=C4CC[C@@H]23)C5=CC=C(C=C5)N(C)C)C)O
Acetohexamide	Nateglinide	10	DB00414	DB00731	CC(=O)C1=CC=C(C=C1)S(=O)(=O)NC(=O)NC2CCCCC2	CC(C)C1CCC(CC1)C(=O)N[C@H](CC2=CC=CC=C2)C(=O)O
Acetohexamide	Nebivolol	10	DB00414	DB04861	CC(=O)C1=CC=C(C=C1)S(=O)(=O)NC(=O)NC2CCCCC2	C1CC2=C(C=CC(=C2)F)OC1C(CNCC(C3CCC4=C(O3)C=CC(=C4)F)O)O
Acetohexamide	Niacin	4	DB00414	DB00627	CC(=O)C1=CC=C(C=C1)S(=O)(=O)NC(=O)NC2CCCCC2	C1=CC(=CN=C1)C(=O)O
Acetylcholine	Alprenolol	1	DB03128	DB00866	CC(=O)OCC[N+](C)(C)C	CC(C)NCC(COC1=CC=CC=C1CC=C)O
Acetylcholine	Ambenonium	1	DB03128	DB01122	CC(=O)OCC[N+](C)(C)C	CC[N+](CC)(CCNC(=O)C(=O)NCC[N+](CC)(CC)CC1=CC=CC=C1Cl)CC2=CC=CC=C2Cl
Acetylcholine	Amiodarone	0	DB03128	DB01118	CC(=O)OCC[N+](C)(C)C	CCCCC1=C(C2=CC=CC=C2O1)C(=O)C3=CC(=C(C(=C3)I)OCCN(CC)CC)I
Acetylcholine	Atomoxetine	0	DB03128	DB00289	CC(=O)OCC[N+](C)(C)C	CC1=CC=CC=C1O[C@H](CCNC)C2=CC=CC=C2
Acetylcholine	Betaxolol	0	DB03128	DB00195	CC(=O)OCC[N+](C)(C)C	CC(C)NCC(COC1=CC=C(C=C1)CCOCC2CC2)O
Acetylcholine	Bisoprolol	1	DB03128	DB00612	CC(=O)OCC[N+](C)(C)C	CC(C)NCC(COC1=CC=C(C=C1)COCCOC(C)C)O
Acetylcholine	Bupropion	0	DB03128	DB01156	CC(=O)OCC[N+](C)(C)C	CC(C(=O)C1=CC(=CC=C1)Cl)NC(C)(C)C
Acetylcholine	Carteolol	1	DB03128	DB00521	CC(=O)OCC[N+](C)(C)C	CC(C)(C)NCC(COC1=CC=CC2=C1CCC(=O)N2)O
Acetylcholine	Carvedilol	1	DB03128	DB01136	CC(=O)OCC[N+](C)(C)C	COC1=CC=CC=C1OCCNCC(COC2=CC=CC3=C2C4=CC=CC=C4N3)O
Acetylcholine	Celecoxib	0	DB03128	DB00482	CC(=O)OCC[N+](C)(C)C	CC1=CC=C(C=C1)C2=CC(=NN2C3=CC=C(C=C3)S(=O)(=O)N)C(F)(F)F
Acetylcholine	Celiprolol	1	DB03128	DB04846	CC(=O)OCC[N+](C)(C)C	CCN(CC)C(=O)NC1=CC(=C(C=C1)OCC(CNC(C)(C)C)O)C(=O)C
Acetylcholine	Chloroquine	0	DB03128	DB00608	CC(=O)OCC[N+](C)(C)C	CCN(CC)CCCC(C)NC1=C2C=CC(=CC2=NC=C1)Cl
Acetylcholine	Chlorpromazine	0	DB03128	DB00477	CC(=O)OCC[N+](C)(C)C	CN(C)CCCN1C2=CC=CC=C2SC3=C1C=C(C=C3)Cl
Acetylcholine	Cholecalciferol	0	DB03128	DB00169	CC(=O)OCC[N+](C)(C)C	C[C@H](CCCC(C)C)[C@H]1CC[C@@H]\2[C@@]1(CCC/C2=C\C=C/3\C[C@H](CCC3=C)O)C
Acetylcholine	Cimetidine	0	DB03128	DB00501	CC(=O)OCC[N+](C)(C)C	CC1=C(N=CN1)CSCCNC(=NC)NC#N
Acetylcholine	Cinacalcet	0	DB03128	DB01012	CC(=O)OCC[N+](C)(C)C	C[C@H](C1=CC=CC2=CC=CC=C21)NCCCC3=CC(=CC=C3)C(F)(F)F
Acetylcholine	Citalopram	0	DB03128	DB00215	CC(=O)OCC[N+](C)(C)C	CN(C)CCCC1(C2=C(CO1)C=C(C=C2)C#N)C3=CC=C(C=C3)F
Acetylcholine	Clemastine	0	DB03128	DB00283	CC(=O)OCC[N+](C)(C)C	C[C@@](C1=CC=CC=C1)(C2=CC=C(C=C2)Cl)OCC[C@H]3CCCN3C
Acetylcholine	Clomipramine	0	DB03128	DB01242	CC(=O)OCC[N+](C)(C)C	CN(C)CCCN1C2=CC=CC=C2CCC3=C1C=C(C=C3)Cl
Acetylcholine	Clotrimazole	0	DB03128	DB00257	CC(=O)OCC[N+](C)(C)C	C1=CC=C(C=C1)C(C2=CC=CC=C2)(C3=CC=CC=C3Cl)N4C=CN=C4
Acetylcholine	Clozapine	0	DB03128	DB00363	CC(=O)OCC[N+](C)(C)C	CN1CCN(CC1)C2=NC3=C(C=CC(=C3)Cl)NC4=CC=CC=C42
Acetylcholine	Cocaine	0	DB03128	DB00907	CC(=O)OCC[N+](C)(C)C	CN1[C@H]2CC[C@@H]1[C@H]([C@H](C2)OC(=O)C3=CC=CC=C3)C(=O)OC
Acetylcholine	Darifenacin	0	DB03128	DB00496	CC(=O)OCC[N+](C)(C)C	C1CN(C[C@@H]1C(C2=CC=CC=C2)(C3=CC=CC=C3)C(=O)N)CCC4=CC5=C(C=C4)OCC5
Acetylcholine	Decamethonium	1	DB03128	DB01245	CC(=O)OCC[N+](C)(C)C	C[N+](C)(C)CCCCCCCCCC[N+](C)(C)C
Acetylcholine	Desipramine	0	DB03128	DB01151	CC(=O)OCC[N+](C)(C)C	CNCCCN1C2=CC=CC=C2CCC3=CC=CC=C31
Acetylcholine	Diphenhydramine	0	DB03128	DB01075	CC(=O)OCC[N+](C)(C)C	CN(C)CCOC(C1=CC=CC=C1)C2=CC=CC=C2
Acetylcholine	Donepezil	1	DB03128	DB00843	CC(=O)OCC[N+](C)(C)C	COC1=C(C=C2C(=C1)CC(C2=O)CC3CCN(CC3)CC4=CC=CC=C4)OC
Acetylcholine	Dosulepin	0	DB03128	DB09167	CC(=O)OCC[N+](C)(C)C	CN(C)CC/C=C/1\C2=CC=CC=C2CSC3=CC=CC=C31
Acetylcholine	Dronedarone	0	DB03128	DB04855	CC(=O)OCC[N+](C)(C)C	CCCCC1=C(C2=C(O1)C=CC(=C2)NS(=O)(=O)C)C(=O)C3=CC=C(C=C3)OCCCN(CCCC)CCCC
Acetylcholine	Duloxetine	0	DB03128	DB00476	CC(=O)OCC[N+](C)(C)C	CNCC[C@@H](C1=CC=CS1)OC2=CC=CC3=CC=CC=C32
Acetylcholine	Eliglustat	0	DB03128	DB09039	CC(=O)OCC[N+](C)(C)C	CCCCCCCC(=O)N[C@H](CN1CCCC1)[C@@H](C2=CC3=C(C=C2)OCCO3)O
Acetylcholine	Fluoxetine	0	DB03128	DB00472	CC(=O)OCC[N+](C)(C)C	CNCCC(C1=CC=CC=C1)OC2=CC=C(C=C2)C(F)(F)F
Acetylcholine	Fluvoxamine	0	DB03128	DB00176	CC(=O)OCC[N+](C)(C)C	COCCCC/C(=N\OCCN)/C1=CC=C(C=C1)C(F)(F)F
Acetylcholine	Galantamine	1	DB03128	DB00674	CC(=O)OCC[N+](C)(C)C	CN1CC[C@@]23C=C[C@@H](C[C@@H]2OC4=C(C=CC(=C34)C1)OC)O
Acetylcholine	Haloperidol	0	DB03128	DB00502	CC(=O)OCC[N+](C)(C)C	C1CN(CCC1(C2=CC=C(C=C2)Cl)O)CCCC(=O)C3=CC=C(C=C3)F
Acetylcholine	Imipramine	0	DB03128	DB00458	CC(=O)OCC[N+](C)(C)C	CN(C)CCCN1C2=CC=CC=C2CCC3=CC=CC=C31
Acetylcholine	Isoflurophate	1	DB03128	DB00677	CC(=O)OCC[N+](C)(C)C	CC(C)OP(=O)(OC(C)C)F
Acetylcholine	Isoniazid	0	DB03128	DB00951	CC(=O)OCC[N+](C)(C)C	C1=CN=CC=C1C(=O)NN
Acetylcholine	Ketoconazole	0	DB03128	DB01026	CC(=O)OCC[N+](C)(C)C	CC(=O)N1CCN(CC1)C2=CC=C(C=C2)OC[C@H]3CO[C@](O3)(CN4C=CN=C4)C5=C(C=C(C=C5)Cl)Cl
Acetylcholine	Labetalol	1	DB03128	DB00598	CC(=O)OCC[N+](C)(C)C	CC(CCC1=CC=CC=C1)NCC(C2=CC(=C(C=C2)O)C(=O)N)O
Acetylcholine	Lorcaserin	0	DB03128	DB04871	CC(=O)OCC[N+](C)(C)C	C[C@H]1CNCCC2=C1C=C(C=C2)Cl
Acetylcholine	Malathion	1	DB03128	DB00772	CC(=O)OCC[N+](C)(C)C	CCOC(=O)CC(C(=O)OCC)SP(=S)(OC)OC
Acetylcholine	Mefloquine	1	DB03128	DB00358	CC(=O)OCC[N+](C)(C)C	C1CCN[C@H](C1)[C@H](C2=CC(=NC3=C2C=CC=C3C(F)(F)F)C(F)(F)F)O
Acetylcholine	Memantine	1	DB03128	DB01043	CC(=O)OCC[N+](C)(C)C	CC12CC3CC(C1)(CC(C3)(C2)N)C
Acetylcholine	Methadone	0	DB03128	DB00333	CC(=O)OCC[N+](C)(C)C	CCC(=O)C(CC(C)N(C)C)(C1=CC=CC=C1)C2=CC=CC=C2
Acetylcholine	Methotrimeprazine	0	DB03128	DB01403	CC(=O)OCC[N+](C)(C)C	C[C@@H](CN1C2=CC=CC=C2SC3=C1C=C(C=C3)OC)CN(C)C
Acetylcholine	Metoclopramide	1	DB03128	DB01233	CC(=O)OCC[N+](C)(C)C	CCN(CC)CCNC(=O)C1=CC(=C(C=C1OC)N)Cl
Acetylcholine	Metoprolol	0	DB03128	DB00264	CC(=O)OCC[N+](C)(C)C	CC(C)NCC(COC1=CC=C(C=C1)CCOC)O
Acetylcholine	Midostaurin	0	DB03128	DB06595	CC(=O)OCC[N+](C)(C)C	C[C@@]12[C@@H]([C@@H](C[C@@H](O1)N3C4=CC=CC=C4C5=C6C(=C7C8=CC=CC=C8N2C7=C53)CNC6=O)N(C)C(=O)C9=CC=CC=C9)OC
Acetylcholine	Minaprine	1	DB03128	DB00805	CC(=O)OCC[N+](C)(C)C	CC1=CC(=NN=C1NCCN2CCOCC2)C3=CC=CC=C3
Acetylcholine	Mirabegron	0	DB03128	DB08893	CC(=O)OCC[N+](C)(C)C	C1=CC=C(C=C1)[C@H](CNCCC2=CC=C(C=C2)NC(=O)CC3=CSC(=N3)N)O
Acetylcholine	Nebivolol	1	DB03128	DB04861	CC(=O)OCC[N+](C)(C)C	C1CC2=C(C=CC(=C2)F)OC1C(CNCC(C3CCC4=C(O3)C=CC(=C4)F)O)O
Acetylcholine	Neostigmine	1	DB03128	DB01400	CC(=O)OCC[N+](C)(C)C	CN(C)C(=O)OC1=CC=CC(=C1)[N+](C)(C)C
Acetylcholine	Nicardipine	0	DB03128	DB00622	CC(=O)OCC[N+](C)(C)C	CC1=C(C(C(=C(N1)C)C(=O)OCCN(C)CC2=CC=CC=C2)C3=CC(=CC=C3)[N+](=O)[O-])C(=O)OC
Dienogest	Acitretin	4	DB09123	DB00459	C[C@]12CCC3=C4CCC(=O)C=C4CC[C@H]3[C@@H]1CC[C@]2(CC#N)O	CC1=CC(=C(C(=C1/C=C/C(=C/C=C/C(=C/C(=O)O)/C)/C)C)C)OC
Diethylstilbestrol	Acitretin	4	DB00255	DB00459	CC/C(=C(/CC)\C1=CC=C(C=C1)O)/C2=CC=C(C=C2)O	CC1=CC(=C(C(=C1/C=C/C(=C/C=C/C(=C/C(=O)O)/C)/C)C)C)OC
Doxycycline	Acitretin	1	DB00254	DB00459	C[C@@H]1[C@H]2[C@@H]([C@H]3[C@@H](C(=O)C(=C([C@]3(C(=O)C2=C(C4=C1C=CC=C4O)O)O)O)C(=O)N)N(C)C)O	CC1=CC(=C(C(=C1/C=C/C(=C/C=C/C(=C/C(=O)O)/C)/C)C)C)OC
Drospirenone	Acitretin	4	DB01395	DB00459	C[C@]12CCC(=O)C=C1[C@@H]3C[C@@H]3[C@@H]4[C@@H]2CC[C@]5([C@H]4[C@@H]6C[C@@H]6[C@@]57CCC(=O)O7)C	CC1=CC(=C(C(=C1/C=C/C(=C/C=C/C(=C/C(=O)O)/C)/C)C)C)OC
Estradiol	Acitretin	4	DB00783	DB00459	C[C@]12CC[C@H]3[C@H]([C@@H]1CC[C@@H]2O)CCC4=C3C=CC(=C4)O	CC1=CC(=C(C(=C1/C=C/C(=C/C=C/C(=C/C(=O)O)/C)/C)C)C)OC
Estramustine	Acitretin	4	DB01196	DB00459	C[C@]12CC[C@H]3[C@H]([C@@H]1CC[C@@H]2O)CCC4=C3C=CC(=C4)OC(=O)N(CCCl)CCCl	CC1=CC(=C(C(=C1/C=C/C(=C/C=C/C(=C/C(=O)O)/C)/C)C)C)OC
Ethinylestradiol	Acitretin	4	DB00977	DB00459	C[C@]12CC[C@H]3[C@H]([C@@H]1CC[C@]2(C#C)O)CCC4=C3C=CC(=C4)O	CC1=CC(=C(C(=C1/C=C/C(=C/C=C/C(=C/C(=O)O)/C)/C)C)C)OC
Etonogestrel	Acitretin	4	DB00294	DB00459	CC[C@]12CC(=C)[C@H]3[C@H]([C@@H]1CC[C@]2(C#C)O)CCC4=CC(=O)CC[C@H]34	CC1=CC(=C(C(=C1/C=C/C(=C/C=C/C(=C/C(=O)O)/C)/C)C)C)OC
Gestodene	Acitretin	4	DB06730	DB00459	CC[C@]12CC[C@H]3[C@H]([C@@H]1C=C[C@]2(C#C)O)CCC4=CC(=O)CC[C@H]34	CC1=CC(=C(C(=C1/C=C/C(=C/C=C/C(=C/C(=O)O)/C)/C)C)C)OC
Levonorgestrel	Acitretin	4	DB00367	DB00459	CC[C@]12CC[C@H]3[C@H]([C@@H]1CC[C@]2(C#C)O)CCC4=CC(=O)CC[C@H]34	CC1=CC(=C(C(=C1/C=C/C(=C/C=C/C(=C/C(=O)O)/C)/C)C)C)OC
Medroxyprogesteroneacetate	Acitretin	4	DB00603	DB00459	C[C@H]1C[C@@H]2[C@H](CC[C@]3([C@H]2CC[C@@]3(C(=O)C)OC(=O)C)C)[C@@]4(C1=CC(=O)CC4)C	CC1=CC(=C(C(=C1/C=C/C(=C/C=C/C(=C/C(=O)O)/C)/C)C)C)OC
Mestranol	Acitretin	4	DB01357	DB00459	C[C@]12CC[C@H]3[C@H]([C@@H]1CC[C@]2(C#C)O)CCC4=C3C=CC(=C4)OC	CC1=CC(=C(C(=C1/C=C/C(=C/C=C/C(=C/C(=O)O)/C)/C)C)C)OC
Methotrexate	Acitretin	51	DB00563	DB00459	CN(CC1=CN=C2C(=N1)C(=NC(=N2)N)N)C3=CC=C(C=C3)C(=O)N[C@@H](CCC(=O)O)C(=O)O	CC1=CC(=C(C(=C1/C=C/C(=C/C=C/C(=C/C(=O)O)/C)/C)C)C)OC
Alfentanil	Aclidinium	1	DB00802	DB08897	CCC(=O)N(C1=CC=CC=C1)C2(CCN(CC2)CCN3C(=O)N(N=N3)CC)COC	C1C[N+]2(CCC1[C@H](C2)OC(=O)C(C3=CC=CS3)(C4=CC=CS4)O)CCCOC5=CC=CC=C5
Ambenonium	Aclidinium	4	DB01122	DB08897	CC[N+](CC)(CCNC(=O)C(=O)NCC[N+](CC)(CC)CC1=CC=CC=C1Cl)CC2=CC=CC=C2Cl	C1C[N+]2(CCC1[C@H](C2)OC(=O)C(C3=CC=CS3)(C4=CC=CS4)O)CCCOC5=CC=CC=C5
Amoxapine	Aclidinium	4	DB00543	DB08897	C1CN(CCN1)C2=NC3=CC=CC=C3OC4=C2C=C(C=C4)Cl	C1C[N+]2(CCC1[C@H](C2)OC(=O)C(C3=CC=CS3)(C4=CC=CS4)O)CCCOC5=CC=CC=C5
Atropine	Aclidinium	45	DB00572	DB08897	CN1[C@@H]2CC[C@H]1CC(C2)OC(=O)C(CO)C3=CC=CC=C3	C1C[N+]2(CCC1[C@H](C2)OC(=O)C(C3=CC=CS3)(C4=CC=CS4)O)CCCOC5=CC=CC=C5
Bendroflumethiazide	Aclidinium	2	DB00436	DB08897	C1=CC=C(C=C1)CC2NC3=C(C=C(C(=C3)C(F)(F)F)S(=O)(=O)N)S(=O)(=O)N2	C1C[N+]2(CCC1[C@H](C2)OC(=O)C(C3=CC=CS3)(C4=CC=CS4)O)CCCOC5=CC=CC=C5
Benzatropine	Aclidinium	45	DB00245	DB08897	CN1[C@@H]2CC[C@H]1CC(C2)OC(C3=CC=CC=C3)C4=CC=CC=C4	C1C[N+]2(CCC1[C@H](C2)OC(=O)C(C3=CC=CS3)(C4=CC=CS4)O)CCCOC5=CC=CC=C5
Biperiden	Aclidinium	45	DB00810	DB08897	C1CCN(CC1)CCC(C2CC3CC2C=C3)(C4=CC=CC=C4)O	C1C[N+]2(CCC1[C@H](C2)OC(=O)C(C3=CC=CS3)(C4=CC=CS4)O)CCCOC5=CC=CC=C5
Buprenorphine	Aclidinium	1	DB00921	DB08897	C[C@]([C@H]1C[C@@]23CC[C@@]1([C@H]4[C@@]25CCN([C@@H]3CC6=C5C(=C(C=C6)O)O4)CC7CC7)OC)(C(C)(C)C)O	C1C[N+]2(CCC1[C@H](C2)OC(=O)C(C3=CC=CS3)(C4=CC=CS4)O)CCCOC5=CC=CC=C5
Codeine	Aclidinium	1	DB00318	DB08897	CN1CC[C@]23[C@@H]4[C@H]1CC5=C2C(=C(C=C5)OC)O[C@H]3[C@H](C=C4)O	C1C[N+]2(CCC1[C@H](C2)OC(=O)C(C3=CC=CS3)(C4=CC=CS4)O)CCCOC5=CC=CC=C5
Cyclopentolate	Aclidinium	45	DB00979	DB08897	CN(C)CCOC(=O)C(C1=CC=CC=C1)C2(CCCC2)O	C1C[N+]2(CCC1[C@H](C2)OC(=O)C(C3=CC=CS3)(C4=CC=CS4)O)CCCOC5=CC=CC=C5
Darifenacin	Aclidinium	45	DB00496	DB08897	C1CN(C[C@@H]1C(C2=CC=CC=C2)(C3=CC=CC=C3)C(=O)N)CCC4=CC5=C(C=C4)OCC5	C1C[N+]2(CCC1[C@H](C2)OC(=O)C(C3=CC=CS3)(C4=CC=CS4)O)CCCOC5=CC=CC=C5
Decamethonium	Aclidinium	4	DB01245	DB08897	C[N+](C)(C)CCCCCCCCCC[N+](C)(C)C	C1C[N+]2(CCC1[C@H](C2)OC(=O)C(C3=CC=CS3)(C4=CC=CS4)O)CCCOC5=CC=CC=C5
Desloratadine	Aclidinium	45	DB00967	DB08897	C1CC2=C(C=CC(=C2)Cl)C(=C3CCNCC3)C4=C1C=CC=N4	C1C[N+]2(CCC1[C@H](C2)OC(=O)C(C3=CC=CS3)(C4=CC=CS4)O)CCCOC5=CC=CC=C5
Dextropropoxyphene	Aclidinium	1	DB00647	DB08897	CCC(=O)O[C@](CC1=CC=CC=C1)(C2=CC=CC=C2)[C@H](C)CN(C)C	C1C[N+]2(CCC1[C@H](C2)OC(=O)C(C3=CC=CS3)(C4=CC=CS4)O)CCCOC5=CC=CC=C5
Dicyclomine	Aclidinium	45	DB00804	DB08897	CCN(CC)CCOC(=O)C1(CCCCC1)C2CCCCC2	C1C[N+]2(CCC1[C@H](C2)OC(=O)C(C3=CC=CS3)(C4=CC=CS4)O)CCCOC5=CC=CC=C5
Donepezil	Aclidinium	4	DB00843	DB08897	COC1=C(C=C2C(=C1)CC(C2=O)CC3CCN(CC3)CC4=CC=CC=C4)OC	C1C[N+]2(CCC1[C@H](C2)OC(=O)C(C3=CC=CS3)(C4=CC=CS4)O)CCCOC5=CC=CC=C5
Dronabinol	Aclidinium	22	DB00470	DB08897	CCCCCC1=CC(=C2[C@@H]3C=C(CC[C@H]3C(OC2=C1)(C)C)C)O	C1C[N+]2(CCC1[C@H](C2)OC(=O)C(C3=CC=CS3)(C4=CC=CS4)O)CCCOC5=CC=CC=C5
Ethopropazine	Aclidinium	45	DB00392	DB08897	CCN(CC)C(C)CN1C2=CC=CC=C2SC3=CC=CC=C31	C1C[N+]2(CCC1[C@H](C2)OC(=O)C(C3=CC=CS3)(C4=CC=CS4)O)CCCOC5=CC=CC=C5
Ethylmorphine	Aclidinium	1	DB01466	DB08897	CCOC1=C2C3=C(C[C@@H]4[C@H]5[C@]3(CCN4C)[C@@H](O2)[C@H](C=C5)O)C=C1	C1C[N+]2(CCC1[C@H](C2)OC(=O)C(C3=CC=CS3)(C4=CC=CS4)O)CCCOC5=CC=CC=C5
Fentanyl	Aclidinium	1	DB00813	DB08897	CCC(=O)N(C1CCN(CC1)CCC2=CC=CC=C2)C3=CC=CC=C3	C1C[N+]2(CCC1[C@H](C2)OC(=O)C(C3=CC=CS3)(C4=CC=CS4)O)CCCOC5=CC=CC=C5
Fesoterodine	Aclidinium	45	DB06702	DB08897	CC(C)C(=O)OC1=C(C=C(C=C1)CO)[C@H](CCN(C(C)C)C(C)C)C2=CC=CC=C2	C1C[N+]2(CCC1[C@H](C2)OC(=O)C(C3=CC=CS3)(C4=CC=CS4)O)CCCOC5=CC=CC=C5
Galantamine	Aclidinium	4	DB00674	DB08897	CN1CC[C@@]23C=C[C@@H](C[C@@H]2OC4=C(C=CC(=C34)C1)OC)O	C1C[N+]2(CCC1[C@H](C2)OC(=O)C(C3=CC=CS3)(C4=CC=CS4)O)CCCOC5=CC=CC=C5
Homatropine	Aclidinium	45	DB11181	DB08897	CN1[C@@H]2CC[C@H]1CC(C2)OC(=O)C(C3=CC=CC=C3)O	C1C[N+]2(CCC1[C@H](C2)OC(=O)C(C3=CC=CS3)(C4=CC=CS4)O)CCCOC5=CC=CC=C5
Hydrocodone	Aclidinium	1	DB00956	DB08897	CN1CC[C@]23[C@@H]4[C@H]1CC5=C2C(=C(C=C5)OC)O[C@H]3C(=O)CC4	C1C[N+]2(CCC1[C@H](C2)OC(=O)C(C3=CC=CS3)(C4=CC=CS4)O)CCCOC5=CC=CC=C5
Hydromorphone	Aclidinium	1	DB00327	DB08897	CN1CC[C@]23[C@@H]4[C@H]1CC5=C2C(=C(C=C5)O)O[C@H]3C(=O)CC4	C1C[N+]2(CCC1[C@H](C2)OC(=O)C(C3=CC=CS3)(C4=CC=CS4)O)CCCOC5=CC=CC=C5
Indapamide	Aclidinium	2	DB00808	DB08897	CC1CC2=CC=CC=C2N1NC(=O)C3=CC(=C(C=C3)Cl)S(=O)(=O)N	C1C[N+]2(CCC1[C@H](C2)OC(=O)C(C3=CC=CS3)(C4=CC=CS4)O)CCCOC5=CC=CC=C5
Isoflurophate	Aclidinium	4	DB00677	DB08897	CC(C)OP(=O)(OC(C)C)F	C1C[N+]2(CCC1[C@H](C2)OC(=O)C(C3=CC=CS3)(C4=CC=CS4)O)CCCOC5=CC=CC=C5
Ketobemidone	Aclidinium	1	DB06738	DB08897	CCC(=O)C1(CCN(CC1)C)C2=CC(=CC=C2)O	C1C[N+]2(CCC1[C@H](C2)OC(=O)C(C3=CC=CS3)(C4=CC=CS4)O)CCCOC5=CC=CC=C5
Malathion	Aclidinium	4	DB00772	DB08897	CCOC(=O)CC(C(=O)OCC)SP(=S)(OC)OC	C1C[N+]2(CCC1[C@H](C2)OC(=O)C(C3=CC=CS3)(C4=CC=CS4)O)CCCOC5=CC=CC=C5
Mefloquine	Aclidinium	4	DB00358	DB08897	C1CCN[C@H](C1)[C@H](C2=CC(=NC3=C2C=CC=C3C(F)(F)F)C(F)(F)F)O	C1C[N+]2(CCC1[C@H](C2)OC(=O)C(C3=CC=CS3)(C4=CC=CS4)O)CCCOC5=CC=CC=C5
Memantine	Aclidinium	4	DB01043	DB08897	CC12CC3CC(C1)(CC(C3)(C2)N)C	C1C[N+]2(CCC1[C@H](C2)OC(=O)C(C3=CC=CS3)(C4=CC=CS4)O)CCCOC5=CC=CC=C5
Methadone	Aclidinium	1	DB00333	DB08897	CCC(=O)C(CC(C)N(C)C)(C1=CC=CC=C1)C2=CC=CC=C2	C1C[N+]2(CCC1[C@H](C2)OC(=O)C(C3=CC=CS3)(C4=CC=CS4)O)CCCOC5=CC=CC=C5
Metoclopramide	Aclidinium	4	DB01233	DB08897	CCN(CC)CCNC(=O)C1=CC(=C(C=C1OC)N)Cl	C1C[N+]2(CCC1[C@H](C2)OC(=O)C(C3=CC=CS3)(C4=CC=CS4)O)CCCOC5=CC=CC=C5
Mianserin	Aclidinium	45	DB06148	DB08897	CN1CCN2C(C1)C3=CC=CC=C3CC4=CC=CC=C42	C1C[N+]2(CCC1[C@H](C2)OC(=O)C(C3=CC=CS3)(C4=CC=CS4)O)CCCOC5=CC=CC=C5
Minaprine	Aclidinium	4	DB00805	DB08897	CC1=CC(=NN=C1NCCN2CCOCC2)C3=CC=CC=C3	C1C[N+]2(CCC1[C@H](C2)OC(=O)C(C3=CC=CS3)(C4=CC=CS4)O)CCCOC5=CC=CC=C5
Mirabegron	Aclidinium	1	DB08893	DB08897	C1=CC=C(C=C1)[C@H](CNCCC2=CC=C(C=C2)NC(=O)CC3=CSC(=N3)N)O	C1C[N+]2(CCC1[C@H](C2)OC(=O)C(C3=CC=CS3)(C4=CC=CS4)O)CCCOC5=CC=CC=C5
Morphine	Aclidinium	1	DB00295	DB08897	CN1CC[C@]23[C@@H]4[C@H]1CC5=C2C(=C(C=C5)O)O[C@H]3[C@H](C=C4)O	C1C[N+]2(CCC1[C@H](C2)OC(=O)C(C3=CC=CS3)(C4=CC=CS4)O)CCCOC5=CC=CC=C5
Nabilone	Aclidinium	22	DB00486	DB08897	CCCCCCC(C)(C)C1=CC(=C2[C@@H]3CC(=O)CC[C@H]3C(OC2=C1)(C)C)O	C1C[N+]2(CCC1[C@H](C2)OC(=O)C(C3=CC=CS3)(C4=CC=CS4)O)CCCOC5=CC=CC=C5
Neostigmine	Aclidinium	4	DB01400	DB08897	CN(C)C(=O)OC1=CC=CC(=C1)[N+](C)(C)C	C1C[N+]2(CCC1[C@H](C2)OC(=O)C(C3=CC=CS3)(C4=CC=CS4)O)CCCOC5=CC=CC=C5
Aminophylline	Adenosine	4	DB01223	DB00640	CN1C2=C(C(=O)N(C1=O)C)NC=N2.CN1C2=C(C(=O)N(C1=O)C)NC=N2.C(CN)N	C1=NC(=C2C(=N1)N(C=N2)[C@H]3[C@@H]([C@@H]([C@H](O3)CO)O)O)N
Caffeine	Adenosine	4	DB00201	DB00640	CN1C=NC2=C1C(=O)N(C(=O)N2C)C	C1=NC(=C2C(=N1)N(C=N2)[C@H]3[C@@H]([C@@H]([C@H](O3)CO)O)O)N
Carbamazepine	Adenosine	1	DB00564	DB00640	C1=CC=C2C(=C1)C=CC3=CC=CC=C3N2C(=O)N	C1=NC(=C2C(=N1)N(C=N2)[C@H]3[C@@H]([C@@H]([C@H](O3)CO)O)O)N
Digoxin	Adenosine	1	DB00390	DB00640	C[C@@H]1[C@H]([C@H](C[C@@H](O1)O[C@@H]2[C@H](O[C@H](C[C@@H]2O)O[C@@H]3[C@H](O[C@H](C[C@@H]3O)O[C@H]4CC[C@]5([C@@H](C4)CC[C@@H]6[C@@H]5C[C@H]([C@]7([C@@]6(CC[C@@H]7C8=CC(=O)OC8)O)C)O)C)C)C)O)O	C1=NC(=C2C(=N1)N(C=N2)[C@H]3[C@@H]([C@@H]([C@H](O3)CO)O)O)N
Amiodarone	Adinazolam	0	DB01118	DB00546	CCCCC1=C(C2=CC=CC=C2O1)C(=O)C3=CC(=C(C(=C3)I)OCCN(CC)CC)I	CN(C)CC1=NN=C2N1C3=C(C=C(C=C3)Cl)C(=NC2)C4=CC=CC=C4
Apalutamide	Adinazolam	3	DB11901	DB00546	CNC(=O)C1=C(C=C(C=C1)N2C(=S)N(C(=O)C23CCC3)C4=CC(=C(N=C4)C#N)C(F)(F)F)F	CN(C)CC1=NN=C2N1C3=C(C=C(C=C3)Cl)C(=NC2)C4=CC=CC=C4
Aprepitant	Adinazolam	2	DB00673	DB00546	C[C@H](C1=CC(=CC(=C1)C(F)(F)F)C(F)(F)F)O[C@@H]2[C@@H](N(CCO2)CC3=NNC(=O)N3)C4=CC=C(C=C4)F	CN(C)CC1=NN=C2N1C3=C(C=C(C=C3)Cl)C(=NC2)C4=CC=CC=C4
Armodafinil	Adinazolam	0	DB06413	DB00546	C1=CC=C(C=C1)C(C2=CC=CC=C2)[S@](=O)CC(=O)N	CN(C)CC1=NN=C2N1C3=C(C=C(C=C3)Cl)C(=NC2)C4=CC=CC=C4
Atomoxetine	Adinazolam	0	DB00289	DB00546	CC1=CC=CC=C1O[C@H](CCNC)C2=CC=CC=C2	CN(C)CC1=NN=C2N1C3=C(C=C(C=C3)Cl)C(=NC2)C4=CC=CC=C4
Bortezomib	Adinazolam	0	DB00188	DB00546	B([C@H](CC(C)C)NC(=O)[C@H](CC1=CC=CC=C1)NC(=O)C2=NC=CN=C2)(O)O	CN(C)CC1=NN=C2N1C3=C(C=C(C=C3)Cl)C(=NC2)C4=CC=CC=C4
Bosentan	Adinazolam	3	DB00559	DB00546	CC(C)(C)C1=CC=C(C=C1)S(=O)(=O)NC2=C(C(=NC(=N2)C3=NC=CC=N3)OCCO)OC4=CC=CC=C4OC	CN(C)CC1=NN=C2N1C3=C(C=C(C=C3)Cl)C(=NC2)C4=CC=CC=C4
Carbamazepine	Adinazolam	8	DB00564	DB00546	C1=CC=C2C(=C1)C=CC3=CC=CC=C3N2C(=O)N	CN(C)CC1=NN=C2N1C3=C(C=C(C=C3)Cl)C(=NC2)C4=CC=CC=C4
Ceritinib	Adinazolam	2	DB09063	DB00546	CC1=CC(=C(C=C1C2CCNCC2)OC(C)C)NC3=NC=C(C(=N3)NC4=CC=CC=C4S(=O)(=O)C(C)C)Cl	CN(C)CC1=NN=C2N1C3=C(C=C(C=C3)Cl)C(=NC2)C4=CC=CC=C4
Chloramphenicol	Adinazolam	0	DB00446	DB00546	C1=CC(=CC=C1[C@H]([C@@H](CO)NC(=O)C(Cl)Cl)O)[N+](=O)[O-]	CN(C)CC1=NN=C2N1C3=C(C=C(C=C3)Cl)C(=NC2)C4=CC=CC=C4
Cholecalciferol	Adinazolam	0	DB00169	DB00546	C[C@H](CCCC(C)C)[C@H]1CC[C@@H]\2[C@@]1(CCC/C2=C\C=C/3\C[C@H](CCC3=C)O)C	CN(C)CC1=NN=C2N1C3=C(C=C(C=C3)Cl)C(=NC2)C4=CC=CC=C4
Cimetidine	Adinazolam	0	DB00501	DB00546	CC1=C(N=CN1)CSCCNC(=NC)NC#N	CN(C)CC1=NN=C2N1C3=C(C=C(C=C3)Cl)C(=NC2)C4=CC=CC=C4
Citalopram	Adinazolam	0	DB00215	DB00546	CN(C)CCCC1(C2=C(CO1)C=C(C=C2)C#N)C3=CC=C(C=C3)F	CN(C)CC1=NN=C2N1C3=C(C=C(C=C3)Cl)C(=NC2)C4=CC=CC=C4
Clarithromycin	Adinazolam	0	DB01211	DB00546	CC[C@@H]1[C@@]([C@@H]([C@H](C(=O)[C@@H](C[C@@]([C@@H]([C@H]([C@@H]([C@H](C(=O)O1)C)O[C@H]2C[C@@]([C@H]([C@@H](O2)C)O)(C)OC)C)O[C@H]3[C@@H]([C@H](C[C@H](O3)C)N(C)C)O)(C)OC)C)C)O)(C)O	CN(C)CC1=NN=C2N1C3=C(C=C(C=C3)Cl)C(=NC2)C4=CC=CC=C4
Clemastine	Adinazolam	0	DB00283	DB00546	C[C@@](C1=CC=CC=C1)(C2=CC=C(C=C2)Cl)OCC[C@H]3CCCN3C	CN(C)CC1=NN=C2N1C3=C(C=C(C=C3)Cl)C(=NC2)C4=CC=CC=C4
Clotrimazole	Adinazolam	0	DB00257	DB00546	C1=CC=C(C=C1)C(C2=CC=CC=C2)(C3=CC=CC=C3Cl)N4C=CN=C4	CN(C)CC1=NN=C2N1C3=C(C=C(C=C3)Cl)C(=NC2)C4=CC=CC=C4
Conivaptan	Adinazolam	2	DB00872	DB00546	CC1=NC2=C(N1)CCN(C3=CC=CC=C32)C(=O)C4=CC=C(C=C4)NC(=O)C5=CC=CC=C5C6=CC=CC=C6	CN(C)CC1=NN=C2N1C3=C(C=C(C=C3)Cl)C(=NC2)C4=CC=CC=C4
Crizotinib	Adinazolam	0	DB08865	DB00546	C[C@H](C1=C(C=CC(=C1Cl)F)Cl)OC2=C(N=CC(=C2)C3=CN(N=C3)C4CCNCC4)N	CN(C)CC1=NN=C2N1C3=C(C=C(C=C3)Cl)C(=NC2)C4=CC=CC=C4
Cyclosporine	Adinazolam	0	DB00091	DB00546	CC[C@H]1C(=O)N(CC(=O)N([C@H](C(=O)N[C@H](C(=O)N([C@H](C(=O)N[C@H](C(=O)N[C@@H](C(=O)N([C@H](C(=O)N([C@H](C(=O)N([C@H](C(=O)N([C@H](C(=O)N1)[C@@H]([C@H](C)C/C=C/C)O)C)C(C)C)C)CC(C)C)C)CC(C)C)C)C)C)CC(C)C)C)C(C)C)CC(C)C)C)C	CN(C)CC1=NN=C2N1C3=C(C=C(C=C3)Cl)C(=NC2)C4=CC=CC=C4
Dabrafenib	Adinazolam	3	DB08912	DB00546	CC(C)(C)C1=NC(=C(S1)C2=NC(=NC=C2)N)C3=C(C(=CC=C3)NS(=O)(=O)C4=C(C=CC=C4F)F)F	CN(C)CC1=NN=C2N1C3=C(C=C(C=C3)Cl)C(=NC2)C4=CC=CC=C4
Dasatinib	Adinazolam	2	DB01254	DB00546	CC1=C(C(=CC=C1)Cl)NC(=O)C2=CN=C(S2)NC3=CC(=NC(=N3)C)N4CCN(CC4)CCO	CN(C)CC1=NN=C2N1C3=C(C=C(C=C3)Cl)C(=NC2)C4=CC=CC=C4
Dihydroergotamine	Adinazolam	0	DB00320	DB00546	C[C@@]1(C(=O)N2[C@H](C(=O)N3CCC[C@H]3[C@@]2(O1)O)CC4=CC=CC=C4)NC(=O)[C@@H]5C[C@H]6[C@@H](CC7=CNC8=CC=CC6=C78)N(C5)C	CN(C)CC1=NN=C2N1C3=C(C=C(C=C3)Cl)C(=NC2)C4=CC=CC=C4
Diltiazem	Adinazolam	0	DB00343	DB00546	CC(=O)O[C@@H]1[C@@H](SC2=CC=CC=C2N(C1=O)CCN(C)C)C3=CC=C(C=C3)OC	CN(C)CC1=NN=C2N1C3=C(C=C(C=C3)Cl)C(=NC2)C4=CC=CC=C4
Doxycycline	Adinazolam	0	DB00254	DB00546	C[C@@H]1[C@H]2[C@@H]([C@H]3[C@@H](C(=O)C(=C([C@]3(C(=O)C2=C(C4=C1C=CC=C4O)O)O)O)C(=O)N)N(C)C)O	CN(C)CC1=NN=C2N1C3=C(C=C(C=C3)Cl)C(=NC2)C4=CC=CC=C4
Dronedarone	Adinazolam	0	DB04855	DB00546	CCCCC1=C(C2=C(O1)C=CC(=C2)NS(=O)(=O)C)C(=O)C3=CC=C(C=C3)OCCCN(CCCC)CCCC	CN(C)CC1=NN=C2N1C3=C(C=C(C=C3)Cl)C(=NC2)C4=CC=CC=C4
Enzalutamide	Adinazolam	3	DB08899	DB00546	CC1(C(=O)N(C(=S)N1C2=CC(=C(C=C2)C(=O)NC)F)C3=CC(=C(C=C3)C#N)C(F)(F)F)C	CN(C)CC1=NN=C2N1C3=C(C=C(C=C3)Cl)C(=NC2)C4=CC=CC=C4
Erythromycin	Adinazolam	0	DB00199	DB00546	CC[C@@H]1[C@@]([C@@H]([C@H](C(=O)[C@@H](C[C@@]([C@@H]([C@H]([C@@H]([C@H](C(=O)O1)C)O[C@H]2C[C@@]([C@H]([C@@H](O2)C)O)(C)OC)C)O[C@H]3[C@@H]([C@H](C[C@H](O3)C)N(C)C)O)(C)O)C)C)O)(C)O	CN(C)CC1=NN=C2N1C3=C(C=C(C=C3)Cl)C(=NC2)C4=CC=CC=C4
Eslicarbazepineacetate	Adinazolam	0	DB09119	DB00546	CC(=O)O[C@H]1CC2=CC=CC=C2N(C3=CC=CC=C13)C(=O)N	CN(C)CC1=NN=C2N1C3=C(C=C(C=C3)Cl)C(=NC2)C4=CC=CC=C4
Esomeprazole	Adinazolam	0	DB00736	DB00546	CC1=CN=C(C(=C1OC)C)C[S@](=O)C2=NC3=C(N2)C=C(C=C3)OC	CN(C)CC1=NN=C2N1C3=C(C=C(C=C3)Cl)C(=NC2)C4=CC=CC=C4
Fluoxetine	Adinazolam	0	DB00472	DB00546	CNCCC(C1=CC=CC=C1)OC2=CC=C(C=C2)C(F)(F)F	CN(C)CC1=NN=C2N1C3=C(C=C(C=C3)Cl)C(=NC2)C4=CC=CC=C4
Fluvoxamine	Adinazolam	0	DB00176	DB00546	COCCCC/C(=N\OCCN)/C1=CC=C(C=C1)C(F)(F)F	CN(C)CC1=NN=C2N1C3=C(C=C(C=C3)Cl)C(=NC2)C4=CC=CC=C4
Fosphenytoin	Adinazolam	8	DB01320	DB00546	C1=CC=C(C=C1)C2(C(=O)N(C(=O)N2)COP(=O)(O)O)C3=CC=CC=C3	CN(C)CC1=NN=C2N1C3=C(C=C(C=C3)Cl)C(=NC2)C4=CC=CC=C4
Gemfibrozil	Adinazolam	0	DB01241	DB00546	CC1=CC(=C(C=C1)C)OCCCC(C)(C)C(=O)O	CN(C)CC1=NN=C2N1C3=C(C=C(C=C3)Cl)C(=NC2)C4=CC=CC=C4
Imatinib	Adinazolam	0	DB00619	DB00546	CC1=C(C=C(C=C1)NC(=O)C2=CC=C(C=C2)CN3CCN(CC3)C)NC4=NC=CC(=N4)C5=CN=CC=C5	CN(C)CC1=NN=C2N1C3=C(C=C(C=C3)Cl)C(=NC2)C4=CC=CC=C4
Isavuconazole	Adinazolam	2	DB11633	DB00546	C[C@@H](C1=NC(=CS1)C2=CC=C(C=C2)C#N)[C@](CN3C=NC=N3)(C4=C(C=CC(=C4)F)F)O	CN(C)CC1=NN=C2N1C3=C(C=C(C=C3)Cl)C(=NC2)C4=CC=CC=C4
Isoniazid	Adinazolam	0	DB00951	DB00546	C1=CN=CC=C1C(=O)NN	CN(C)CC1=NN=C2N1C3=C(C=C(C=C3)Cl)C(=NC2)C4=CC=CC=C4
Isradipine	Adinazolam	0	DB00270	DB00546	CC1=C(C(C(=C(N1)C)C(=O)OC(C)C)C2=CC=CC3=NON=C32)C(=O)OC	CN(C)CC1=NN=C2N1C3=C(C=C(C=C3)Cl)C(=NC2)C4=CC=CC=C4
Itraconazole	Adinazolam	0	DB01167	DB00546	CCC(C)N1C(=O)N(C=N1)C2=CC=C(C=C2)N3CCN(CC3)C4=CC=C(C=C4)OC[C@H]5CO[C@](O5)(CN6C=NC=N6)C7=C(C=C(C=C7)Cl)Cl	CN(C)CC1=NN=C2N1C3=C(C=C(C=C3)Cl)C(=NC2)C4=CC=CC=C4
Ivacaftor	Adinazolam	2	DB08820	DB00546	CC(C)(C)C1=CC(=C(C=C1NC(=O)C2=CNC3=CC=CC=C3C2=O)O)C(C)(C)C	CN(C)CC1=NN=C2N1C3=C(C=C(C=C3)Cl)C(=NC2)C4=CC=CC=C4
Ketoconazole	Adinazolam	0	DB01026	DB00546	CC(=O)N1CCN(CC1)C2=CC=C(C=C2)OC[C@H]3CO[C@](O3)(CN4C=CN=C4)C5=C(C=C(C=C5)Cl)Cl	CN(C)CC1=NN=C2N1C3=C(C=C(C=C3)Cl)C(=NC2)C4=CC=CC=C4
Lobeglitazone	Adinazolam	0	DB09198	DB00546	CN(CCOC1=CC=C(C=C1)CC2C(=O)NC(=O)S2)C3=CC(=NC=N3)OC4=CC=C(C=C4)OC	CN(C)CC1=NN=C2N1C3=C(C=C(C=C3)Cl)C(=NC2)C4=CC=CC=C4
Lorpiprazole	Adinazolam	2	DB09195	DB00546	C1C[C@@H]2CN3C(=NN=C3[C@@H]2C1)CCN4CCN(CC4)C5=CC=CC(=C5)C(F)(F)F	CN(C)CC1=NN=C2N1C3=C(C=C(C=C3)Cl)C(=NC2)C4=CC=CC=C4
Lovastatin	Adinazolam	0	DB00227	DB00546	CC[C@H](C)C(=O)O[C@H]1C[C@H](C=C2[C@H]1[C@H]([C@H](C=C2)C)CC[C@@H]3C[C@H](CC(=O)O3)O)C	CN(C)CC1=NN=C2N1C3=C(C=C(C=C3)Cl)C(=NC2)C4=CC=CC=C4
Lumacaftor	Adinazolam	3	DB09280	DB00546	CC1=C(N=C(C=C1)NC(=O)C2(CC2)C3=CC4=C(C=C3)OC(O4)(F)F)C5=CC(=CC=C5)C(=O)O	CN(C)CC1=NN=C2N1C3=C(C=C(C=C3)Cl)C(=NC2)C4=CC=CC=C4
Mifepristone	Adinazolam	2	DB00834	DB00546	CC#C[C@@]1(CC[C@@H]2[C@@]1(C[C@@H](C3=C4CCC(=O)C=C4CC[C@@H]23)C5=CC=C(C=C5)N(C)C)C)O	CN(C)CC1=NN=C2N1C3=C(C=C(C=C3)Cl)C(=NC2)C4=CC=CC=C4
Mitotane	Adinazolam	3	DB00648	DB00546	C1=CC=C(C(=C1)C(C2=CC=C(C=C2)Cl)C(Cl)Cl)Cl	CN(C)CC1=NN=C2N1C3=C(C=C(C=C3)Cl)C(=NC2)C4=CC=CC=C4
Moclobemide	Adinazolam	0	DB01171	DB00546	C1COCCN1CCNC(=O)C2=CC=C(C=C2)Cl	CN(C)CC1=NN=C2N1C3=C(C=C(C=C3)Cl)C(=NC2)C4=CC=CC=C4
Modafinil	Adinazolam	0	DB00745	DB00546	C1=CC=C(C=C1)C(C2=CC=CC=C2)S(=O)CC(=O)N	CN(C)CC1=NN=C2N1C3=C(C=C(C=C3)Cl)C(=NC2)C4=CC=CC=C4
Nefazodone	Adinazolam	0	DB01149	DB00546	CCC1=NN(C(=O)N1CCOC2=CC=CC=C2)CCCN3CCN(CC3)C4=CC(=CC=C4)Cl	CN(C)CC1=NN=C2N1C3=C(C=C(C=C3)Cl)C(=NC2)C4=CC=CC=C4
Netupitant	Adinazolam	2	DB09048	DB00546	CC1=CC=CC=C1C2=CC(=NC=C2N(C)C(=O)C(C)(C)C3=CC(=CC(=C3)C(F)(F)F)C(F)(F)F)N4CCN(CC4)C	CN(C)CC1=NN=C2N1C3=C(C=C(C=C3)Cl)C(=NC2)C4=CC=CC=C4
Nicardipine	Adinazolam	0	DB00622	DB00546	CC1=C(C(C(=C(N1)C)C(=O)OCCN(C)CC2=CC=CC=C2)C3=CC(=CC=C3)[N+](=O)[O-])C(=O)OC	CN(C)CC1=NN=C2N1C3=C(C=C(C=C3)Cl)C(=NC2)C4=CC=CC=C4
Alfentanil	Agomelatine	1	DB00802	DB06594	CCC(=O)N(C1=CC=CC=C1)C2(CCN(CC2)CCN3C(=O)N(N=N3)CC)COC	CC(=O)NCCC1=CC=CC2=C1C=C(C=C2)OC
Amitriptyline	Agomelatine	1	DB00321	DB06594	CN(C)CCC=C1C2=CC=CC=C2CCC3=CC=CC=C31	CC(=O)NCCC1=CC=CC2=C1C=C(C=C2)OC
Amobarbital	Agomelatine	1	DB01351	DB06594	CCC1(C(=O)NC(=O)NC1=O)CCC(C)C	CC(=O)NCCC1=CC=CC2=C1C=C(C=C2)OC
Amoxapine	Agomelatine	1	DB00543	DB06594	C1CN(CCN1)C2=NC3=CC=CC=C3OC4=C2C=C(C=C4)Cl	CC(=O)NCCC1=CC=CC2=C1C=C(C=C2)OC
Aripiprazole	Agomelatine	1	DB01238	DB06594	C1CC(=O)NC2=C1C=CC(=C2)OCCCCN3CCN(CC3)C4=C(C(=CC=C4)Cl)Cl	CC(=O)NCCC1=CC=CC2=C1C=C(C=C2)OC
Asenapine	Agomelatine	1	DB06216	DB06594	CN1C[C@@H]2[C@@H](C1)C3=C(C=CC(=C3)Cl)OC4=CC=CC=C24	CC(=O)NCCC1=CC=CC2=C1C=C(C=C2)OC
Azelastine	Agomelatine	5	DB00972	DB06594	CN1CCCC(CC1)N2C(=O)C3=CC=CC=C3C(=N2)CC4=CC=C(C=C4)Cl	CC(=O)NCCC1=CC=CC2=C1C=C(C=C2)OC
Azithromycin	Agomelatine	2	DB00207	DB06594	CC[C@@H]1[C@@]([C@@H]([C@H](N(C[C@@H](C[C@@]([C@@H]([C@H]([C@@H]([C@H](C(=O)O1)C)O[C@H]2C[C@@]([C@H]([C@@H](O2)C)O)(C)OC)C)O[C@H]3[C@@H]([C@H](C[C@H](O3)C)N(C)C)O)(C)O)C)C)C)O)(C)O	CC(=O)NCCC1=CC=CC2=C1C=C(C=C2)OC
Benzocaine	Agomelatine	1	DB01086	DB06594	CCOC(=O)C1=CC=C(C=C1)N	CC(=O)NCCC1=CC=CC2=C1C=C(C=C2)OC
Bortezomib	Agomelatine	2	DB00188	DB06594	B([C@H](CC(C)C)NC(=O)[C@H](CC1=CC=CC=C1)NC(=O)C2=NC=CN=C2)(O)O	CC(=O)NCCC1=CC=CC2=C1C=C(C=C2)OC
Brexpiprazole	Agomelatine	1	DB09128	DB06594	C1CN(CCN1CCCCOC2=CC3=C(C=C2)C=CC(=O)N3)C4=C5C=CSC5=CC=C4	CC(=O)NCCC1=CC=CC2=C1C=C(C=C2)OC
Brimonidine	Agomelatine	5	DB00484	DB06594	C1CN=C(N1)NC2=C(C3=NC=CN=C3C=C2)Br	CC(=O)NCCC1=CC=CC2=C1C=C(C=C2)OC
Bromazepam	Agomelatine	1	DB01558	DB06594	C1C(=O)NC2=C(C=C(C=C2)Br)C(=N1)C3=CC=CC=N3	CC(=O)NCCC1=CC=CC2=C1C=C(C=C2)OC
Brompheniramine	Agomelatine	1	DB00835	DB06594	CN(C)CCC(C1=CC=C(C=C1)Br)C2=CC=CC=N2	CC(=O)NCCC1=CC=CC2=C1C=C(C=C2)OC
Bupivacaine	Agomelatine	1	DB00297	DB06594	CCCCN1CCCCC1C(=O)NC2=C(C=CC=C2C)C	CC(=O)NCCC1=CC=CC2=C1C=C(C=C2)OC
Buprenorphine	Agomelatine	5	DB00921	DB06594	C[C@]([C@H]1C[C@@]23CC[C@@]1([C@H]4[C@@]25CCN([C@@H]3CC6=C5C(=C(C=C6)O)O4)CC7CC7)OC)(C(C)(C)C)O	CC(=O)NCCC1=CC=CC2=C1C=C(C=C2)OC
Buspirone	Agomelatine	1	DB00490	DB06594	C1CCC2(C1)CC(=O)N(C(=O)C2)CCCCN3CCN(CC3)C4=NC=CC=N4	CC(=O)NCCC1=CC=CC2=C1C=C(C=C2)OC
Butamben	Agomelatine	1	DB11148	DB06594	CCCCOC(=O)C1=CC=C(C=C1)N	CC(=O)NCCC1=CC=CC2=C1C=C(C=C2)OC
Caffeine	Agomelatine	2	DB00201	DB06594	CN1C=NC2=C1C(=O)N(C(=O)N2C)C	CC(=O)NCCC1=CC=CC2=C1C=C(C=C2)OC
Carbamazepine	Agomelatine	1	DB00564	DB06594	C1=CC=C2C(=C1)C=CC3=CC=CC=C3N2C(=O)N	CC(=O)NCCC1=CC=CC2=C1C=C(C=C2)OC
Carbinoxamine	Agomelatine	1	DB00748	DB06594	CN(C)CCOC(C1=CC=C(C=C1)Cl)C2=CC=CC=N2	CC(=O)NCCC1=CC=CC2=C1C=C(C=C2)OC
Carisoprodol	Agomelatine	1	DB00395	DB06594	CCCC(C)(COC(=O)N)COC(=O)NC(C)C	CC(=O)NCCC1=CC=CC2=C1C=C(C=C2)OC
Chloroprocaine	Agomelatine	1	DB01161	DB06594	CCN(CC)CCOC(=O)C1=C(C=C(C=C1)N)Cl	CC(=O)NCCC1=CC=CC2=C1C=C(C=C2)OC
Chlorphenamine	Agomelatine	1	DB01114	DB06594	CN(C)CCC(C1=CC=C(C=C1)Cl)C2=CC=CC=N2	CC(=O)NCCC1=CC=CC2=C1C=C(C=C2)OC
Chlorpromazine	Agomelatine	1	DB00477	DB06594	CN(C)CCCN1C2=CC=CC=C2SC3=C1C=C(C=C3)Cl	CC(=O)NCCC1=CC=CC2=C1C=C(C=C2)OC
Chlorzoxazone	Agomelatine	1	DB00356	DB06594	C1=CC2=C(C=C1Cl)NC(=O)O2	CC(=O)NCCC1=CC=CC2=C1C=C(C=C2)OC
Cinchocaine	Agomelatine	1	DB00527	DB06594	CCCCOC1=NC2=CC=CC=C2C(=C1)C(=O)NCCN(CC)CC	CC(=O)NCCC1=CC=CC2=C1C=C(C=C2)OC
Citalopram	Agomelatine	2	DB00215	DB06594	CN(C)CCCC1(C2=C(CO1)C=C(C=C2)C#N)C3=CC=C(C=C3)F	CC(=O)NCCC1=CC=CC2=C1C=C(C=C2)OC
Clemastine	Agomelatine	1	DB00283	DB06594	C[C@@](C1=CC=CC=C1)(C2=CC=C(C=C2)Cl)OCC[C@H]3CCCN3C	CC(=O)NCCC1=CC=CC2=C1C=C(C=C2)OC
Clomipramine	Agomelatine	1	DB01242	DB06594	CN(C)CCCN1C2=CC=CC=C2CCC3=C1C=C(C=C3)Cl	CC(=O)NCCC1=CC=CC2=C1C=C(C=C2)OC
Clonazepam	Agomelatine	1	DB01068	DB06594	C1C(=O)NC2=C(C=C(C=C2)[N+](=O)[O-])C(=N1)C3=CC=CC=C3Cl	CC(=O)NCCC1=CC=CC2=C1C=C(C=C2)OC
Clonidine	Agomelatine	1	DB00575	DB06594	C1CN=C(N1)NC2=C(C=CC=C2Cl)Cl	CC(=O)NCCC1=CC=CC2=C1C=C(C=C2)OC
Clorazepate	Agomelatine	1	DB00628	DB06594	C1=CC=C(C=C1)C2=NC(C(=O)NC3=C2C=C(C=C3)Cl)C(=O)O	CC(=O)NCCC1=CC=CC2=C1C=C(C=C2)OC
Clotrimazole	Agomelatine	2	DB00257	DB06594	C1=CC=C(C=C1)C(C2=CC=CC=C2)(C3=CC=CC=C3Cl)N4C=CN=C4	CC(=O)NCCC1=CC=CC2=C1C=C(C=C2)OC
Clozapine	Agomelatine	1	DB00363	DB06594	CN1CCN(CC1)C2=NC3=C(C=CC(=C3)Cl)NC4=CC=CC=C42	CC(=O)NCCC1=CC=CC2=C1C=C(C=C2)OC
Cocaine	Agomelatine	1	DB00907	DB06594	CN1[C@H]2CC[C@@H]1[C@H]([C@H](C2)OC(=O)C3=CC=CC=C3)C(=O)OC	CC(=O)NCCC1=CC=CC2=C1C=C(C=C2)OC
Codeine	Agomelatine	1	DB00318	DB06594	CN1CC[C@]23[C@@H]4[C@H]1CC5=C2C(=C(C=C5)OC)O[C@H]3[C@H](C=C4)O	CC(=O)NCCC1=CC=CC2=C1C=C(C=C2)OC
Cyclizine	Agomelatine	1	DB01176	DB06594	CN1CCN(CC1)C(C2=CC=CC=C2)C3=CC=CC=C3	CC(=O)NCCC1=CC=CC2=C1C=C(C=C2)OC
Cyclobenzaprine	Agomelatine	1	DB00924	DB06594	CN(C)CCC=C1C2=CC=CC=C2C=CC3=CC=CC=C31	CC(=O)NCCC1=CC=CC2=C1C=C(C=C2)OC
Cyproheptadine	Agomelatine	1	DB00434	DB06594	CN1CCC(=C2C3=CC=CC=C3C=CC4=CC=CC=C42)CC1	CC(=O)NCCC1=CC=CC2=C1C=C(C=C2)OC
Dantrolene	Agomelatine	1	DB01219	DB06594	C1C(=O)NC(=O)N1/N=C/C2=CC=C(O2)C3=CC=C(C=C3)[N+](=O)[O-]	CC(=O)NCCC1=CC=CC2=C1C=C(C=C2)OC
Desipramine	Agomelatine	1	DB01151	DB06594	CNCCCN1C2=CC=CC=C2CCC3=CC=CC=C31	CC(=O)NCCC1=CC=CC2=C1C=C(C=C2)OC
Desloratadine	Agomelatine	1	DB00967	DB06594	C1CC2=C(C=CC(=C2)Cl)C(=C3CCNCC3)C4=C1C=CC=N4	CC(=O)NCCC1=CC=CC2=C1C=C(C=C2)OC
Desvenlafaxine	Agomelatine	1	DB06700	DB06594	CN(C)CC(C1=CC=C(C=C1)O)C2(CCCCC2)O	CC(=O)NCCC1=CC=CC2=C1C=C(C=C2)OC
Deutetrabenazine	Agomelatine	48	DB12161	DB06594	[2H]C([2H])([2H])OC1=C(C=C2[C@H]3CC(=O)[C@@H](CN3CCC2=C1)CC(C)C)OC([2H])([2H])[2H]	CC(=O)NCCC1=CC=CC2=C1C=C(C=C2)OC
Dexmedetomidine	Agomelatine	1	DB00633	DB06594	CC1=C(C(=CC=C1)[C@H](C)C2=CN=CN2)C	CC(=O)NCCC1=CC=CC2=C1C=C(C=C2)OC
Dextropropoxyphene	Agomelatine	1	DB00647	DB06594	CCC(=O)O[C@](CC1=CC=CC=C1)(C2=CC=CC=C2)[C@H](C)CN(C)C	CC(=O)NCCC1=CC=CC2=C1C=C(C=C2)OC
Diazepam	Agomelatine	1	DB00829	DB06594	CN1C(=O)CN=C(C2=C1C=CC(=C2)Cl)C3=CC=CC=C3	CC(=O)NCCC1=CC=CC2=C1C=C(C=C2)OC
Diphenhydramine	Agomelatine	1	DB01075	DB06594	CN(C)CCOC(C1=CC=CC=C1)C2=CC=CC=C2	CC(=O)NCCC1=CC=CC2=C1C=C(C=C2)OC
Dosulepin	Agomelatine	2	DB09167	DB06594	CN(C)CC/C=C/1\C2=CC=CC=C2CSC3=CC=CC=C31	CC(=O)NCCC1=CC=CC2=C1C=C(C=C2)OC
Doxepin	Agomelatine	1	DB01142	DB06594	CN(C)CC/C=C/1\C2=CC=CC=C2COC3=CC=CC=C31	CC(=O)NCCC1=CC=CC2=C1C=C(C=C2)OC
Doxylamine	Agomelatine	5	DB00366	DB06594	CC(C1=CC=CC=C1)(C2=CC=CC=N2)OCCN(C)C	CC(=O)NCCC1=CC=CC2=C1C=C(C=C2)OC
Dronabinol	Agomelatine	5	DB00470	DB06594	CCCCCC1=CC(=C2[C@@H]3C=C(CC[C@H]3C(OC2=C1)(C)C)C)O	CC(=O)NCCC1=CC=CC2=C1C=C(C=C2)OC
Duloxetine	Agomelatine	1	DB00476	DB06594	CNCC[C@@H](C1=CC=CS1)OC2=CC=CC3=CC=CC=C32	CC(=O)NCCC1=CC=CC2=C1C=C(C=C2)OC
Enflurane	Agomelatine	1	DB00228	DB06594	C(C(OC(F)F)(F)F)(F)Cl	CC(=O)NCCC1=CC=CC2=C1C=C(C=C2)OC
Entacapone	Agomelatine	1	DB00494	DB06594	CCN(CC)C(=O)/C(=C/C1=CC(=C(C(=C1)O)O)[N+](=O)[O-])/C#N	CC(=O)NCCC1=CC=CC2=C1C=C(C=C2)OC
Escitalopram	Agomelatine	1	DB01175	DB06594	CN(C)CCC[C@@]1(C2=C(CO1)C=C(C=C2)C#N)C3=CC=C(C=C3)F	CC(=O)NCCC1=CC=CC2=C1C=C(C=C2)OC
Estazolam	Agomelatine	1	DB01215	DB06594	C1C2=NN=CN2C3=C(C=C(C=C3)Cl)C(=N1)C4=CC=CC=C4	CC(=O)NCCC1=CC=CC2=C1C=C(C=C2)OC
Eszopiclone	Agomelatine	1	DB00402	DB06594	CN1CCN(CC1)C(=O)O[C@H]2C3=NC=CN=C3C(=O)N2C4=NC=C(C=C4)Cl	CC(=O)NCCC1=CC=CC2=C1C=C(C=C2)OC
Ethanol	Agomelatine	5	DB00898	DB06594	CCO	CC(=O)NCCC1=CC=CC2=C1C=C(C=C2)OC
Ethosuximide	Agomelatine	1	DB00593	DB06594	CCC1(CC(=O)NC1=O)C	CC(=O)NCCC1=CC=CC2=C1C=C(C=C2)OC
Ethotoin	Agomelatine	1	DB00754	DB06594	CCN1C(=O)C(NC1=O)C2=CC=CC=C2	CC(=O)NCCC1=CC=CC2=C1C=C(C=C2)OC
Ethylmorphine	Agomelatine	1	DB01466	DB06594	CCOC1=C2C3=C(C[C@@H]4[C@H]5[C@]3(CCN4C)[C@@H](O2)[C@H](C=C5)O)C=C1	CC(=O)NCCC1=CC=CC2=C1C=C(C=C2)OC
Etizolam	Agomelatine	1	DB09166	DB06594	CCC1=CC2=C(S1)N3C(=NN=C3CN=C2C4=CC=CC=C4Cl)C	CC(=O)NCCC1=CC=CC2=C1C=C(C=C2)OC
Etomidate	Agomelatine	1	DB00292	DB06594	CCOC(=O)C1=CN=CN1[C@H](C)C2=CC=CC=C2	CC(=O)NCCC1=CC=CC2=C1C=C(C=C2)OC
Ezogabine	Agomelatine	1	DB04953	DB06594	CCOC(=O)NC1=C(C=C(C=C1)NCC2=CC=C(C=C2)F)N	CC(=O)NCCC1=CC=CC2=C1C=C(C=C2)OC
Felbamate	Agomelatine	1	DB00949	DB06594	C1=CC=C(C=C1)C(COC(=O)N)COC(=O)N	CC(=O)NCCC1=CC=CC2=C1C=C(C=C2)OC
Fentanyl	Agomelatine	1	DB00813	DB06594	CCC(=O)N(C1CCN(CC1)CCC2=CC=CC=C2)C3=CC=CC=C3	CC(=O)NCCC1=CC=CC2=C1C=C(C=C2)OC
Fexofenadine	Agomelatine	1	DB00950	DB06594	CC(C)(C1=CC=C(C=C1)C(CCCN2CCC(CC2)C(C3=CC=CC=C3)(C4=CC=CC=C4)O)O)C(=O)O	CC(=O)NCCC1=CC=CC2=C1C=C(C=C2)OC
Flibanserin	Agomelatine	1	DB04908	DB06594	C1CN(CCN1CCN2C3=CC=CC=C3NC2=O)C4=CC=CC(=C4)C(F)(F)F	CC(=O)NCCC1=CC=CC2=C1C=C(C=C2)OC
Flunarizine	Agomelatine	1	DB04841	DB06594	C1CN(CCN1C/C=C/C2=CC=CC=C2)C(C3=CC=C(C=C3)F)C4=CC=C(C=C4)F	CC(=O)NCCC1=CC=CC2=C1C=C(C=C2)OC
Flunitrazepam	Agomelatine	1	DB01544	DB06594	CN1C(=O)CN=C(C2=C1C=CC(=C2)[N+](=O)[O-])C3=CC=CC=C3F	CC(=O)NCCC1=CC=CC2=C1C=C(C=C2)OC
Fluoxetine	Agomelatine	1	DB00472	DB06594	CNCCC(C1=CC=CC=C1)OC2=CC=C(C=C2)C(F)(F)F	CC(=O)NCCC1=CC=CC2=C1C=C(C=C2)OC
Flupentixol	Agomelatine	1	DB00875	DB06594	C1CN(CCN1CC/C=C\2/C3=CC=CC=C3SC4=C2C=C(C=C4)C(F)(F)F)CCO	CC(=O)NCCC1=CC=CC2=C1C=C(C=C2)OC
Fluphenazine	Agomelatine	1	DB00623	DB06594	C1CN(CCN1CCCN2C3=CC=CC=C3SC4=C2C=C(C=C4)C(F)(F)F)CCO	CC(=O)NCCC1=CC=CC2=C1C=C(C=C2)OC
Flurazepam	Agomelatine	1	DB00690	DB06594	CCN(CC)CCN1C(=O)CN=C(C2=C1C=CC(=C2)Cl)C3=CC=CC=C3F	CC(=O)NCCC1=CC=CC2=C1C=C(C=C2)OC
Fluvoxamine	Agomelatine	2	DB00176	DB06594	COCCCC/C(=N\OCCN)/C1=CC=C(C=C1)C(F)(F)F	CC(=O)NCCC1=CC=CC2=C1C=C(C=C2)OC
Fosphenytoin	Agomelatine	1	DB01320	DB06594	C1=CC=C(C=C1)C2(C(=O)N(C(=O)N2)COP(=O)(O)O)C3=CC=CC=C3	CC(=O)NCCC1=CC=CC2=C1C=C(C=C2)OC
Fospropofol	Agomelatine	1	DB06716	DB06594	CC(C)C1=C(C(=CC=C1)C(C)C)OCOP(=O)(O)O	CC(=O)NCCC1=CC=CC2=C1C=C(C=C2)OC
Gabapentin	Agomelatine	1	DB00996	DB06594	C1CCC(CC1)(CC(=O)O)CN	CC(=O)NCCC1=CC=CC2=C1C=C(C=C2)OC
Glutethimide	Agomelatine	1	DB01437	DB06594	CCC1(CCC(=O)NC1=O)C2=CC=CC=C2	CC(=O)NCCC1=CC=CC2=C1C=C(C=C2)OC
Guanfacine	Agomelatine	1	DB01018	DB06594	C1=CC(=C(C(=C1)Cl)CC(=O)N=C(N)N)Cl	CC(=O)NCCC1=CC=CC2=C1C=C(C=C2)OC
Haloperidol	Agomelatine	1	DB00502	DB06594	C1CN(CCC1(C2=CC=C(C=C2)Cl)O)CCCC(=O)C3=CC=C(C=C3)F	CC(=O)NCCC1=CC=CC2=C1C=C(C=C2)OC
Halothane	Agomelatine	1	DB01159	DB06594	C(C(F)(F)F)(Cl)Br	CC(=O)NCCC1=CC=CC2=C1C=C(C=C2)OC
Hexobarbital	Agomelatine	1	DB01355	DB06594	CC1(C(=O)NC(=O)N(C1=O)C)C2=CCCCC2	CC(=O)NCCC1=CC=CC2=C1C=C(C=C2)OC
Hydrocodone	Agomelatine	5	DB00956	DB06594	CN1CC[C@]23[C@@H]4[C@H]1CC5=C2C(=C(C=C5)OC)O[C@H]3C(=O)CC4	CC(=O)NCCC1=CC=CC2=C1C=C(C=C2)OC
Hydromorphone	Agomelatine	1	DB00327	DB06594	CN1CC[C@]23[C@@H]4[C@H]1CC5=C2C(=C(C=C5)O)O[C@H]3C(=O)CC4	CC(=O)NCCC1=CC=CC2=C1C=C(C=C2)OC
Hydroxyzine	Agomelatine	5	DB00557	DB06594	C1CN(CCN1CCOCCO)C(C2=CC=CC=C2)C3=CC=C(C=C3)Cl	CC(=O)NCCC1=CC=CC2=C1C=C(C=C2)OC
Iloperidone	Agomelatine	1	DB04946	DB06594	CC(=O)C1=CC(=C(C=C1)OCCCN2CCC(CC2)C3=NOC4=C3C=CC(=C4)F)OC	CC(=O)NCCC1=CC=CC2=C1C=C(C=C2)OC
Imipramine	Agomelatine	1	DB00458	DB06594	CN(C)CCCN1C2=CC=CC=C2CCC3=CC=CC=C31	CC(=O)NCCC1=CC=CC2=C1C=C(C=C2)OC
Isoflurane	Agomelatine	1	DB00753	DB06594	C(C(F)(F)F)(OC(F)F)Cl	CC(=O)NCCC1=CC=CC2=C1C=C(C=C2)OC
Ketamine	Agomelatine	1	DB01221	DB06594	CNC1(CCCCC1=O)C2=CC=CC=C2Cl	CC(=O)NCCC1=CC=CC2=C1C=C(C=C2)OC
Ketazolam	Agomelatine	1	DB01587	DB06594	CC1=CC(=O)N2CC(=O)N(C3=C(C2(O1)C4=CC=CC=C4)C=C(C=C3)Cl)C	CC(=O)NCCC1=CC=CC2=C1C=C(C=C2)OC
Ketobemidone	Agomelatine	1	DB06738	DB06594	CCC(=O)C1(CCN(CC1)C)C2=CC(=CC=C2)O	CC(=O)NCCC1=CC=CC2=C1C=C(C=C2)OC
Lamotrigine	Agomelatine	1	DB00555	DB06594	C1=CC(=C(C(=C1)Cl)Cl)C2=C(N=C(N=N2)N)N	CC(=O)NCCC1=CC=CC2=C1C=C(C=C2)OC
Levobupivacaine	Agomelatine	1	DB01002	DB06594	CCCCN1CCCC[C@H]1C(=O)NC2=C(C=CC=C2C)C	CC(=O)NCCC1=CC=CC2=C1C=C(C=C2)OC
Levocetirizine	Agomelatine	1	DB06282	DB06594	C1CN(CCN1CCOCC(=O)O)[C@H](C2=CC=CC=C2)C3=CC=C(C=C3)Cl	CC(=O)NCCC1=CC=CC2=C1C=C(C=C2)OC
Levodopa	Agomelatine	1	DB01235	DB06594	C1=CC(=C(C=C1C[C@@H](C(=O)O)N)O)O	CC(=O)NCCC1=CC=CC2=C1C=C(C=C2)OC
Levomilnacipran	Agomelatine	1	DB08918	DB06594	CCN(CC)C(=O)[C@]1(C[C@H]1CN)C2=CC=CC=C2	CC(=O)NCCC1=CC=CC2=C1C=C(C=C2)OC
Lidocaine	Agomelatine	2	DB00281	DB06594	CCN(CC)CC(=O)NC1=C(C=CC=C1C)C	CC(=O)NCCC1=CC=CC2=C1C=C(C=C2)OC
Lobeglitazone	Agomelatine	2	DB09198	DB06594	CN(CCOC1=CC=C(C=C1)CC2C(=O)NC(=O)S2)C3=CC(=NC=N3)OC4=CC=C(C=C4)OC	CC(=O)NCCC1=CC=CC2=C1C=C(C=C2)OC
Loratadine	Agomelatine	1	DB00455	DB06594	CCOC(=O)N1CCC(=C2C3=C(CCC4=C2N=CC=C4)C=C(C=C3)Cl)CC1	CC(=O)NCCC1=CC=CC2=C1C=C(C=C2)OC
Lorazepam	Agomelatine	1	DB00186	DB06594	C1=CC=C(C(=C1)C2=NC(C(=O)NC3=C2C=C(C=C3)Cl)O)Cl	CC(=O)NCCC1=CC=CC2=C1C=C(C=C2)OC
Lurasidone	Agomelatine	1	DB08815	DB06594	C1CC[C@H]([C@@H](C1)CN2CCN(CC2)C3=NSC4=CC=CC=C43)CN5C(=O)[C@H]6[C@@H]7CC[C@@H](C7)[C@H]6C5=O	CC(=O)NCCC1=CC=CC2=C1C=C(C=C2)OC
Maprotiline	Agomelatine	1	DB00934	DB06594	CNCCCC12CCC(C3=CC=CC=C31)C4=CC=CC=C24	CC(=O)NCCC1=CC=CC2=C1C=C(C=C2)OC
Meclizine	Agomelatine	1	DB00737	DB06594	CC1=CC(=CC=C1)CN2CCN(CC2)C(C3=CC=CC=C3)C4=CC=C(C=C4)Cl	CC(=O)NCCC1=CC=CC2=C1C=C(C=C2)OC
Melatonin	Agomelatine	1	DB01065	DB06594	CC(=O)NCCC1=CNC2=C1C=C(C=C2)OC	CC(=O)NCCC1=CC=CC2=C1C=C(C=C2)OC
Melperone	Agomelatine	1	DB09224	DB06594	CC1CCN(CC1)CCCC(=O)C2=CC=C(C=C2)F	CC(=O)NCCC1=CC=CC2=C1C=C(C=C2)OC
Meprobamate	Agomelatine	1	DB00371	DB06594	CCCC(C)(COC(=O)N)COC(=O)N	CC(=O)NCCC1=CC=CC2=C1C=C(C=C2)OC
Mesoridazine	Agomelatine	1	DB00933	DB06594	CN1CCCCC1CCN2C3=CC=CC=C3SC4=C2C=C(C=C4)S(=O)C	CC(=O)NCCC1=CC=CC2=C1C=C(C=C2)OC
Methadone	Agomelatine	1	DB00333	DB06594	CCC(=O)C(CC(C)N(C)C)(C1=CC=CC=C1)C2=CC=CC=C2	CC(=O)NCCC1=CC=CC2=C1C=C(C=C2)OC
Methotrimeprazine	Agomelatine	5	DB01403	DB06594	C[C@@H](CN1C2=CC=CC=C2SC3=C1C=C(C=C3)OC)CN(C)C	CC(=O)NCCC1=CC=CC2=C1C=C(C=C2)OC
Methoxyflurane	Agomelatine	1	DB01028	DB06594	COC(C(Cl)Cl)(F)F	CC(=O)NCCC1=CC=CC2=C1C=C(C=C2)OC
Methsuximide	Agomelatine	1	DB05246	DB06594	CC1(CC(=O)N(C1=O)C)C2=CC=CC=C2	CC(=O)NCCC1=CC=CC2=C1C=C(C=C2)OC
Methylphenobarbital	Agomelatine	1	DB00849	DB06594	CCC1(C(=O)NC(=O)N(C1=O)C)C2=CC=CC=C2	CC(=O)NCCC1=CC=CC2=C1C=C(C=C2)OC
Mexiletine	Agomelatine	2	DB00379	DB06594	CC1=C(C(=CC=C1)C)OCC(C)N	CC(=O)NCCC1=CC=CC2=C1C=C(C=C2)OC
Midazolam	Agomelatine	1	DB00683	DB06594	CC1=NC=C2N1C3=C(C=C(C=C3)Cl)C(=NC2)C4=CC=CC=C4F	CC(=O)NCCC1=CC=CC2=C1C=C(C=C2)OC
Midostaurin	Agomelatine	2	DB06595	DB06594	C[C@@]12[C@@H]([C@@H](C[C@@H](O1)N3C4=CC=CC=C4C5=C6C(=C7C8=CC=CC=C8N2C7=C53)CNC6=O)N(C)C(=O)C9=CC=CC=C9)OC	CC(=O)NCCC1=CC=CC2=C1C=C(C=C2)OC
Mirtazapine	Agomelatine	5	DB00370	DB06594	CN1CCN2C(C1)C3=CC=CC=C3CC4=C2N=CC=C4	CC(=O)NCCC1=CC=CC2=C1C=C(C=C2)OC
Morphine	Agomelatine	1	DB00295	DB06594	CN1CC[C@]23[C@@H]4[C@H]1CC5=C2C(=C(C=C5)O)O[C@H]3[C@H](C=C4)O	CC(=O)NCCC1=CC=CC2=C1C=C(C=C2)OC
Nabilone	Agomelatine	5	DB00486	DB06594	CCCCCCC(C)(C)C1=CC(=C2[C@@H]3CC(=O)CC[C@H]3C(OC2=C1)(C)C)O	CC(=O)NCCC1=CC=CC2=C1C=C(C=C2)OC
Nefazodone	Agomelatine	1	DB01149	DB06594	CCC1=NN(C(=O)N1CCOC2=CC=CC=C2)CCCN3CCN(CC3)C4=CC(=CC=C4)Cl	CC(=O)NCCC1=CC=CC2=C1C=C(C=C2)OC
Amiodarone	Ajmaline	6	DB01118	DB01426	CCCCC1=C(C2=CC=CC=C2O1)C(=O)C3=CC(=C(C(=C3)I)OCCN(CC)CC)I	CC[C@H]1[C@@H]2C[C@H]3[C@H]4[C@@]5(C[C@@H]([C@H]2[C@H]5O)N3[C@@H]1O)C6=CC=CC=C6N4C
Atomoxetine	Ajmaline	0	DB00289	DB01426	CC1=CC=CC=C1O[C@H](CCNC)C2=CC=CC=C2	CC[C@H]1[C@@H]2C[C@H]3[C@H]4[C@@]5(C[C@@H]([C@H]2[C@H]5O)N3[C@@H]1O)C6=CC=CC=C6N4C
Betaxolol	Ajmaline	0	DB00195	DB01426	CC(C)NCC(COC1=CC=C(C=C1)CCOCC2CC2)O	CC[C@H]1[C@@H]2C[C@H]3[C@H]4[C@@]5(C[C@@H]([C@H]2[C@H]5O)N3[C@@H]1O)C6=CC=CC=C6N4C
Bupropion	Ajmaline	0	DB01156	DB01426	CC(C(=O)C1=CC(=CC=C1)Cl)NC(C)(C)C	CC[C@H]1[C@@H]2C[C@H]3[C@H]4[C@@]5(C[C@@H]([C@H]2[C@H]5O)N3[C@@H]1O)C6=CC=CC=C6N4C
Celecoxib	Ajmaline	0	DB00482	DB01426	CC1=CC=C(C=C1)C2=CC(=NN2C3=CC=C(C=C3)S(=O)(=O)N)C(F)(F)F	CC[C@H]1[C@@H]2C[C@H]3[C@H]4[C@@]5(C[C@@H]([C@H]2[C@H]5O)N3[C@@H]1O)C6=CC=CC=C6N4C
Chloroquine	Ajmaline	0	DB00608	DB01426	CCN(CC)CCCC(C)NC1=C2C=CC(=CC2=NC=C1)Cl	CC[C@H]1[C@@H]2C[C@H]3[C@H]4[C@@]5(C[C@@H]([C@H]2[C@H]5O)N3[C@@H]1O)C6=CC=CC=C6N4C
Chlorpromazine	Ajmaline	0	DB00477	DB01426	CN(C)CCCN1C2=CC=CC=C2SC3=C1C=C(C=C3)Cl	CC[C@H]1[C@@H]2C[C@H]3[C@H]4[C@@]5(C[C@@H]([C@H]2[C@H]5O)N3[C@@H]1O)C6=CC=CC=C6N4C
Cholecalciferol	Ajmaline	0	DB00169	DB01426	C[C@H](CCCC(C)C)[C@H]1CC[C@@H]\2[C@@]1(CCC/C2=C\C=C/3\C[C@H](CCC3=C)O)C	CC[C@H]1[C@@H]2C[C@H]3[C@H]4[C@@]5(C[C@@H]([C@H]2[C@H]5O)N3[C@@H]1O)C6=CC=CC=C6N4C
Cimetidine	Ajmaline	0	DB00501	DB01426	CC1=C(N=CN1)CSCCNC(=NC)NC#N	CC[C@H]1[C@@H]2C[C@H]3[C@H]4[C@@]5(C[C@@H]([C@H]2[C@H]5O)N3[C@@H]1O)C6=CC=CC=C6N4C
Cinacalcet	Ajmaline	0	DB01012	DB01426	C[C@H](C1=CC=CC2=CC=CC=C21)NCCCC3=CC(=CC=C3)C(F)(F)F	CC[C@H]1[C@@H]2C[C@H]3[C@H]4[C@@]5(C[C@@H]([C@H]2[C@H]5O)N3[C@@H]1O)C6=CC=CC=C6N4C
Citalopram	Ajmaline	0	DB00215	DB01426	CN(C)CCCC1(C2=C(CO1)C=C(C=C2)C#N)C3=CC=C(C=C3)F	CC[C@H]1[C@@H]2C[C@H]3[C@H]4[C@@]5(C[C@@H]([C@H]2[C@H]5O)N3[C@@H]1O)C6=CC=CC=C6N4C
Clemastine	Ajmaline	0	DB00283	DB01426	C[C@@](C1=CC=CC=C1)(C2=CC=C(C=C2)Cl)OCC[C@H]3CCCN3C	CC[C@H]1[C@@H]2C[C@H]3[C@H]4[C@@]5(C[C@@H]([C@H]2[C@H]5O)N3[C@@H]1O)C6=CC=CC=C6N4C
Clomipramine	Ajmaline	0	DB01242	DB01426	CN(C)CCCN1C2=CC=CC=C2CCC3=C1C=C(C=C3)Cl	CC[C@H]1[C@@H]2C[C@H]3[C@H]4[C@@]5(C[C@@H]([C@H]2[C@H]5O)N3[C@@H]1O)C6=CC=CC=C6N4C
Clotrimazole	Ajmaline	0	DB00257	DB01426	C1=CC=C(C=C1)C(C2=CC=CC=C2)(C3=CC=CC=C3Cl)N4C=CN=C4	CC[C@H]1[C@@H]2C[C@H]3[C@H]4[C@@]5(C[C@@H]([C@H]2[C@H]5O)N3[C@@H]1O)C6=CC=CC=C6N4C
Clozapine	Ajmaline	0	DB00363	DB01426	CN1CCN(CC1)C2=NC3=C(C=CC(=C3)Cl)NC4=CC=CC=C42	CC[C@H]1[C@@H]2C[C@H]3[C@H]4[C@@]5(C[C@@H]([C@H]2[C@H]5O)N3[C@@H]1O)C6=CC=CC=C6N4C
Cocaine	Ajmaline	0	DB00907	DB01426	CN1[C@H]2CC[C@@H]1[C@H]([C@H](C2)OC(=O)C3=CC=CC=C3)C(=O)OC	CC[C@H]1[C@@H]2C[C@H]3[C@H]4[C@@]5(C[C@@H]([C@H]2[C@H]5O)N3[C@@H]1O)C6=CC=CC=C6N4C
Darifenacin	Ajmaline	0	DB00496	DB01426	C1CN(C[C@@H]1C(C2=CC=CC=C2)(C3=CC=CC=C3)C(=O)N)CCC4=CC5=C(C=C4)OCC5	CC[C@H]1[C@@H]2C[C@H]3[C@H]4[C@@]5(C[C@@H]([C@H]2[C@H]5O)N3[C@@H]1O)C6=CC=CC=C6N4C
Desipramine	Ajmaline	0	DB01151	DB01426	CNCCCN1C2=CC=CC=C2CCC3=CC=CC=C31	CC[C@H]1[C@@H]2C[C@H]3[C@H]4[C@@]5(C[C@@H]([C@H]2[C@H]5O)N3[C@@H]1O)C6=CC=CC=C6N4C
Diphenhydramine	Ajmaline	0	DB01075	DB01426	CN(C)CCOC(C1=CC=CC=C1)C2=CC=CC=C2	CC[C@H]1[C@@H]2C[C@H]3[C@H]4[C@@]5(C[C@@H]([C@H]2[C@H]5O)N3[C@@H]1O)C6=CC=CC=C6N4C
Dosulepin	Ajmaline	0	DB09167	DB01426	CN(C)CC/C=C/1\C2=CC=CC=C2CSC3=CC=CC=C31	CC[C@H]1[C@@H]2C[C@H]3[C@H]4[C@@]5(C[C@@H]([C@H]2[C@H]5O)N3[C@@H]1O)C6=CC=CC=C6N4C
Dronedarone	Ajmaline	0	DB04855	DB01426	CCCCC1=C(C2=C(O1)C=CC(=C2)NS(=O)(=O)C)C(=O)C3=CC=C(C=C3)OCCCN(CCCC)CCCC	CC[C@H]1[C@@H]2C[C@H]3[C@H]4[C@@]5(C[C@@H]([C@H]2[C@H]5O)N3[C@@H]1O)C6=CC=CC=C6N4C
Duloxetine	Ajmaline	0	DB00476	DB01426	CNCC[C@@H](C1=CC=CS1)OC2=CC=CC3=CC=CC=C32	CC[C@H]1[C@@H]2C[C@H]3[C@H]4[C@@]5(C[C@@H]([C@H]2[C@H]5O)N3[C@@H]1O)C6=CC=CC=C6N4C
Eliglustat	Ajmaline	0	DB09039	DB01426	CCCCCCCC(=O)N[C@H](CN1CCCC1)[C@@H](C2=CC3=C(C=C2)OCCO3)O	CC[C@H]1[C@@H]2C[C@H]3[C@H]4[C@@]5(C[C@@H]([C@H]2[C@H]5O)N3[C@@H]1O)C6=CC=CC=C6N4C
Fesoterodine	Ajmaline	12	DB06702	DB01426	CC(C)C(=O)OC1=C(C=C(C=C1)CO)[C@H](CCN(C(C)C)C(C)C)C2=CC=CC=C2	CC[C@H]1[C@@H]2C[C@H]3[C@H]4[C@@]5(C[C@@H]([C@H]2[C@H]5O)N3[C@@H]1O)C6=CC=CC=C6N4C
Ajmaline	Fingolimod	26	DB01426	DB08868	CC[C@H]1[C@@H]2C[C@H]3[C@H]4[C@@]5(C[C@@H]([C@H]2[C@H]5O)N3[C@@H]1O)C6=CC=CC=C6N4C	CCCCCCCCC1=CC=C(C=C1)CCC(CO)(CO)N
Ajmaline	Fluoxetine	0	DB01426	DB00472	CC[C@H]1[C@@H]2C[C@H]3[C@H]4[C@@]5(C[C@@H]([C@H]2[C@H]5O)N3[C@@H]1O)C6=CC=CC=C6N4C	CNCCC(C1=CC=CC=C1)OC2=CC=C(C=C2)C(F)(F)F
Ajmaline	Fluvoxamine	0	DB01426	DB00176	CC[C@H]1[C@@H]2C[C@H]3[C@H]4[C@@]5(C[C@@H]([C@H]2[C@H]5O)N3[C@@H]1O)C6=CC=CC=C6N4C	COCCCC/C(=N\OCCN)/C1=CC=C(C=C1)C(F)(F)F
Ajmaline	Haloperidol	0	DB01426	DB00502	CC[C@H]1[C@@H]2C[C@H]3[C@H]4[C@@]5(C[C@@H]([C@H]2[C@H]5O)N3[C@@H]1O)C6=CC=CC=C6N4C	C1CN(CCC1(C2=CC=C(C=C2)Cl)O)CCCC(=O)C3=CC=C(C=C3)F
Ajmaline	Imipramine	0	DB01426	DB00458	CC[C@H]1[C@@H]2C[C@H]3[C@H]4[C@@]5(C[C@@H]([C@H]2[C@H]5O)N3[C@@H]1O)C6=CC=CC=C6N4C	CN(C)CCCN1C2=CC=CC=C2CCC3=CC=CC=C31
Ajmaline	Isoniazid	0	DB01426	DB00951	CC[C@H]1[C@@H]2C[C@H]3[C@H]4[C@@]5(C[C@@H]([C@H]2[C@H]5O)N3[C@@H]1O)C6=CC=CC=C6N4C	C1=CN=CC=C1C(=O)NN
Ajmaline	Ketoconazole	0	DB01426	DB01026	CC[C@H]1[C@@H]2C[C@H]3[C@H]4[C@@]5(C[C@@H]([C@H]2[C@H]5O)N3[C@@H]1O)C6=CC=CC=C6N4C	CC(=O)N1CCN(CC1)C2=CC=C(C=C2)OC[C@H]3CO[C@](O3)(CN4C=CN=C4)C5=C(C=C(C=C5)Cl)Cl
Ajmaline	Lorcaserin	0	DB01426	DB04871	CC[C@H]1[C@@H]2C[C@H]3[C@H]4[C@@]5(C[C@@H]([C@H]2[C@H]5O)N3[C@@H]1O)C6=CC=CC=C6N4C	C[C@H]1CNCCC2=C1C=C(C=C2)Cl
Ajmaline	Methadone	0	DB01426	DB00333	CC[C@H]1[C@@H]2C[C@H]3[C@H]4[C@@]5(C[C@@H]([C@H]2[C@H]5O)N3[C@@H]1O)C6=CC=CC=C6N4C	CCC(=O)C(CC(C)N(C)C)(C1=CC=CC=C1)C2=CC=CC=C2
Ajmaline	Methotrimeprazine	0	DB01426	DB01403	CC[C@H]1[C@@H]2C[C@H]3[C@H]4[C@@]5(C[C@@H]([C@H]2[C@H]5O)N3[C@@H]1O)C6=CC=CC=C6N4C	C[C@@H](CN1C2=CC=CC=C2SC3=C1C=C(C=C3)OC)CN(C)C
Ajmaline	Metoprolol	2	DB01426	DB00264	CC[C@H]1[C@@H]2C[C@H]3[C@H]4[C@@]5(C[C@@H]([C@H]2[C@H]5O)N3[C@@H]1O)C6=CC=CC=C6N4C	CC(C)NCC(COC1=CC=C(C=C1)CCOC)O
Ajmaline	Midostaurin	0	DB01426	DB06595	CC[C@H]1[C@@H]2C[C@H]3[C@H]4[C@@]5(C[C@@H]([C@H]2[C@H]5O)N3[C@@H]1O)C6=CC=CC=C6N4C	C[C@@]12[C@@H]([C@@H](C[C@@H](O1)N3C4=CC=CC=C4C5=C6C(=C7C8=CC=CC=C8N2C7=C53)CNC6=O)N(C)C(=O)C9=CC=CC=C9)OC
Ajmaline	Mirabegron	0	DB01426	DB08893	CC[C@H]1[C@@H]2C[C@H]3[C@H]4[C@@]5(C[C@@H]([C@H]2[C@H]5O)N3[C@@H]1O)C6=CC=CC=C6N4C	C1=CC=C(C=C1)[C@H](CNCCC2=CC=C(C=C2)NC(=O)CC3=CSC(=N3)N)O
Ajmaline	Nicardipine	0	DB01426	DB00622	CC[C@H]1[C@@H]2C[C@H]3[C@H]4[C@@]5(C[C@@H]([C@H]2[C@H]5O)N3[C@@H]1O)C6=CC=CC=C6N4C	CC1=C(C(C(=C(N1)C)C(=O)OCCN(C)CC2=CC=CC=C2)C3=CC(=CC=C3)[N+](=O)[O-])C(=O)OC
Albendazole	Amiodarone	0	DB00518	DB01118	CCCSC1=CC2=C(C=C1)N=C(N2)NC(=O)OC	CCCCC1=C(C2=CC=CC=C2O1)C(=O)C3=CC(=C(C(=C3)I)OCCN(CC)CC)I
Albendazole	Amodiaquine	3	DB00518	DB00613	CCCSC1=CC2=C(C=C1)N=C(N2)NC(=O)OC	CCN(CC)CC1=C(C=CC(=C1)NC2=C3C=CC(=CC3=NC=C2)Cl)O
Albendazole	Apalutamide	3	DB00518	DB11901	CCCSC1=CC2=C(C=C1)N=C(N2)NC(=O)OC	CNC(=O)C1=C(C=C(C=C1)N2C(=S)N(C(=O)C23CCC3)C4=CC(=C(N=C4)C#N)C(F)(F)F)F
Albendazole	Aprepitant	2	DB00518	DB00673	CCCSC1=CC2=C(C=C1)N=C(N2)NC(=O)OC	C[C@H](C1=CC(=CC(=C1)C(F)(F)F)C(F)(F)F)O[C@@H]2[C@@H](N(CCO2)CC3=NNC(=O)N3)C4=CC=C(C=C4)F
Albendazole	Atomoxetine	0	DB00518	DB00289	CCCSC1=CC2=C(C=C1)N=C(N2)NC(=O)OC	CC1=CC=CC=C1O[C@H](CCNC)C2=CC=CC=C2
Albendazole	Azithromycin	0	DB00518	DB00207	CCCSC1=CC2=C(C=C1)N=C(N2)NC(=O)OC	CC[C@@H]1[C@@]([C@@H]([C@H](N(C[C@@H](C[C@@]([C@@H]([C@H]([C@@H]([C@H](C(=O)O1)C)O[C@H]2C[C@@]([C@H]([C@@H](O2)C)O)(C)OC)C)O[C@H]3[C@@H]([C@H](C[C@H](O3)C)N(C)C)O)(C)O)C)C)C)O)(C)O
Albendazole	Bortezomib	0	DB00518	DB00188	CCCSC1=CC2=C(C=C1)N=C(N2)NC(=O)OC	B([C@H](CC(C)C)NC(=O)[C@H](CC1=CC=CC=C1)NC(=O)C2=NC=CN=C2)(O)O
Albendazole	Bosentan	3	DB00518	DB00559	CCCSC1=CC2=C(C=C1)N=C(N2)NC(=O)OC	CC(C)(C)C1=CC=C(C=C1)S(=O)(=O)NC2=C(C(=NC(=N2)C3=NC=CC=N3)OCCO)OC4=CC=CC=C4OC
Albendazole	Bosutinib	2	DB00518	DB06616	CCCSC1=CC2=C(C=C1)N=C(N2)NC(=O)OC	CN1CCN(CC1)CCCOC2=C(C=C3C(=C2)N=CC(=C3NC4=CC(=C(C=C4Cl)Cl)OC)C#N)OC
Albendazole	Cabazitaxel	1	DB00518	DB06772	CCCSC1=CC2=C(C=C1)N=C(N2)NC(=O)OC	CC1=C2[C@H](C(=O)[C@@]3([C@H](C[C@@H]4[C@]([C@H]3[C@@H]([C@@](C2(C)C)(C[C@@H]1OC(=O)[C@@H]([C@H](C5=CC=CC=C5)NC(=O)OC(C)(C)C)O)O)OC(=O)C6=CC=CC=C6)(CO4)OC(=O)C)OC)C)OC
Albendazole	Caffeine	0	DB00518	DB00201	CCCSC1=CC2=C(C=C1)N=C(N2)NC(=O)OC	CN1C=NC2=C1C(=O)N(C(=O)N2C)C
Albendazole	Carbamazepine	38	DB00518	DB00564	CCCSC1=CC2=C(C=C1)N=C(N2)NC(=O)OC	C1=CC=C2C(=C1)C=CC3=CC=CC=C3N2C(=O)N
Ceritinib	Albendazole	2	DB09063	DB00518	CC1=CC(=C(C=C1C2CCNCC2)OC(C)C)NC3=NC=C(C(=N3)NC4=CC=CC=C4S(=O)(=O)C(C)C)Cl	CCCSC1=CC2=C(C=C1)N=C(N2)NC(=O)OC
Chloroquine	Albendazole	3	DB00608	DB00518	CCN(CC)CCCC(C)NC1=C2C=CC(=CC2=NC=C1)Cl	CCCSC1=CC2=C(C=C1)N=C(N2)NC(=O)OC
Citalopram	Albendazole	0	DB00215	DB00518	CN(C)CCCC1(C2=C(CO1)C=C(C=C2)C#N)C3=CC=C(C=C3)F	CCCSC1=CC2=C(C=C1)N=C(N2)NC(=O)OC
Clarithromycin	Albendazole	0	DB01211	DB00518	CC[C@@H]1[C@@]([C@@H]([C@H](C(=O)[C@@H](C[C@@]([C@@H]([C@H]([C@@H]([C@H](C(=O)O1)C)O[C@H]2C[C@@]([C@H]([C@@H](O2)C)O)(C)OC)C)O[C@H]3[C@@H]([C@H](C[C@H](O3)C)N(C)C)O)(C)OC)C)C)O)(C)O	CCCSC1=CC2=C(C=C1)N=C(N2)NC(=O)OC
Clemastine	Albendazole	0	DB00283	DB00518	C[C@@](C1=CC=CC=C1)(C2=CC=C(C=C2)Cl)OCC[C@H]3CCCN3C	CCCSC1=CC2=C(C=C1)N=C(N2)NC(=O)OC
Clotrimazole	Albendazole	0	DB00257	DB00518	C1=CC=C(C=C1)C(C2=CC=CC=C2)(C3=CC=CC=C3Cl)N4C=CN=C4	CCCSC1=CC2=C(C=C1)N=C(N2)NC(=O)OC
Colchicine	Albendazole	2	DB01394	DB00518	CC(=O)N[C@H]1CCC2=CC(=C(C(=C2C3=CC=C(C(=O)C=C13)OC)OC)OC)OC	CCCSC1=CC2=C(C=C1)N=C(N2)NC(=O)OC
Conivaptan	Albendazole	2	DB00872	DB00518	CC1=NC2=C(N1)CCN(C3=CC=CC=C32)C(=O)C4=CC=C(C=C4)NC(=O)C5=CC=CC=C5C6=CC=CC=C6	CCCSC1=CC2=C(C=C1)N=C(N2)NC(=O)OC
Crizotinib	Albendazole	0	DB08865	DB00518	C[C@H](C1=C(C=CC(=C1Cl)F)Cl)OC2=C(N=CC(=C2)C3=CN(N=C3)C4CCNCC4)N	CCCSC1=CC2=C(C=C1)N=C(N2)NC(=O)OC
Cyclophosphamide	Albendazole	27	DB00531	DB00518	C1CNP(=O)(OC1)N(CCCl)CCCl	CCCSC1=CC2=C(C=C1)N=C(N2)NC(=O)OC
Cyclosporine	Albendazole	0	DB00091	DB00518	CC[C@H]1C(=O)N(CC(=O)N([C@H](C(=O)N[C@H](C(=O)N([C@H](C(=O)N[C@H](C(=O)N[C@@H](C(=O)N([C@H](C(=O)N([C@H](C(=O)N([C@H](C(=O)N([C@H](C(=O)N1)[C@@H]([C@H](C)C/C=C/C)O)C)C(C)C)C)CC(C)C)C)CC(C)C)C)C)C)CC(C)C)C)C(C)C)CC(C)C)C)C	CCCSC1=CC2=C(C=C1)N=C(N2)NC(=O)OC
Cyproteroneacetate	Albendazole	3	DB04839	DB00518	CC(=O)[C@]1(CC[C@@H]2[C@@]1(CC[C@H]3[C@H]2C=C(C4=CC(=O)[C@@H]5C[C@@H]5[C@]34C)Cl)C)OC(=O)C	CCCSC1=CC2=C(C=C1)N=C(N2)NC(=O)OC
Albendazole	Dabrafenib	3	DB00518	DB08912	CCCSC1=CC2=C(C=C1)N=C(N2)NC(=O)OC	CC(C)(C)C1=NC(=C(S1)C2=NC(=NC=C2)N)C3=C(C(=CC=C3)NS(=O)(=O)C4=C(C=CC=C4F)F)F
Albendazole	Dasatinib	2	DB00518	DB01254	CCCSC1=CC2=C(C=C1)N=C(N2)NC(=O)OC	CC1=C(C(=CC=C1)Cl)NC(=O)C2=CN=C(S2)NC3=CC(=NC(=N3)C)N4CCN(CC4)CCO
Albendazole	Digitoxin	18	DB00518	DB01396	CCCSC1=CC2=C(C=C1)N=C(N2)NC(=O)OC	C[C@@H]1[C@H]([C@H](C[C@@H](O1)O[C@@H]2[C@H](O[C@H](C[C@@H]2O)O[C@@H]3[C@H](O[C@H](C[C@@H]3O)O[C@H]4CC[C@]5([C@@H](C4)CC[C@@H]6[C@@H]5CC[C@]7([C@@]6(CC[C@@H]7C8=CC(=O)OC8)O)C)C)C)C)O)O
Albendazole	Digoxin	18	DB00518	DB00390	CCCSC1=CC2=C(C=C1)N=C(N2)NC(=O)OC	C[C@@H]1[C@H]([C@H](C[C@@H](O1)O[C@@H]2[C@H](O[C@H](C[C@@H]2O)O[C@@H]3[C@H](O[C@H](C[C@@H]3O)O[C@H]4CC[C@]5([C@@H](C4)CC[C@@H]6[C@@H]5C[C@H]([C@]7([C@@]6(CC[C@@H]7C8=CC(=O)OC8)O)C)O)C)C)C)O)O
Albendazole	Dihydroergotamine	0	DB00518	DB00320	CCCSC1=CC2=C(C=C1)N=C(N2)NC(=O)OC	C[C@@]1(C(=O)N2[C@H](C(=O)N3CCC[C@H]3[C@@]2(O1)O)CC4=CC=CC=C4)NC(=O)[C@@H]5C[C@H]6[C@@H](CC7=CNC8=CC=CC6=C78)N(C5)C
Albendazole	Diltiazem	0	DB00518	DB00343	CCCSC1=CC2=C(C=C1)N=C(N2)NC(=O)OC	CC(=O)O[C@@H]1[C@@H](SC2=CC=CC=C2N(C1=O)CCN(C)C)C3=CC=C(C=C3)OC
Albendazole	Docetaxel	1	DB00518	DB01248	CCCSC1=CC2=C(C=C1)N=C(N2)NC(=O)OC	CC1=C2[C@H](C(=O)[C@@]3([C@H](C[C@@H]4[C@]([C@H]3[C@@H]([C@@](C2(C)C)(C[C@@H]1OC(=O)[C@@H]([C@H](C5=CC=CC=C5)NC(=O)OC(C)(C)C)O)O)OC(=O)C6=CC=CC=C6)(CO4)OC(=O)C)O)C)O
Albendazole	Dosulepin	0	DB00518	DB09167	CCCSC1=CC2=C(C=C1)N=C(N2)NC(=O)OC	CN(C)CC/C=C/1\C2=CC=CC=C2CSC3=CC=CC=C31
Albendazole	Doxorubicin	2	DB00518	DB00997	CCCSC1=CC2=C(C=C1)N=C(N2)NC(=O)OC	C[C@H]1[C@H]([C@H](C[C@@H](O1)O[C@H]2C[C@@](CC3=C2C(=C4C(=C3O)C(=O)C5=C(C4=O)C(=CC=C5)OC)O)(C(=O)CO)O)N)O
Albendazole	Doxycycline	0	DB00518	DB00254	CCCSC1=CC2=C(C=C1)N=C(N2)NC(=O)OC	C[C@@H]1[C@H]2[C@@H]([C@H]3[C@@H](C(=O)C(=C([C@]3(C(=O)C2=C(C4=C1C=CC=C4O)O)O)O)C(=O)N)N(C)C)O
Albendazole	Dronedarone	0	DB00518	DB04855	CCCSC1=CC2=C(C=C1)N=C(N2)NC(=O)OC	CCCCC1=C(C2=C(O1)C=CC(=C2)NS(=O)(=O)C)C(=O)C3=CC=C(C=C3)OCCCN(CCCC)CCCC
Albendazole	Enzalutamide	3	DB00518	DB08899	CCCSC1=CC2=C(C=C1)N=C(N2)NC(=O)OC	CC1(C(=O)N(C(=S)N1C2=CC(=C(C=C2)C(=O)NC)F)C3=CC(=C(C=C3)C#N)C(F)(F)F)C
Albendazole	Erythromycin	0	DB00518	DB00199	CCCSC1=CC2=C(C=C1)N=C(N2)NC(=O)OC	CC[C@@H]1[C@@]([C@@H]([C@H](C(=O)[C@@H](C[C@@]([C@@H]([C@H]([C@@H]([C@H](C(=O)O1)C)O[C@H]2C[C@@]([C@H]([C@@H](O2)C)O)(C)OC)C)O[C@H]3[C@@H]([C@H](C[C@H](O3)C)N(C)C)O)(C)O)C)C)O)(C)O
Albendazole	Everolimus	2	DB00518	DB01590	CCCSC1=CC2=C(C=C1)N=C(N2)NC(=O)OC	C[C@@H]1CC[C@H]2C[C@@H](/C(=C/C=C/C=C/[C@H](C[C@H](C(=O)[C@@H]([C@@H](/C(=C/[C@H](C(=O)C[C@H](OC(=O)[C@@H]3CCCCN3C(=O)C(=O)[C@@]1(O2)O)[C@H](C)C[C@@H]4CC[C@H]([C@@H](C4)OC)OCCO)C)/C)O)OC)C)C)/C)OC
Albendazole	Fluvoxamine	0	DB00518	DB00176	CCCSC1=CC2=C(C=C1)N=C(N2)NC(=O)OC	COCCCC/C(=N\OCCN)/C1=CC=C(C=C1)C(F)(F)F
Albendazole	Fosphenytoin	8	DB00518	DB01320	CCCSC1=CC2=C(C=C1)N=C(N2)NC(=O)OC	C1=CC=C(C=C1)C2(C(=O)N(C(=O)N2)COP(=O)(O)O)C3=CC=CC=C3
Albendazole	Hydroxychloroquine	3	DB00518	DB01611	CCCSC1=CC2=C(C=C1)N=C(N2)NC(=O)OC	CCN(CCCC(C)NC1=C2C=CC(=CC2=NC=C1)Cl)CCO
Albendazole	Imatinib	0	DB00518	DB00619	CCCSC1=CC2=C(C=C1)N=C(N2)NC(=O)OC	CC1=C(C=C(C=C1)NC(=O)C2=CC=C(C=C2)CN3CCN(CC3)C)NC4=NC=CC(=N4)C5=CN=CC=C5
Albendazole	Isavuconazole	2	DB00518	DB11633	CCCSC1=CC2=C(C=C1)N=C(N2)NC(=O)OC	C[C@@H](C1=NC(=CS1)C2=CC=C(C=C2)C#N)[C@](CN3C=NC=N3)(C4=C(C=CC(=C4)F)F)O
Albendazole	Isradipine	0	DB00518	DB00270	CCCSC1=CC2=C(C=C1)N=C(N2)NC(=O)OC	CC1=C(C(C(=C(N1)C)C(=O)OC(C)C)C2=CC=CC3=NON=C32)C(=O)OC
Albendazole	Itraconazole	0	DB00518	DB01167	CCCSC1=CC2=C(C=C1)N=C(N2)NC(=O)OC	CCC(C)N1C(=O)N(C=N1)C2=CC=C(C=C2)N3CCN(CC3)C4=CC=C(C=C4)OC[C@H]5CO[C@](O5)(CN6C=NC=N6)C7=C(C=C(C=C7)Cl)Cl
Albendazole	Ivacaftor	2	DB00518	DB08820	CCCSC1=CC2=C(C=C1)N=C(N2)NC(=O)OC	CC(C)(C)C1=CC(=C(C=C1NC(=O)C2=CNC3=CC=CC=C3C2=O)O)C(C)(C)C
Albendazole	Ketoconazole	0	DB00518	DB01026	CCCSC1=CC2=C(C=C1)N=C(N2)NC(=O)OC	CC(=O)N1CCN(CC1)C2=CC=C(C=C2)OC[C@H]3CO[C@](O3)(CN4C=CN=C4)C5=C(C=C(C=C5)Cl)Cl
Albendazole	Lidocaine	0	DB00518	DB00281	CCCSC1=CC2=C(C=C1)N=C(N2)NC(=O)OC	CCN(CC)CC(=O)NC1=C(C=CC=C1C)C
Albendazole	Lobeglitazone	0	DB00518	DB09198	CCCSC1=CC2=C(C=C1)N=C(N2)NC(=O)OC	CN(CCOC1=CC=C(C=C1)CC2C(=O)NC(=O)S2)C3=CC(=NC=N3)OC4=CC=C(C=C4)OC
Albendazole	Lorpiprazole	2	DB00518	DB09195	CCCSC1=CC2=C(C=C1)N=C(N2)NC(=O)OC	C1C[C@@H]2CN3C(=NN=C3[C@@H]2C1)CCN4CCN(CC4)C5=CC=CC(=C5)C(F)(F)F
Albendazole	Lovastatin	0	DB00518	DB00227	CCCSC1=CC2=C(C=C1)N=C(N2)NC(=O)OC	CC[C@H](C)C(=O)O[C@H]1C[C@H](C=C2[C@H]1[C@H]([C@H](C=C2)C)CC[C@@H]3C[C@H](CC(=O)O3)O)C
Albendazole	Lumacaftor	8	DB00518	DB09280	CCCSC1=CC2=C(C=C1)N=C(N2)NC(=O)OC	CC1=C(N=C(C=C1)NC(=O)C2(CC2)C3=CC4=C(C=C3)OC(O4)(F)F)C5=CC(=CC=C5)C(=O)O
Albendazole	Mexiletine	0	DB00518	DB00379	CCCSC1=CC2=C(C=C1)N=C(N2)NC(=O)OC	CC1=C(C(=CC=C1)C)OCC(C)N
Albendazole	Midostaurin	0	DB00518	DB06595	CCCSC1=CC2=C(C=C1)N=C(N2)NC(=O)OC	C[C@@]12[C@@H]([C@@H](C[C@@H](O1)N3C4=CC=CC=C4C5=C6C(=C7C8=CC=CC=C8N2C7=C53)CNC6=O)N(C)C(=O)C9=CC=CC=C9)OC
Albendazole	Mifepristone	2	DB00518	DB00834	CCCSC1=CC2=C(C=C1)N=C(N2)NC(=O)OC	CC#C[C@@]1(CC[C@@H]2[C@@]1(C[C@@H](C3=C4CCC(=O)C=C4CC[C@@H]23)C5=CC=C(C=C5)N(C)C)C)O
Albendazole	Mitotane	3	DB00518	DB00648	CCCSC1=CC2=C(C=C1)N=C(N2)NC(=O)OC	C1=CC=C(C(=C1)C(C2=CC=C(C=C2)Cl)C(Cl)Cl)Cl
Albendazole	Naloxegol	2	DB00518	DB09049	CCCSC1=CC2=C(C=C1)N=C(N2)NC(=O)OC	COCCOCCOCCOCCOCCOCCOCCO[C@H]1CC[C@]2([C@H]3CC4=C5[C@]2([C@H]1OC5=C(C=C4)O)CCN3CC=C)O
Albendazole	Nefazodone	0	DB00518	DB01149	CCCSC1=CC2=C(C=C1)N=C(N2)NC(=O)OC	CCC1=NN(C(=O)N1CCOC2=CC=CC=C2)CCCN3CCN(CC3)C4=CC(=CC=C4)Cl
Albendazole	Netupitant	2	DB00518	DB09048	CCCSC1=CC2=C(C=C1)N=C(N2)NC(=O)OC	CC1=CC=CC=C1C2=CC(=NC=C2N(C)C(=O)C(C)(C)C3=CC(=CC(=C3)C(F)(F)F)C(F)(F)F)N4CCN(CC4)C
Alclometasone	Ambenonium	1	DB00240	DB01122	C[C@@H]1C[C@H]2[C@@H]3[C@@H](CC4=CC(=O)C=C[C@@]4([C@H]3[C@H](C[C@@]2([C@]1(C(=O)CO)O)C)O)C)Cl	CC[N+](CC)(CCNC(=O)C(=O)NCC[N+](CC)(CC)CC1=CC=CC=C1Cl)CC2=CC=CC=C2Cl
Alclometasone	Amiodarone	0	DB00240	DB01118	C[C@@H]1C[C@H]2[C@@H]3[C@@H](CC4=CC(=O)C=C[C@@]4([C@H]3[C@H](C[C@@]2([C@]1(C(=O)CO)O)C)O)C)Cl	CCCCC1=C(C2=CC=CC=C2O1)C(=O)C3=CC(=C(C(=C3)I)OCCN(CC)CC)I
Alclometasone	Antipyrine	1	DB00240	DB01435	C[C@@H]1C[C@H]2[C@@H]3[C@@H](CC4=CC(=O)C=C[C@@]4([C@H]3[C@H](C[C@@]2([C@]1(C(=O)CO)O)C)O)C)Cl	CC1=CC(=O)N(N1C)C2=CC=CC=C2
Alclometasone	Apalutamide	3	DB00240	DB11901	C[C@@H]1C[C@H]2[C@@H]3[C@@H](CC4=CC(=O)C=C[C@@]4([C@H]3[C@H](C[C@@]2([C@]1(C(=O)CO)O)C)O)C)Cl	CNC(=O)C1=C(C=C(C=C1)N2C(=S)N(C(=O)C23CCC3)C4=CC(=C(N=C4)C#N)C(F)(F)F)F
Alclometasone	Apremilast	1	DB00240	DB05676	C[C@@H]1C[C@H]2[C@@H]3[C@@H](CC4=CC(=O)C=C[C@@]4([C@H]3[C@H](C[C@@]2([C@]1(C(=O)CO)O)C)O)C)Cl	CCOC1=C(C=CC(=C1)[C@@H](CS(=O)(=O)C)N2C(=O)C3=C(C2=O)C(=CC=C3)NC(=O)C)OC
Alclometasone	Aprepitant	2	DB00240	DB00673	C[C@@H]1C[C@H]2[C@@H]3[C@@H](CC4=CC(=O)C=C[C@@]4([C@H]3[C@H](C[C@@]2([C@]1(C(=O)CO)O)C)O)C)Cl	C[C@H](C1=CC(=CC(=C1)C(F)(F)F)C(F)(F)F)O[C@@H]2[C@@H](N(CCO2)CC3=NNC(=O)N3)C4=CC=C(C=C4)F
Alclometasone	Aripiprazole	3	DB00240	DB01238	C[C@@H]1C[C@H]2[C@@H]3[C@@H](CC4=CC(=O)C=C[C@@]4([C@H]3[C@H](C[C@@]2([C@]1(C(=O)CO)O)C)O)C)Cl	C1CC(=O)NC2=C1C=CC(=C2)OCCCCN3CCN(CC3)C4=C(C(=CC=C4)Cl)Cl
Alclometasone	Atomoxetine	0	DB00240	DB00289	C[C@@H]1C[C@H]2[C@@H]3[C@@H](CC4=CC(=O)C=C[C@@]4([C@H]3[C@H](C[C@@]2([C@]1(C(=O)CO)O)C)O)C)Cl	CC1=CC=CC=C1O[C@H](CCNC)C2=CC=CC=C2
Alclometasone	Azelastine	1	DB00240	DB00972	C[C@@H]1C[C@H]2[C@@H]3[C@@H](CC4=CC(=O)C=C[C@@]4([C@H]3[C@H](C[C@@]2([C@]1(C(=O)CO)O)C)O)C)Cl	CN1CCCC(CC1)N2C(=O)C3=CC=CC=C3C(=N2)CC4=CC=C(C=C4)Cl
Alclometasone	Balsalazide	1	DB00240	DB01014	C[C@@H]1C[C@H]2[C@@H]3[C@@H](CC4=CC(=O)C=C[C@@]4([C@H]3[C@H](C[C@@]2([C@]1(C(=O)CO)O)C)O)C)Cl	C1=CC(=CC=C1C(=O)NCCC(=O)O)N=NC2=CC(=C(C=C2)O)C(=O)O
Alclometasone	Bendroflumethiazide	16	DB00240	DB00436	C[C@@H]1C[C@H]2[C@@H]3[C@@H](CC4=CC(=O)C=C[C@@]4([C@H]3[C@H](C[C@@]2([C@]1(C(=O)CO)O)C)O)C)Cl	C1=CC=C(C=C1)CC2NC3=C(C=C(C(=C3)C(F)(F)F)S(=O)(=O)N)S(=O)(=O)N2
Alclometasone	Bortezomib	0	DB00240	DB00188	C[C@@H]1C[C@H]2[C@@H]3[C@@H](CC4=CC(=O)C=C[C@@]4([C@H]3[C@H](C[C@@]2([C@]1(C(=O)CO)O)C)O)C)Cl	B([C@H](CC(C)C)NC(=O)[C@H](CC1=CC=CC=C1)NC(=O)C2=NC=CN=C2)(O)O
Alclometasone	Bosentan	3	DB00240	DB00559	C[C@@H]1C[C@H]2[C@@H]3[C@@H](CC4=CC(=O)C=C[C@@]4([C@H]3[C@H](C[C@@]2([C@]1(C(=O)CO)O)C)O)C)Cl	CC(C)(C)C1=CC=C(C=C1)S(=O)(=O)NC2=C(C(=NC(=N2)C3=NC=CC=N3)OCCO)OC4=CC=CC=C4OC
Alclometasone	Bromfenac	1	DB00240	DB00963	C[C@@H]1C[C@H]2[C@@H]3[C@@H](CC4=CC(=O)C=C[C@@]4([C@H]3[C@H](C[C@@]2([C@]1(C(=O)CO)O)C)O)C)Cl	C1=CC(=C(C(=C1)C(=O)C2=CC=C(C=C2)Br)N)CC(=O)O
Alclometasone	Bumetanide	16	DB00240	DB00887	C[C@@H]1C[C@H]2[C@@H]3[C@@H](CC4=CC(=O)C=C[C@@]4([C@H]3[C@H](C[C@@]2([C@]1(C(=O)CO)O)C)O)C)Cl	CCCCNC1=C(C(=CC(=C1)C(=O)O)S(=O)(=O)N)OC2=CC=CC=C2
Alclometasone	Calcitriol	4	DB00240	DB00136	C[C@@H]1C[C@H]2[C@@H]3[C@@H](CC4=CC(=O)C=C[C@@]4([C@H]3[C@H](C[C@@]2([C@]1(C(=O)CO)O)C)O)C)Cl	C[C@H](CCCC(C)(C)O)[C@H]1CC[C@@H]\2[C@@]1(CCC/C2=C\C=C/3\C[C@H](C[C@@H](C3=C)O)O)C
Alclometasone	Carbamazepine	8	DB00240	DB00564	C[C@@H]1C[C@H]2[C@@H]3[C@@H](CC4=CC(=O)C=C[C@@]4([C@H]3[C@H](C[C@@]2([C@]1(C(=O)CO)O)C)O)C)Cl	C1=CC=C2C(=C1)C=CC3=CC=CC=C3N2C(=O)N
Alclometasone	Celecoxib	1	DB00240	DB00482	C[C@@H]1C[C@H]2[C@@H]3[C@@H](CC4=CC(=O)C=C[C@@]4([C@H]3[C@H](C[C@@]2([C@]1(C(=O)CO)O)C)O)C)Cl	CC1=CC=C(C=C1)C2=CC(=NN2C3=CC=C(C=C3)S(=O)(=O)N)C(F)(F)F
Alclometasone	Ceritinib	2	DB00240	DB09063	C[C@@H]1C[C@H]2[C@@H]3[C@@H](CC4=CC(=O)C=C[C@@]4([C@H]3[C@H](C[C@@]2([C@]1(C(=O)CO)O)C)O)C)Cl	CC1=CC(=C(C=C1C2CCNCC2)OC(C)C)NC3=NC=C(C(=N3)NC4=CC=CC=C4S(=O)(=O)C(C)C)Cl
Alclometasone	Chloroquine	1	DB00240	DB00608	C[C@@H]1C[C@H]2[C@@H]3[C@@H](CC4=CC(=O)C=C[C@@]4([C@H]3[C@H](C[C@@]2([C@]1(C(=O)CO)O)C)O)C)Cl	CCN(CC)CCCC(C)NC1=C2C=CC(=CC2=NC=C1)Cl
Alclometasone	Clarithromycin	0	DB00240	DB01211	C[C@@H]1C[C@H]2[C@@H]3[C@@H](CC4=CC(=O)C=C[C@@]4([C@H]3[C@H](C[C@@]2([C@]1(C(=O)CO)O)C)O)C)Cl	CC[C@@H]1[C@@]([C@@H]([C@H](C(=O)[C@@H](C[C@@]([C@@H]([C@H]([C@@H]([C@H](C(=O)O1)C)O[C@H]2C[C@@]([C@H]([C@@H](O2)C)O)(C)OC)C)O[C@H]3[C@@H]([C@H](C[C@H](O3)C)N(C)C)O)(C)OC)C)C)O)(C)O
Alclometasone	Clemastine	0	DB00240	DB00283	C[C@@H]1C[C@H]2[C@@H]3[C@@H](CC4=CC(=O)C=C[C@@]4([C@H]3[C@H](C[C@@]2([C@]1(C(=O)CO)O)C)O)C)Cl	C[C@@](C1=CC=CC=C1)(C2=CC=C(C=C2)Cl)OCC[C@H]3CCCN3C
Alclometasone	Clotrimazole	0	DB00240	DB00257	C[C@@H]1C[C@H]2[C@@H]3[C@@H](CC4=CC(=O)C=C[C@@]4([C@H]3[C@H](C[C@@]2([C@]1(C(=O)CO)O)C)O)C)Cl	C1=CC=C(C=C1)C(C2=CC=CC=C2)(C3=CC=CC=C3Cl)N4C=CN=C4
Alclometasone	Conivaptan	2	DB00240	DB00872	C[C@@H]1C[C@H]2[C@@H]3[C@@H](CC4=CC(=O)C=C[C@@]4([C@H]3[C@H](C[C@@]2([C@]1(C(=O)CO)O)C)O)C)Cl	CC1=NC2=C(N1)CCN(C3=CC=CC=C32)C(=O)C4=CC=C(C=C4)NC(=O)C5=CC=CC=C5C6=CC=CC=C6
Alclometasone	Crizotinib	0	DB00240	DB08865	C[C@@H]1C[C@H]2[C@@H]3[C@@H](CC4=CC(=O)C=C[C@@]4([C@H]3[C@H](C[C@@]2([C@]1(C(=O)CO)O)C)O)C)Cl	C[C@H](C1=C(C=CC(=C1Cl)F)Cl)OC2=C(N=CC(=C2)C3=CN(N=C3)C4CCNCC4)N
Alclometasone	Cyclosporine	0	DB00240	DB00091	C[C@@H]1C[C@H]2[C@@H]3[C@@H](CC4=CC(=O)C=C[C@@]4([C@H]3[C@H](C[C@@]2([C@]1(C(=O)CO)O)C)O)C)Cl	CC[C@H]1C(=O)N(CC(=O)N([C@H](C(=O)N[C@H](C(=O)N([C@H](C(=O)N[C@H](C(=O)N[C@@H](C(=O)N([C@H](C(=O)N([C@H](C(=O)N([C@H](C(=O)N([C@H](C(=O)N1)[C@@H]([C@H](C)C/C=C/C)O)C)C(C)C)C)CC(C)C)C)CC(C)C)C)C)C)CC(C)C)C)C(C)C)CC(C)C)C)C
Alclometasone	Dabrafenib	3	DB00240	DB08912	C[C@@H]1C[C@H]2[C@@H]3[C@@H](CC4=CC(=O)C=C[C@@]4([C@H]3[C@H](C[C@@]2([C@]1(C(=O)CO)O)C)O)C)Cl	CC(C)(C)C1=NC(=C(S1)C2=NC(=NC=C2)N)C3=C(C(=CC=C3)NS(=O)(=O)C4=C(C=CC=C4F)F)F
Alclometasone	Danazol	36	DB00240	DB01406	C[C@@H]1C[C@H]2[C@@H]3[C@@H](CC4=CC(=O)C=C[C@@]4([C@H]3[C@H](C[C@@]2([C@]1(C(=O)CO)O)C)O)C)Cl	C[C@]12CC[C@H]3[C@H]([C@@H]1CC[C@]2(C#C)O)CCC4=CC5=C(C[C@]34C)C=NO5
Alclometasone	Dasatinib	2	DB00240	DB01254	C[C@@H]1C[C@H]2[C@@H]3[C@@H](CC4=CC(=O)C=C[C@@]4([C@H]3[C@H](C[C@@]2([C@]1(C(=O)CO)O)C)O)C)Cl	CC1=C(C(=CC=C1)Cl)NC(=O)C2=CN=C(S2)NC3=CC(=NC(=N3)C)N4CCN(CC4)CCO
Alclometasone	Decamethonium	1	DB00240	DB01245	C[C@@H]1C[C@H]2[C@@H]3[C@@H](CC4=CC(=O)C=C[C@@]4([C@H]3[C@H](C[C@@]2([C@]1(C(=O)CO)O)C)O)C)Cl	C[N+](C)(C)CCCCCCCCCC[N+](C)(C)C
Alclometasone	Diclofenac	1	DB00240	DB00586	C[C@@H]1C[C@H]2[C@@H]3[C@@H](CC4=CC(=O)C=C[C@@]4([C@H]3[C@H](C[C@@]2([C@]1(C(=O)CO)O)C)O)C)Cl	C1=CC=C(C(=C1)CC(=O)O)NC2=C(C=CC=C2Cl)Cl
Alclometasone	Diethylstilbestrol	2	DB00240	DB00255	C[C@@H]1C[C@H]2[C@@H]3[C@@H](CC4=CC(=O)C=C[C@@]4([C@H]3[C@H](C[C@@]2([C@]1(C(=O)CO)O)C)O)C)Cl	CC/C(=C(/CC)\C1=CC=C(C=C1)O)/C2=CC=C(C=C2)O
Alclometasone	Diflunisal	1	DB00240	DB00861	C[C@@H]1C[C@H]2[C@@H]3[C@@H](CC4=CC(=O)C=C[C@@]4([C@H]3[C@H](C[C@@]2([C@]1(C(=O)CO)O)C)O)C)Cl	C1=CC(=C(C=C1C2=C(C=C(C=C2)F)F)C(=O)O)O
Alclometasone	Dihydroergotamine	0	DB00240	DB00320	C[C@@H]1C[C@H]2[C@@H]3[C@@H](CC4=CC(=O)C=C[C@@]4([C@H]3[C@H](C[C@@]2([C@]1(C(=O)CO)O)C)O)C)Cl	C[C@@]1(C(=O)N2[C@H](C(=O)N3CCC[C@H]3[C@@]2(O1)O)CC4=CC=CC=C4)NC(=O)[C@@H]5C[C@H]6[C@@H](CC7=CNC8=CC=CC6=C78)N(C5)C
Alclometasone	Diltiazem	0	DB00240	DB00343	C[C@@H]1C[C@H]2[C@@H]3[C@@H](CC4=CC(=O)C=C[C@@]4([C@H]3[C@H](C[C@@]2([C@]1(C(=O)CO)O)C)O)C)Cl	CC(=O)O[C@@H]1[C@@H](SC2=CC=CC=C2N(C1=O)CCN(C)C)C3=CC=C(C=C3)OC
Alclometasone	Donepezil	1	DB00240	DB00843	C[C@@H]1C[C@H]2[C@@H]3[C@@H](CC4=CC(=O)C=C[C@@]4([C@H]3[C@H](C[C@@]2([C@]1(C(=O)CO)O)C)O)C)Cl	COC1=C(C=C2C(=C1)CC(C2=O)CC3CCN(CC3)CC4=CC=CC=C4)OC
Alclometasone	Doxycycline	0	DB00240	DB00254	C[C@@H]1C[C@H]2[C@@H]3[C@@H](CC4=CC(=O)C=C[C@@]4([C@H]3[C@H](C[C@@]2([C@]1(C(=O)CO)O)C)O)C)Cl	C[C@@H]1[C@H]2[C@@H]([C@H]3[C@@H](C(=O)C(=C([C@]3(C(=O)C2=C(C4=C1C=CC=C4O)O)O)O)C(=O)N)N(C)C)O
Alclometasone	Dronedarone	0	DB00240	DB04855	C[C@@H]1C[C@H]2[C@@H]3[C@@H](CC4=CC(=O)C=C[C@@]4([C@H]3[C@H](C[C@@]2([C@]1(C(=O)CO)O)C)O)C)Cl	CCCCC1=C(C2=C(O1)C=CC(=C2)NS(=O)(=O)C)C(=O)C3=CC=C(C=C3)OCCCN(CCCC)CCCC
Alclometasone	Enoxacin	1	DB00240	DB00467	C[C@@H]1C[C@H]2[C@@H]3[C@@H](CC4=CC(=O)C=C[C@@]4([C@H]3[C@H](C[C@@]2([C@]1(C(=O)CO)O)C)O)C)Cl	CCN1C=C(C(=O)C2=CC(=C(N=C21)N3CCNCC3)F)C(=O)O
Alclometasone	Enzalutamide	3	DB00240	DB08899	C[C@@H]1C[C@H]2[C@@H]3[C@@H](CC4=CC(=O)C=C[C@@]4([C@H]3[C@H](C[C@@]2([C@]1(C(=O)CO)O)C)O)C)Cl	CC1(C(=O)N(C(=S)N1C2=CC(=C(C=C2)C(=O)NC)F)C3=CC(=C(C=C3)C#N)C(F)(F)F)C
Alclometasone	Erythromycin	0	DB00240	DB00199	C[C@@H]1C[C@H]2[C@@H]3[C@@H](CC4=CC(=O)C=C[C@@]4([C@H]3[C@H](C[C@@]2([C@]1(C(=O)CO)O)C)O)C)Cl	CC[C@@H]1[C@@]([C@@H]([C@H](C(=O)[C@@H](C[C@@]([C@@H]([C@H]([C@@H]([C@H](C(=O)O1)C)O[C@H]2C[C@@]([C@H]([C@@H](O2)C)O)(C)OC)C)O[C@H]3[C@@H]([C@H](C[C@H](O3)C)N(C)C)O)(C)O)C)C)O)(C)O
Alclometasone	Estradiol	2	DB00240	DB00783	C[C@@H]1C[C@H]2[C@@H]3[C@@H](CC4=CC(=O)C=C[C@@]4([C@H]3[C@H](C[C@@]2([C@]1(C(=O)CO)O)C)O)C)Cl	C[C@]12CC[C@H]3[C@H]([C@@H]1CC[C@@H]2O)CCC4=C3C=CC(=C4)O
Alclometasone	Estrone	2	DB00240	DB00655	C[C@@H]1C[C@H]2[C@@H]3[C@@H](CC4=CC(=O)C=C[C@@]4([C@H]3[C@H](C[C@@]2([C@]1(C(=O)CO)O)C)O)C)Cl	C[C@]12CC[C@H]3[C@H]([C@@H]1CCC2=O)CCC4=C3C=CC(=C4)O
Alclometasone	Ethinylestradiol	2	DB00240	DB00977	C[C@@H]1C[C@H]2[C@@H]3[C@@H](CC4=CC(=O)C=C[C@@]4([C@H]3[C@H](C[C@@]2([C@]1(C(=O)CO)O)C)O)C)Cl	C[C@]12CC[C@H]3[C@H]([C@@H]1CC[C@]2(C#C)O)CCC4=C3C=CC(=C4)O
Alclometasone	Etodolac	1	DB00240	DB00749	C[C@@H]1C[C@H]2[C@@H]3[C@@H](CC4=CC(=O)C=C[C@@]4([C@H]3[C@H](C[C@@]2([C@]1(C(=O)CO)O)C)O)C)Cl	CCC1=C2C(=CC=C1)C3=C(N2)C(OCC3)(CC)CC(=O)O
Alclometasone	Etoricoxib	1	DB00240	DB01628	C[C@@H]1C[C@H]2[C@@H]3[C@@H](CC4=CC(=O)C=C[C@@]4([C@H]3[C@H](C[C@@]2([C@]1(C(=O)CO)O)C)O)C)Cl	CC1=NC=C(C=C1)C2=C(C=C(C=N2)Cl)C3=CC=C(C=C3)S(=O)(=O)C
Alclometasone	Flurbiprofen	1	DB00240	DB00712	C[C@@H]1C[C@H]2[C@@H]3[C@@H](CC4=CC(=O)C=C[C@@]4([C@H]3[C@H](C[C@@]2([C@]1(C(=O)CO)O)C)O)C)Cl	CC(C1=CC(=C(C=C1)C2=CC=CC=C2)F)C(=O)O
Alclometasone	Fluvoxamine	0	DB00240	DB00176	C[C@@H]1C[C@H]2[C@@H]3[C@@H](CC4=CC(=O)C=C[C@@]4([C@H]3[C@H](C[C@@]2([C@]1(C(=O)CO)O)C)O)C)Cl	COCCCC/C(=N\OCCN)/C1=CC=C(C=C1)C(F)(F)F
Alclometasone	Fosphenytoin	8	DB00240	DB01320	C[C@@H]1C[C@H]2[C@@H]3[C@@H](CC4=CC(=O)C=C[C@@]4([C@H]3[C@H](C[C@@]2([C@]1(C(=O)CO)O)C)O)C)Cl	C1=CC=C(C=C1)C2(C(=O)N(C(=O)N2)COP(=O)(O)O)C3=CC=CC=C3
Alclometasone	Furosemide	16	DB00240	DB00695	C[C@@H]1C[C@H]2[C@@H]3[C@@H](CC4=CC(=O)C=C[C@@]4([C@H]3[C@H](C[C@@]2([C@]1(C(=O)CO)O)C)O)C)Cl	C1=COC(=C1)CNC2=CC(=C(C=C2C(=O)O)S(=O)(=O)N)Cl
Alclometasone	Galantamine	1	DB00240	DB00674	C[C@@H]1C[C@H]2[C@@H]3[C@@H](CC4=CC(=O)C=C[C@@]4([C@H]3[C@H](C[C@@]2([C@]1(C(=O)CO)O)C)O)C)Cl	CN1CC[C@@]23C=C[C@@H](C[C@@H]2OC4=C(C=CC(=C34)C1)OC)O
Alclometasone	Ibuprofen	1	DB00240	DB01050	C[C@@H]1C[C@H]2[C@@H]3[C@@H](CC4=CC(=O)C=C[C@@]4([C@H]3[C@H](C[C@@]2([C@]1(C(=O)CO)O)C)O)C)Cl	CC(C)CC1=CC=C(C=C1)C(C)C(=O)O
Alclometasone	Imatinib	0	DB00240	DB00619	C[C@@H]1C[C@H]2[C@@H]3[C@@H](CC4=CC(=O)C=C[C@@]4([C@H]3[C@H](C[C@@]2([C@]1(C(=O)CO)O)C)O)C)Cl	CC1=C(C=C(C=C1)NC(=O)C2=CC=C(C=C2)CN3CCN(CC3)C)NC4=NC=CC(=N4)C5=CN=CC=C5
Alclometasone	Indacaterol	16	DB00240	DB05039	C[C@@H]1C[C@H]2[C@@H]3[C@@H](CC4=CC(=O)C=C[C@@]4([C@H]3[C@H](C[C@@]2([C@]1(C(=O)CO)O)C)O)C)Cl	CCC1=C(C=C2CC(CC2=C1)NC[C@@H](C3=C4C=CC(=O)NC4=C(C=C3)O)O)CC
Alclometasone	Indapamide	16	DB00240	DB00808	C[C@@H]1C[C@H]2[C@@H]3[C@@H](CC4=CC(=O)C=C[C@@]4([C@H]3[C@H](C[C@@]2([C@]1(C(=O)CO)O)C)O)C)Cl	CC1CC2=CC=CC=C2N1NC(=O)C3=CC(=C(C=C3)Cl)S(=O)(=O)N
Alclometasone	Indomethacin	1	DB00240	DB00328	C[C@@H]1C[C@H]2[C@@H]3[C@@H](CC4=CC(=O)C=C[C@@]4([C@H]3[C@H](C[C@@]2([C@]1(C(=O)CO)O)C)O)C)Cl	CC1=C(C2=C(N1C(=O)C3=CC=C(C=C3)Cl)C=CC(=C2)OC)CC(=O)O
Alclometasone	Isavuconazole	2	DB00240	DB11633	C[C@@H]1C[C@H]2[C@@H]3[C@@H](CC4=CC(=O)C=C[C@@]4([C@H]3[C@H](C[C@@]2([C@]1(C(=O)CO)O)C)O)C)Cl	C[C@@H](C1=NC(=CS1)C2=CC=C(C=C2)C#N)[C@](CN3C=NC=N3)(C4=C(C=CC(=C4)F)F)O
Alclometasone	Isoflurophate	1	DB00240	DB00677	C[C@@H]1C[C@H]2[C@@H]3[C@@H](CC4=CC(=O)C=C[C@@]4([C@H]3[C@H](C[C@@]2([C@]1(C(=O)CO)O)C)O)C)Cl	CC(C)OP(=O)(OC(C)C)F
Alclometasone	Isoniazid	3	DB00240	DB00951	C[C@@H]1C[C@H]2[C@@H]3[C@@H](CC4=CC(=O)C=C[C@@]4([C@H]3[C@H](C[C@@]2([C@]1(C(=O)CO)O)C)O)C)Cl	C1=CN=CC=C1C(=O)NN
Alclometasone	Isradipine	0	DB00240	DB00270	C[C@@H]1C[C@H]2[C@@H]3[C@@H](CC4=CC(=O)C=C[C@@]4([C@H]3[C@H](C[C@@]2([C@]1(C(=O)CO)O)C)O)C)Cl	CC1=C(C(C(=C(N1)C)C(=O)OC(C)C)C2=CC=CC3=NON=C32)C(=O)OC
Alclometasone	Itraconazole	0	DB00240	DB01167	C[C@@H]1C[C@H]2[C@@H]3[C@@H](CC4=CC(=O)C=C[C@@]4([C@H]3[C@H](C[C@@]2([C@]1(C(=O)CO)O)C)O)C)Cl	CCC(C)N1C(=O)N(C=N1)C2=CC=C(C=C2)N3CCN(CC3)C4=CC=C(C=C4)OC[C@H]5CO[C@](O5)(CN6C=NC=N6)C7=C(C=C(C=C7)Cl)Cl
Alclometasone	Ivacaftor	2	DB00240	DB08820	C[C@@H]1C[C@H]2[C@@H]3[C@@H](CC4=CC(=O)C=C[C@@]4([C@H]3[C@H](C[C@@]2([C@]1(C(=O)CO)O)C)O)C)Cl	CC(C)(C)C1=CC(=C(C=C1NC(=O)C2=CNC3=CC=CC=C3C2=O)O)C(C)(C)C
Alclometasone	Ketoconazole	0	DB00240	DB01026	C[C@@H]1C[C@H]2[C@@H]3[C@@H](CC4=CC(=O)C=C[C@@]4([C@H]3[C@H](C[C@@]2([C@]1(C(=O)CO)O)C)O)C)Cl	CC(=O)N1CCN(CC1)C2=CC=C(C=C2)OC[C@H]3CO[C@](O3)(CN4C=CN=C4)C5=C(C=C(C=C5)Cl)Cl
Alclometasone	Ketoprofen	1	DB00240	DB01009	C[C@@H]1C[C@H]2[C@@H]3[C@@H](CC4=CC(=O)C=C[C@@]4([C@H]3[C@H](C[C@@]2([C@]1(C(=O)CO)O)C)O)C)Cl	CC(C1=CC(=CC=C1)C(=O)C2=CC=CC=C2)C(=O)O
Alclometasone	Leflunomide	1	DB00240	DB01097	C[C@@H]1C[C@H]2[C@@H]3[C@@H](CC4=CC(=O)C=C[C@@]4([C@H]3[C@H](C[C@@]2([C@]1(C(=O)CO)O)C)O)C)Cl	CC1=C(C=NO1)C(=O)NC2=CC=C(C=C2)C(F)(F)F
Alclometasone	Levofloxacin	1	DB00240	DB01137	C[C@@H]1C[C@H]2[C@@H]3[C@@H](CC4=CC(=O)C=C[C@@]4([C@H]3[C@H](C[C@@]2([C@]1(C(=O)CO)O)C)O)C)Cl	C[C@H]1COC2=C3N1C=C(C(=O)C3=CC(=C2N4CCN(CC4)C)F)C(=O)O
Alclometasone	Lornoxicam	1	DB00240	DB06725	C[C@@H]1C[C@H]2[C@@H]3[C@@H](CC4=CC(=O)C=C[C@@]4([C@H]3[C@H](C[C@@]2([C@]1(C(=O)CO)O)C)O)C)Cl	CN1C(=C(C2=C(S1(=O)=O)C=C(S2)Cl)O)C(=O)NC3=CC=CC=N3
Alclometasone	Lorpiprazole	2	DB00240	DB09195	C[C@@H]1C[C@H]2[C@@H]3[C@@H](CC4=CC(=O)C=C[C@@]4([C@H]3[C@H](C[C@@]2([C@]1(C(=O)CO)O)C)O)C)Cl	C1C[C@@H]2CN3C(=NN=C3[C@@H]2C1)CCN4CCN(CC4)C5=CC=CC(=C5)C(F)(F)F
Alclometasone	Lovastatin	0	DB00240	DB00227	C[C@@H]1C[C@H]2[C@@H]3[C@@H](CC4=CC(=O)C=C[C@@]4([C@H]3[C@H](C[C@@]2([C@]1(C(=O)CO)O)C)O)C)Cl	CC[C@H](C)C(=O)O[C@H]1C[C@H](C=C2[C@H]1[C@H]([C@H](C=C2)C)CC[C@@H]3C[C@H](CC(=O)O3)O)C
Alclometasone	Loxoprofen	1	DB00240	DB09212	C[C@@H]1C[C@H]2[C@@H]3[C@@H](CC4=CC(=O)C=C[C@@]4([C@H]3[C@H](C[C@@]2([C@]1(C(=O)CO)O)C)O)C)Cl	CC(C1=CC=C(C=C1)CC2CCCC2=O)C(=O)O
Alclometasone	Lumacaftor	8	DB00240	DB09280	C[C@@H]1C[C@H]2[C@@H]3[C@@H](CC4=CC(=O)C=C[C@@]4([C@H]3[C@H](C[C@@]2([C@]1(C(=O)CO)O)C)O)C)Cl	CC1=C(N=C(C=C1)NC(=O)C2(CC2)C3=CC4=C(C=C3)OC(O4)(F)F)C5=CC(=CC=C5)C(=O)O
Alclometasone	Lumiracoxib	1	DB00240	DB01283	C[C@@H]1C[C@H]2[C@@H]3[C@@H](CC4=CC(=O)C=C[C@@]4([C@H]3[C@H](C[C@@]2([C@]1(C(=O)CO)O)C)O)C)Cl	CC1=CC(=C(C=C1)NC2=C(C=CC=C2Cl)F)CC(=O)O
Alclometasone	Malathion	1	DB00240	DB00772	C[C@@H]1C[C@H]2[C@@H]3[C@@H](CC4=CC(=O)C=C[C@@]4([C@H]3[C@H](C[C@@]2([C@]1(C(=O)CO)O)C)O)C)Cl	CCOC(=O)CC(C(=O)OCC)SP(=S)(OC)OC
Alclometasone	Masoprocol	1	DB00240	DB00179	C[C@@H]1C[C@H]2[C@@H]3[C@@H](CC4=CC(=O)C=C[C@@]4([C@H]3[C@H](C[C@@]2([C@]1(C(=O)CO)O)C)O)C)Cl	C[C@H](CC1=CC(=C(C=C1)O)O)[C@@H](C)CC2=CC(=C(C=C2)O)O
Alclometasone	Mefloquine	1	DB00240	DB00358	C[C@@H]1C[C@H]2[C@@H]3[C@@H](CC4=CC(=O)C=C[C@@]4([C@H]3[C@H](C[C@@]2([C@]1(C(=O)CO)O)C)O)C)Cl	C1CCN[C@H](C1)[C@H](C2=CC(=NC3=C2C=CC=C3C(F)(F)F)C(F)(F)F)O
Alclometasone	Meloxicam	1	DB00240	DB00814	C[C@@H]1C[C@H]2[C@@H]3[C@@H](CC4=CC(=O)C=C[C@@]4([C@H]3[C@H](C[C@@]2([C@]1(C(=O)CO)O)C)O)C)Cl	CC1=CN=C(S1)NC(=O)C2=C(C3=CC=CC=C3S(=O)(=O)N2C)O
Alclometasone	Memantine	1	DB00240	DB01043	C[C@@H]1C[C@H]2[C@@H]3[C@@H](CC4=CC(=O)C=C[C@@]4([C@H]3[C@H](C[C@@]2([C@]1(C(=O)CO)O)C)O)C)Cl	CC12CC3CC(C1)(CC(C3)(C2)N)C
Alclometasone	Mestranol	2	DB00240	DB01357	C[C@@H]1C[C@H]2[C@@H]3[C@@H](CC4=CC(=O)C=C[C@@]4([C@H]3[C@H](C[C@@]2([C@]1(C(=O)CO)O)C)O)C)Cl	C[C@]12CC[C@H]3[C@H]([C@@H]1CC[C@]2(C#C)O)CCC4=C3C=CC(=C4)OC
Alclometasone	Metamizole	1	DB00240	DB04817	C[C@@H]1C[C@H]2[C@@H]3[C@@H](CC4=CC(=O)C=C[C@@]4([C@H]3[C@H](C[C@@]2([C@]1(C(=O)CO)O)C)O)C)Cl	CC1=C(C(=O)N(N1C)C2=CC=CC=C2)N(C)CS(=O)(=O)O
Alclometasone	Methyltestosterone	36	DB00240	DB06710	C[C@@H]1C[C@H]2[C@@H]3[C@@H](CC4=CC(=O)C=C[C@@]4([C@H]3[C@H](C[C@@]2([C@]1(C(=O)CO)O)C)O)C)Cl	C[C@]12CCC(=O)C=C1CC[C@@H]3[C@@H]2CC[C@]4([C@H]3CC[C@]4(C)O)C
Alclometasone	Metoclopramide	1	DB00240	DB01233	C[C@@H]1C[C@H]2[C@@H]3[C@@H](CC4=CC(=O)C=C[C@@]4([C@H]3[C@H](C[C@@]2([C@]1(C(=O)CO)O)C)O)C)Cl	CCN(CC)CCNC(=O)C1=CC(=C(C=C1OC)N)Cl
Alclometasone	Mifepristone	4	DB00240	DB00834	C[C@@H]1C[C@H]2[C@@H]3[C@@H](CC4=CC(=O)C=C[C@@]4([C@H]3[C@H](C[C@@]2([C@]1(C(=O)CO)O)C)O)C)Cl	CC#C[C@@]1(CC[C@@H]2[C@@]1(C[C@@H](C3=C4CCC(=O)C=C4CC[C@@H]23)C5=CC=C(C=C5)N(C)C)C)O
Alclometasone	Minaprine	1	DB00240	DB00805	C[C@@H]1C[C@H]2[C@@H]3[C@@H](CC4=CC(=O)C=C[C@@]4([C@H]3[C@H](C[C@@]2([C@]1(C(=O)CO)O)C)O)C)Cl	CC1=CC(=NN=C1NCCN2CCOCC2)C3=CC=CC=C3
Alclometasone	Mitotane	3	DB00240	DB00648	C[C@@H]1C[C@H]2[C@@H]3[C@@H](CC4=CC(=O)C=C[C@@]4([C@H]3[C@H](C[C@@]2([C@]1(C(=O)CO)O)C)O)C)Cl	C1=CC=C(C(=C1)C(C2=CC=C(C=C2)Cl)C(Cl)Cl)Cl
Alclometasone	Nabumetone	1	DB00240	DB00461	C[C@@H]1C[C@H]2[C@@H]3[C@@H](CC4=CC(=O)C=C[C@@]4([C@H]3[C@H](C[C@@]2([C@]1(C(=O)CO)O)C)O)C)Cl	CC(=O)CCC1=CC2=C(C=C1)C=C(C=C2)OC
Alclometasone	Nandrolonedecanoate	36	DB00240	DB08804	C[C@@H]1C[C@H]2[C@@H]3[C@@H](CC4=CC(=O)C=C[C@@]4([C@H]3[C@H](C[C@@]2([C@]1(C(=O)CO)O)C)O)C)Cl	CCCCCCCCCC(=O)O[C@H]1CC[C@@H]2[C@@]1(CC[C@H]3[C@H]2CCC4=CC(=O)CC[C@H]34)C
Alclometasone	Naproxen	1	DB00240	DB00788	C[C@@H]1C[C@H]2[C@@H]3[C@@H](CC4=CC(=O)C=C[C@@]4([C@H]3[C@H](C[C@@]2([C@]1(C(=O)CO)O)C)O)C)Cl	C[C@@H](C1=CC2=C(C=C1)C=C(C=C2)OC)C(=O)O
Alclometasone	Nefazodone	0	DB00240	DB01149	C[C@@H]1C[C@H]2[C@@H]3[C@@H](CC4=CC(=O)C=C[C@@]4([C@H]3[C@H](C[C@@]2([C@]1(C(=O)CO)O)C)O)C)Cl	CCC1=NN(C(=O)N1CCOC2=CC=CC=C2)CCCN3CCN(CC3)C4=CC(=CC=C4)Cl
Alclometasone	Neostigmine	1	DB00240	DB01400	C[C@@H]1C[C@H]2[C@@H]3[C@@H](CC4=CC(=O)C=C[C@@]4([C@H]3[C@H](C[C@@]2([C@]1(C(=O)CO)O)C)O)C)Cl	CN(C)C(=O)OC1=CC=CC(=C1)[N+](C)(C)C
Alclometasone	Netupitant	2	DB00240	DB09048	C[C@@H]1C[C@H]2[C@@H]3[C@@H](CC4=CC(=O)C=C[C@@]4([C@H]3[C@H](C[C@@]2([C@]1(C(=O)CO)O)C)O)C)Cl	CC1=CC=CC=C1C2=CC(=NC=C2N(C)C(=O)C(C)(C)C3=CC(=CC(=C3)C(F)(F)F)C(F)(F)F)N4CCN(CC4)C
Alfentanil	Alimemazine	7	DB00802	DB01246	CCC(=O)N(C1=CC=CC=C1)C2(CCN(CC2)CCN3C(=O)N(N=N3)CC)COC	CC(CN1C2=CC=CC=C2SC3=CC=CC=C31)CN(C)C
Alfentanil	Alprenolol	13	DB00802	DB00866	CCC(=O)N(C1=CC=CC=C1)C2(CCN(CC2)CCN3C(=O)N(N=N3)CC)COC	CC(C)NCC(COC1=CC=CC=C1CC=C)O
Alfentanil	Amiloride	1	DB00802	DB00594	CCC(=O)N(C1=CC=CC=C1)C2(CCN(CC2)CCN3C(=O)N(N=N3)CC)COC	C1(=C(N=C(C(=N1)Cl)N)N)C(=O)N=C(N)N
Alfentanil	Amiodarone	0	DB00802	DB01118	CCC(=O)N(C1=CC=CC=C1)C2(CCN(CC2)CCN3C(=O)N(N=N3)CC)COC	CCCCC1=C(C2=CC=CC=C2O1)C(=O)C3=CC(=C(C(=C3)I)OCCN(CC)CC)I
Alfentanil	Amitriptyline	1	DB00802	DB00321	CCC(=O)N(C1=CC=CC=C1)C2(CCN(CC2)CCN3C(=O)N(N=N3)CC)COC	CN(C)CCC=C1C2=CC=CC=C2CCC3=CC=CC=C31
Alfentanil	Amobarbital	1	DB00802	DB01351	CCC(=O)N(C1=CC=CC=C1)C2(CCN(CC2)CCN3C(=O)N(N=N3)CC)COC	CCC1(C(=O)NC(=O)NC1=O)CCC(C)C
Alfentanil	Amoxapine	1	DB00802	DB00543	CCC(=O)N(C1=CC=CC=C1)C2(CCN(CC2)CCN3C(=O)N(N=N3)CC)COC	C1CN(CCN1)C2=NC3=CC=CC=C3OC4=C2C=C(C=C4)Cl
Alfentanil	Amphetamine	1	DB00802	DB00182	CCC(=O)N(C1=CC=CC=C1)C2(CCN(CC2)CCN3C(=O)N(N=N3)CC)COC	CC(CC1=CC=CC=C1)N
Alfentanil	Apalutamide	3	DB00802	DB11901	CCC(=O)N(C1=CC=CC=C1)C2(CCN(CC2)CCN3C(=O)N(N=N3)CC)COC	CNC(=O)C1=C(C=C(C=C1)N2C(=S)N(C(=O)C23CCC3)C4=CC(=C(N=C4)C#N)C(F)(F)F)F
Alfentanil	Aprepitant	2	DB00802	DB00673	CCC(=O)N(C1=CC=CC=C1)C2(CCN(CC2)CCN3C(=O)N(N=N3)CC)COC	C[C@H](C1=CC(=CC(=C1)C(F)(F)F)C(F)(F)F)O[C@@H]2[C@@H](N(CCO2)CC3=NNC(=O)N3)C4=CC=C(C=C4)F
Alfentanil	Aripiprazole	1	DB00802	DB01238	CCC(=O)N(C1=CC=CC=C1)C2(CCN(CC2)CCN3C(=O)N(N=N3)CC)COC	C1CC(=O)NC2=C1C=CC(=C2)OCCCCN3CCN(CC3)C4=C(C(=CC=C4)Cl)Cl
Alfentanil	Asenapine	1	DB00802	DB06216	CCC(=O)N(C1=CC=CC=C1)C2(CCN(CC2)CCN3C(=O)N(N=N3)CC)COC	CN1C[C@@H]2[C@@H](C1)C3=C(C=CC(=C3)Cl)OC4=CC=CC=C24
Alfentanil	Atomoxetine	0	DB00802	DB00289	CCC(=O)N(C1=CC=CC=C1)C2(CCN(CC2)CCN3C(=O)N(N=N3)CC)COC	CC1=CC=CC=C1O[C@H](CCNC)C2=CC=CC=C2
Alfentanil	Atropine	1	DB00802	DB00572	CCC(=O)N(C1=CC=CC=C1)C2(CCN(CC2)CCN3C(=O)N(N=N3)CC)COC	CN1[C@@H]2CC[C@H]1CC(C2)OC(=O)C(CO)C3=CC=CC=C3
Alfentanil	Azelastine	5	DB00802	DB00972	CCC(=O)N(C1=CC=CC=C1)C2(CCN(CC2)CCN3C(=O)N(N=N3)CC)COC	CN1CCCC(CC1)N2C(=O)C3=CC=CC=C3C(=N2)CC4=CC=C(C=C4)Cl
Alfentanil	Bendroflumethiazide	1	DB00802	DB00436	CCC(=O)N(C1=CC=CC=C1)C2(CCN(CC2)CCN3C(=O)N(N=N3)CC)COC	C1=CC=C(C=C1)CC2NC3=C(C=C(C(=C3)C(F)(F)F)S(=O)(=O)N)S(=O)(=O)N2
Alfentanil	Benzatropine	1	DB00802	DB00245	CCC(=O)N(C1=CC=CC=C1)C2(CCN(CC2)CCN3C(=O)N(N=N3)CC)COC	CN1[C@@H]2CC[C@H]1CC(C2)OC(C3=CC=CC=C3)C4=CC=CC=C4
Alfentanil	Benzocaine	1	DB00802	DB01086	CCC(=O)N(C1=CC=CC=C1)C2(CCN(CC2)CCN3C(=O)N(N=N3)CC)COC	CCOC(=O)C1=CC=C(C=C1)N
Alfentanil	Benzphetamine	46	DB00802	DB00865	CCC(=O)N(C1=CC=CC=C1)C2(CCN(CC2)CCN3C(=O)N(N=N3)CC)COC	C[C@@H](CC1=CC=CC=C1)N(C)CC2=CC=CC=C2
Alfentanil	Betaxolol	13	DB00802	DB00195	CCC(=O)N(C1=CC=CC=C1)C2(CCN(CC2)CCN3C(=O)N(N=N3)CC)COC	CC(C)NCC(COC1=CC=C(C=C1)CCOCC2CC2)O
Alfentanil	Biperiden	1	DB00802	DB00810	CCC(=O)N(C1=CC=CC=C1)C2(CCN(CC2)CCN3C(=O)N(N=N3)CC)COC	C1CCN(CC1)CCC(C2CC3CC2C=C3)(C4=CC=CC=C4)O
Alfentanil	Bisoprolol	13	DB00802	DB00612	CCC(=O)N(C1=CC=CC=C1)C2(CCN(CC2)CCN3C(=O)N(N=N3)CC)COC	CC(C)NCC(COC1=CC=C(C=C1)COCCOC(C)C)O
Alfentanil	Bortezomib	0	DB00802	DB00188	CCC(=O)N(C1=CC=CC=C1)C2(CCN(CC2)CCN3C(=O)N(N=N3)CC)COC	B([C@H](CC(C)C)NC(=O)[C@H](CC1=CC=CC=C1)NC(=O)C2=NC=CN=C2)(O)O
Alfentanil	Bosentan	3	DB00802	DB00559	CCC(=O)N(C1=CC=CC=C1)C2(CCN(CC2)CCN3C(=O)N(N=N3)CC)COC	CC(C)(C)C1=CC=C(C=C1)S(=O)(=O)NC2=C(C(=NC(=N2)C3=NC=CC=N3)OCCO)OC4=CC=CC=C4OC
Alfentanil	Bosutinib	2	DB00802	DB06616	CCC(=O)N(C1=CC=CC=C1)C2(CCN(CC2)CCN3C(=O)N(N=N3)CC)COC	CN1CCN(CC1)CCCOC2=C(C=C3C(=C2)N=CC(=C3NC4=CC(=C(C=C4Cl)Cl)OC)C#N)OC
Alfentanil	Brexpiprazole	1	DB00802	DB09128	CCC(=O)N(C1=CC=CC=C1)C2(CCN(CC2)CCN3C(=O)N(N=N3)CC)COC	C1CN(CCN1CCCCOC2=CC3=C(C=C2)C=CC(=O)N3)C4=C5C=CSC5=CC=C4
Alfentanil	Brigatinib	3	DB00802	DB12267	CCC(=O)N(C1=CC=CC=C1)C2(CCN(CC2)CCN3C(=O)N(N=N3)CC)COC	CN1CCN(CC1)C2CCN(CC2)C3=CC(=C(C=C3)NC4=NC=C(C(=N4)NC5=CC=CC=C5P(=O)(C)C)Cl)OC
Alfentanil	Brimonidine	5	DB00802	DB00484	CCC(=O)N(C1=CC=CC=C1)C2(CCN(CC2)CCN3C(=O)N(N=N3)CC)COC	C1CN=C(N1)NC2=C(C3=NC=CN=C3C=C2)Br
Alfentanil	Bromazepam	1	DB00802	DB01558	CCC(=O)N(C1=CC=CC=C1)C2(CCN(CC2)CCN3C(=O)N(N=N3)CC)COC	C1C(=O)NC2=C(C=C(C=C2)Br)C(=N1)C3=CC=CC=N3
Alfentanil	Brompheniramine	1	DB00802	DB00835	CCC(=O)N(C1=CC=CC=C1)C2(CCN(CC2)CCN3C(=O)N(N=N3)CC)COC	CN(C)CCC(C1=CC=C(C=C1)Br)C2=CC=CC=N2
Alfentanil	Bumetanide	1	DB00802	DB00887	CCC(=O)N(C1=CC=CC=C1)C2(CCN(CC2)CCN3C(=O)N(N=N3)CC)COC	CCCCNC1=C(C(=CC(=C1)C(=O)O)S(=O)(=O)N)OC2=CC=CC=C2
Alfentanil	Bupivacaine	1	DB00802	DB00297	CCC(=O)N(C1=CC=CC=C1)C2(CCN(CC2)CCN3C(=O)N(N=N3)CC)COC	CCCCN1CCCCC1C(=O)NC2=C(C=CC=C2C)C
Alfentanil	Buprenorphine	5	DB00802	DB00921	CCC(=O)N(C1=CC=CC=C1)C2(CCN(CC2)CCN3C(=O)N(N=N3)CC)COC	C[C@]([C@H]1C[C@@]23CC[C@@]1([C@H]4[C@@]25CCN([C@@H]3CC6=C5C(=C(C=C6)O)O4)CC7CC7)OC)(C(C)(C)C)O
Alfentanil	Buspirone	1	DB00802	DB00490	CCC(=O)N(C1=CC=CC=C1)C2(CCN(CC2)CCN3C(=O)N(N=N3)CC)COC	C1CCC2(C1)CC(=O)N(C(=O)C2)CCCCN3CCN(CC3)C4=NC=CC=N4
Alfentanil	Butamben	1	DB00802	DB11148	CCC(=O)N(C1=CC=CC=C1)C2(CCN(CC2)CCN3C(=O)N(N=N3)CC)COC	CCCCOC(=O)C1=CC=C(C=C1)N
Alfentanil	Carbamazepine	8	DB00802	DB00564	CCC(=O)N(C1=CC=CC=C1)C2(CCN(CC2)CCN3C(=O)N(N=N3)CC)COC	C1=CC=C2C(=C1)C=CC3=CC=CC=C3N2C(=O)N
Alfentanil	Carbinoxamine	1	DB00802	DB00748	CCC(=O)N(C1=CC=CC=C1)C2(CCN(CC2)CCN3C(=O)N(N=N3)CC)COC	CN(C)CCOC(C1=CC=C(C=C1)Cl)C2=CC=CC=N2
Alfentanil	Carisoprodol	1	DB00802	DB00395	CCC(=O)N(C1=CC=CC=C1)C2(CCN(CC2)CCN3C(=O)N(N=N3)CC)COC	CCCC(C)(COC(=O)N)COC(=O)NC(C)C
Alfentanil	Carteolol	13	DB00802	DB00521	CCC(=O)N(C1=CC=CC=C1)C2(CCN(CC2)CCN3C(=O)N(N=N3)CC)COC	CC(C)(C)NCC(COC1=CC=CC2=C1CCC(=O)N2)O
Alfentanil	Carvedilol	13	DB00802	DB01136	CCC(=O)N(C1=CC=CC=C1)C2(CCN(CC2)CCN3C(=O)N(N=N3)CC)COC	COC1=CC=CC=C1OCCNCC(COC2=CC=CC3=C2C4=CC=CC=C4N3)O
Alfentanil	Celiprolol	13	DB00802	DB04846	CCC(=O)N(C1=CC=CC=C1)C2(CCN(CC2)CCN3C(=O)N(N=N3)CC)COC	CCN(CC)C(=O)NC1=CC(=C(C=C1)OCC(CNC(C)(C)C)O)C(=O)C
Alfentanil	Ceritinib	2	DB00802	DB09063	CCC(=O)N(C1=CC=CC=C1)C2(CCN(CC2)CCN3C(=O)N(N=N3)CC)COC	CC1=CC(=C(C=C1C2CCNCC2)OC(C)C)NC3=NC=C(C(=N3)NC4=CC=CC=C4S(=O)(=O)C(C)C)Cl
Alfentanil	Chloroprocaine	1	DB00802	DB01161	CCC(=O)N(C1=CC=CC=C1)C2(CCN(CC2)CCN3C(=O)N(N=N3)CC)COC	CCN(CC)CCOC(=O)C1=C(C=C(C=C1)N)Cl
Alfentanil	Chlorphenamine	1	DB00802	DB01114	CCC(=O)N(C1=CC=CC=C1)C2(CCN(CC2)CCN3C(=O)N(N=N3)CC)COC	CN(C)CCC(C1=CC=C(C=C1)Cl)C2=CC=CC=N2
Alfentanil	Chlorpromazine	1	DB00802	DB00477	CCC(=O)N(C1=CC=CC=C1)C2(CCN(CC2)CCN3C(=O)N(N=N3)CC)COC	CN(C)CCCN1C2=CC=CC=C2SC3=C1C=C(C=C3)Cl
Alfentanil	Chlorzoxazone	1	DB00802	DB00356	CCC(=O)N(C1=CC=CC=C1)C2(CCN(CC2)CCN3C(=O)N(N=N3)CC)COC	C1=CC2=C(C=C1Cl)NC(=O)O2
Alfentanil	Cimetidine	2	DB00802	DB00501	CCC(=O)N(C1=CC=CC=C1)C2(CCN(CC2)CCN3C(=O)N(N=N3)CC)COC	CC1=C(N=CN1)CSCCNC(=NC)NC#N
Alfentanil	Cinchocaine	1	DB00802	DB00527	CCC(=O)N(C1=CC=CC=C1)C2(CCN(CC2)CCN3C(=O)N(N=N3)CC)COC	CCCCOC1=NC2=CC=CC=C2C(=C1)C(=O)NCCN(CC)CC
Alfentanil	Citalopram	14	DB00802	DB00215	CCC(=O)N(C1=CC=CC=C1)C2(CCN(CC2)CCN3C(=O)N(N=N3)CC)COC	CN(C)CCCC1(C2=C(CO1)C=C(C=C2)C#N)C3=CC=C(C=C3)F
Alfentanil	Clarithromycin	2	DB00802	DB01211	CCC(=O)N(C1=CC=CC=C1)C2(CCN(CC2)CCN3C(=O)N(N=N3)CC)COC	CC[C@@H]1[C@@]([C@@H]([C@H](C(=O)[C@@H](C[C@@]([C@@H]([C@H]([C@@H]([C@H](C(=O)O1)C)O[C@H]2C[C@@]([C@H]([C@@H](O2)C)O)(C)OC)C)O[C@H]3[C@@H]([C@H](C[C@H](O3)C)N(C)C)O)(C)OC)C)C)O)(C)O
Alfentanil	Clemastine	0	DB00802	DB00283	CCC(=O)N(C1=CC=CC=C1)C2(CCN(CC2)CCN3C(=O)N(N=N3)CC)COC	C[C@@](C1=CC=CC=C1)(C2=CC=C(C=C2)Cl)OCC[C@H]3CCCN3C
Alfentanil	Clomipramine	1	DB00802	DB01242	CCC(=O)N(C1=CC=CC=C1)C2(CCN(CC2)CCN3C(=O)N(N=N3)CC)COC	CN(C)CCCN1C2=CC=CC=C2CCC3=C1C=C(C=C3)Cl
Alfentanil	Clonazepam	1	DB00802	DB01068	CCC(=O)N(C1=CC=CC=C1)C2(CCN(CC2)CCN3C(=O)N(N=N3)CC)COC	C1C(=O)NC2=C(C=C(C=C2)[N+](=O)[O-])C(=N1)C3=CC=CC=C3Cl
Alfentanil	Clonidine	1	DB00802	DB00575	CCC(=O)N(C1=CC=CC=C1)C2(CCN(CC2)CCN3C(=O)N(N=N3)CC)COC	C1CN=C(N1)NC2=C(C=CC=C2Cl)Cl
Alfentanil	Clorazepate	1	DB00802	DB00628	CCC(=O)N(C1=CC=CC=C1)C2(CCN(CC2)CCN3C(=O)N(N=N3)CC)COC	C1=CC=C(C=C1)C2=NC(C(=O)NC3=C2C=C(C=C3)Cl)C(=O)O
Alfentanil	Clotrimazole	0	DB00802	DB00257	CCC(=O)N(C1=CC=CC=C1)C2(CCN(CC2)CCN3C(=O)N(N=N3)CC)COC	C1=CC=C(C=C1)C(C2=CC=CC=C2)(C3=CC=CC=C3Cl)N4C=CN=C4
Alfentanil	Clozapine	1	DB00802	DB00363	CCC(=O)N(C1=CC=CC=C1)C2(CCN(CC2)CCN3C(=O)N(N=N3)CC)COC	CN1CCN(CC1)C2=NC3=C(C=CC(=C3)Cl)NC4=CC=CC=C42
Alfentanil	Cocaine	1	DB00802	DB00907	CCC(=O)N(C1=CC=CC=C1)C2(CCN(CC2)CCN3C(=O)N(N=N3)CC)COC	CN1[C@H]2CC[C@@H]1[C@H]([C@H](C2)OC(=O)C3=CC=CC=C3)C(=O)OC
Alfentanil	Codeine	1	DB00802	DB00318	CCC(=O)N(C1=CC=CC=C1)C2(CCN(CC2)CCN3C(=O)N(N=N3)CC)COC	CN1CC[C@]23[C@@H]4[C@H]1CC5=C2C(=C(C=C5)OC)O[C@H]3[C@H](C=C4)O
Alfentanil	Colchicine	2	DB00802	DB01394	CCC(=O)N(C1=CC=CC=C1)C2(CCN(CC2)CCN3C(=O)N(N=N3)CC)COC	CC(=O)N[C@H]1CCC2=CC(=C(C(=C2C3=CC=C(C(=O)C=C13)OC)OC)OC)OC
Alfentanil	Conivaptan	2	DB00802	DB00872	CCC(=O)N(C1=CC=CC=C1)C2(CCN(CC2)CCN3C(=O)N(N=N3)CC)COC	CC1=NC2=C(N1)CCN(C3=CC=CC=C32)C(=O)C4=CC=C(C=C4)NC(=O)C5=CC=CC=C5C6=CC=CC=C6
Alfentanil	Crizotinib	2	DB00802	DB08865	CCC(=O)N(C1=CC=CC=C1)C2(CCN(CC2)CCN3C(=O)N(N=N3)CC)COC	C[C@H](C1=C(C=CC(=C1Cl)F)Cl)OC2=C(N=CC(=C2)C3=CN(N=C3)C4CCNCC4)N
Alfentanil	Cyclizine	1	DB00802	DB01176	CCC(=O)N(C1=CC=CC=C1)C2(CCN(CC2)CCN3C(=O)N(N=N3)CC)COC	CN1CCN(CC1)C(C2=CC=CC=C2)C3=CC=CC=C3
Alfentanil	Cyclobenzaprine	1	DB00802	DB00924	CCC(=O)N(C1=CC=CC=C1)C2(CCN(CC2)CCN3C(=O)N(N=N3)CC)COC	CN(C)CCC=C1C2=CC=CC=C2C=CC3=CC=CC=C31
Alfentanil	Cyclopentolate	1	DB00802	DB00979	CCC(=O)N(C1=CC=CC=C1)C2(CCN(CC2)CCN3C(=O)N(N=N3)CC)COC	CN(C)CCOC(=O)C(C1=CC=CC=C1)C2(CCCC2)O
Alfentanil	Cyclosporine	0	DB00802	DB00091	CCC(=O)N(C1=CC=CC=C1)C2(CCN(CC2)CCN3C(=O)N(N=N3)CC)COC	CC[C@H]1C(=O)N(CC(=O)N([C@H](C(=O)N[C@H](C(=O)N([C@H](C(=O)N[C@H](C(=O)N[C@@H](C(=O)N([C@H](C(=O)N([C@H](C(=O)N([C@H](C(=O)N([C@H](C(=O)N1)[C@@H]([C@H](C)C/C=C/C)O)C)C(C)C)C)CC(C)C)C)CC(C)C)C)C)C)CC(C)C)C)C(C)C)CC(C)C)C)C
Alfentanil	Cyproheptadine	1	DB00802	DB00434	CCC(=O)N(C1=CC=CC=C1)C2(CCN(CC2)CCN3C(=O)N(N=N3)CC)COC	CN1CCC(=C2C3=CC=CC=C3C=CC4=CC=CC=C42)CC1
Dabrafenib	Alfentanil	3	DB08912	DB00802	CC(C)(C)C1=NC(=C(S1)C2=NC(=NC=C2)N)C3=C(C(=CC=C3)NS(=O)(=O)C4=C(C=CC=C4F)F)F	CCC(=O)N(C1=CC=CC=C1)C2(CCN(CC2)CCN3C(=O)N(N=N3)CC)COC
Dantrolene	Alfentanil	1	DB01219	DB00802	C1C(=O)NC(=O)N1/N=C/C2=CC=C(O2)C3=CC=C(C=C3)[N+](=O)[O-]	CCC(=O)N(C1=CC=CC=C1)C2(CCN(CC2)CCN3C(=O)N(N=N3)CC)COC
Darifenacin	Alfentanil	1	DB00496	DB00802	C1CN(C[C@@H]1C(C2=CC=CC=C2)(C3=CC=CC=C3)C(=O)N)CCC4=CC5=C(C=C4)OCC5	CCC(=O)N(C1=CC=CC=C1)C2(CCN(CC2)CCN3C(=O)N(N=N3)CC)COC
Dasatinib	Alfentanil	2	DB01254	DB00802	CC1=C(C(=CC=C1)Cl)NC(=O)C2=CN=C(S2)NC3=CC(=NC(=N3)C)N4CCN(CC4)CCO	CCC(=O)N(C1=CC=CC=C1)C2(CCN(CC2)CCN3C(=O)N(N=N3)CC)COC
Desipramine	Alfentanil	1	DB01151	DB00802	CNCCCN1C2=CC=CC=C2CCC3=CC=CC=C31	CCC(=O)N(C1=CC=CC=C1)C2(CCN(CC2)CCN3C(=O)N(N=N3)CC)COC
Desloratadine	Alfentanil	1	DB00967	DB00802	C1CC2=C(C=CC(=C2)Cl)C(=C3CCNCC3)C4=C1C=CC=N4	CCC(=O)N(C1=CC=CC=C1)C2(CCN(CC2)CCN3C(=O)N(N=N3)CC)COC
Desmopressin	Alfentanil	1	DB00035	DB00802	C1C[C@H](N(C1)C(=O)[C@@H]2CSSCCC(=O)N[C@H](C(=O)N[C@H](C(=O)N[C@H](C(=O)N[C@H](C(=O)N2)CC(=O)N)CCC(=O)N)CC3=CC=CC=C3)CC4=CC=C(C=C4)O)C(=O)N[C@H](CCCN=C(N)N)C(=O)NCC(=O)N	CCC(=O)N(C1=CC=CC=C1)C2(CCN(CC2)CCN3C(=O)N(N=N3)CC)COC
Desvenlafaxine	Alfentanil	14	DB06700	DB00802	CN(C)CC(C1=CC=C(C=C1)O)C2(CCCCC2)O	CCC(=O)N(C1=CC=CC=C1)C2(CCN(CC2)CCN3C(=O)N(N=N3)CC)COC
Dexmedetomidine	Alfentanil	1	DB00633	DB00802	CC1=C(C(=CC=C1)[C@H](C)C2=CN=CN2)C	CCC(=O)N(C1=CC=CC=C1)C2(CCN(CC2)CCN3C(=O)N(N=N3)CC)COC
Dextroamphetamine	Alfentanil	46	DB01576	DB00802	C[C@@H](CC1=CC=CC=C1)N	CCC(=O)N(C1=CC=CC=C1)C2(CCN(CC2)CCN3C(=O)N(N=N3)CC)COC
Dextropropoxyphene	Alfentanil	1	DB00647	DB00802	CCC(=O)O[C@](CC1=CC=CC=C1)(C2=CC=CC=C2)[C@H](C)CN(C)C	CCC(=O)N(C1=CC=CC=C1)C2(CCN(CC2)CCN3C(=O)N(N=N3)CC)COC
Diazepam	Alfentanil	5	DB00829	DB00802	CN1C(=O)CN=C(C2=C1C=CC(=C2)Cl)C3=CC=CC=C3	CCC(=O)N(C1=CC=CC=C1)C2(CCN(CC2)CCN3C(=O)N(N=N3)CC)COC
Dicyclomine	Alfentanil	1	DB00804	DB00802	CCN(CC)CCOC(=O)C1(CCCCC1)C2CCCCC2	CCC(=O)N(C1=CC=CC=C1)C2(CCN(CC2)CCN3C(=O)N(N=N3)CC)COC
Dihydroergotamine	Alfentanil	0	DB00320	DB00802	C[C@@]1(C(=O)N2[C@H](C(=O)N3CCC[C@H]3[C@@]2(O1)O)CC4=CC=CC=C4)NC(=O)[C@@H]5C[C@H]6[C@@H](CC7=CNC8=CC=CC6=C78)N(C5)C	CCC(=O)N(C1=CC=CC=C1)C2(CCN(CC2)CCN3C(=O)N(N=N3)CC)COC
Diltiazem	Alfentanil	2	DB00343	DB00802	CC(=O)O[C@@H]1[C@@H](SC2=CC=CC=C2N(C1=O)CCN(C)C)C3=CC=C(C=C3)OC	CCC(=O)N(C1=CC=CC=C1)C2(CCN(CC2)CCN3C(=O)N(N=N3)CC)COC
Diphenhydramine	Alfentanil	1	DB01075	DB00802	CN(C)CCOC(C1=CC=CC=C1)C2=CC=CC=C2	CCC(=O)N(C1=CC=CC=C1)C2(CCN(CC2)CCN3C(=O)N(N=N3)CC)COC
Doxepin	Alfentanil	1	DB01142	DB00802	CN(C)CC/C=C/1\C2=CC=CC=C2COC3=CC=CC=C31	CCC(=O)N(C1=CC=CC=C1)C2(CCN(CC2)CCN3C(=O)N(N=N3)CC)COC
Doxorubicin	Alfentanil	2	DB00997	DB00802	C[C@H]1[C@H]([C@H](C[C@@H](O1)O[C@H]2C[C@@](CC3=C2C(=C4C(=C3O)C(=O)C5=C(C4=O)C(=CC=C5)OC)O)(C(=O)CO)O)N)O	CCC(=O)N(C1=CC=CC=C1)C2(CCN(CC2)CCN3C(=O)N(N=N3)CC)COC
Doxycycline	Alfentanil	0	DB00254	DB00802	C[C@@H]1[C@H]2[C@@H]([C@H]3[C@@H](C(=O)C(=C([C@]3(C(=O)C2=C(C4=C1C=CC=C4O)O)O)O)C(=O)N)N(C)C)O	CCC(=O)N(C1=CC=CC=C1)C2(CCN(CC2)CCN3C(=O)N(N=N3)CC)COC
Doxylamine	Alfentanil	5	DB00366	DB00802	CC(C1=CC=CC=C1)(C2=CC=CC=N2)OCCN(C)C	CCC(=O)N(C1=CC=CC=C1)C2(CCN(CC2)CCN3C(=O)N(N=N3)CC)COC
Dronabinol	Alfentanil	5	DB00470	DB00802	CCCCCC1=CC(=C2[C@@H]3C=C(CC[C@H]3C(OC2=C1)(C)C)C)O	CCC(=O)N(C1=CC=CC=C1)C2(CCN(CC2)CCN3C(=O)N(N=N3)CC)COC
Dronedarone	Alfentanil	0	DB04855	DB00802	CCCCC1=C(C2=C(O1)C=CC(=C2)NS(=O)(=O)C)C(=O)C3=CC=C(C=C3)OCCCN(CCCC)CCCC	CCC(=O)N(C1=CC=CC=C1)C2(CCN(CC2)CCN3C(=O)N(N=N3)CC)COC
Drospirenone	Alfentanil	1	DB01395	DB00802	C[C@]12CCC(=O)C=C1[C@@H]3C[C@@H]3[C@@H]4[C@@H]2CC[C@]5([C@H]4[C@@H]6C[C@@H]6[C@@]57CCC(=O)O7)C	CCC(=O)N(C1=CC=CC=C1)C2(CCN(CC2)CCN3C(=O)N(N=N3)CC)COC
Duloxetine	Alfentanil	14	DB00476	DB00802	CNCC[C@@H](C1=CC=CS1)OC2=CC=CC3=CC=CC=C32	CCC(=O)N(C1=CC=CC=C1)C2(CCN(CC2)CCN3C(=O)N(N=N3)CC)COC
Efonidipine	Alfentanil	1	DB09235	DB00802	CC1=C(C(C(=C(N1)C)P2(=O)OCC(CO2)(C)C)C3=CC(=CC=C3)[N+](=O)[O-])C(=O)OCCN(CC4=CC=CC=C4)C5=CC=CC=C5	CCC(=O)N(C1=CC=CC=C1)C2(CCN(CC2)CCN3C(=O)N(N=N3)CC)COC
Enflurane	Alfentanil	1	DB00228	DB00802	C(C(OC(F)F)(F)F)(F)Cl	CCC(=O)N(C1=CC=CC=C1)C2(CCN(CC2)CCN3C(=O)N(N=N3)CC)COC
Entacapone	Alfentanil	1	DB00494	DB00802	CCN(CC)C(=O)/C(=C/C1=CC(=C(C(=C1)O)O)[N+](=O)[O-])/C#N	CCC(=O)N(C1=CC=CC=C1)C2(CCN(CC2)CCN3C(=O)N(N=N3)CC)COC
Enzalutamide	Alfentanil	3	DB08899	DB00802	CC1(C(=O)N(C(=S)N1C2=CC(=C(C=C2)C(=O)NC)F)C3=CC(=C(C=C3)C#N)C(F)(F)F)C	CCC(=O)N(C1=CC=CC=C1)C2(CCN(CC2)CCN3C(=O)N(N=N3)CC)COC
Eplerenone	Alfentanil	1	DB00700	DB00802	C[C@]12CCC(=O)C=C1C[C@H]([C@@H]3[C@]24[C@H](O4)C[C@]5([C@H]3CC[C@@]56CCC(=O)O6)C)C(=O)OC	CCC(=O)N(C1=CC=CC=C1)C2(CCN(CC2)CCN3C(=O)N(N=N3)CC)COC
Erythromycin	Alfentanil	2	DB00199	DB00802	CC[C@@H]1[C@@]([C@@H]([C@H](C(=O)[C@@H](C[C@@]([C@@H]([C@H]([C@@H]([C@H](C(=O)O1)C)O[C@H]2C[C@@]([C@H]([C@@H](O2)C)O)(C)OC)C)O[C@H]3[C@@H]([C@H](C[C@H](O3)C)N(C)C)O)(C)O)C)C)O)(C)O	CCC(=O)N(C1=CC=CC=C1)C2(CCN(CC2)CCN3C(=O)N(N=N3)CC)COC
Escitalopram	Alfentanil	14	DB01175	DB00802	CN(C)CCC[C@@]1(C2=C(CO1)C=C(C=C2)C#N)C3=CC=C(C=C3)F	CCC(=O)N(C1=CC=CC=C1)C2(CCN(CC2)CCN3C(=O)N(N=N3)CC)COC
Estazolam	Alfentanil	1	DB01215	DB00802	C1C2=NN=CN2C3=C(C=C(C=C3)Cl)C(=N1)C4=CC=CC=C4	CCC(=O)N(C1=CC=CC=C1)C2(CCN(CC2)CCN3C(=O)N(N=N3)CC)COC
Eszopiclone	Alfentanil	1	DB00402	DB00802	CN1CCN(CC1)C(=O)O[C@H]2C3=NC=CN=C3C(=O)N2C4=NC=C(C=C4)Cl	CCC(=O)N(C1=CC=CC=C1)C2(CCN(CC2)CCN3C(=O)N(N=N3)CC)COC
Ethanol	Alfentanil	5	DB00898	DB00802	CCO	CCC(=O)N(C1=CC=CC=C1)C2(CCN(CC2)CCN3C(=O)N(N=N3)CC)COC
Ethopropazine	Alfentanil	1	DB00392	DB00802	CCN(CC)C(C)CN1C2=CC=CC=C2SC3=CC=CC=C31	CCC(=O)N(C1=CC=CC=C1)C2(CCN(CC2)CCN3C(=O)N(N=N3)CC)COC
Ethosuximide	Alfentanil	1	DB00593	DB00802	CCC1(CC(=O)NC1=O)C	CCC(=O)N(C1=CC=CC=C1)C2(CCN(CC2)CCN3C(=O)N(N=N3)CC)COC
Ethotoin	Alfentanil	1	DB00754	DB00802	CCN1C(=O)C(NC1=O)C2=CC=CC=C2	CCC(=O)N(C1=CC=CC=C1)C2(CCN(CC2)CCN3C(=O)N(N=N3)CC)COC
Ethylmorphine	Alfentanil	1	DB01466	DB00802	CCOC1=C2C3=C(C[C@@H]4[C@H]5[C@]3(CCN4C)[C@@H](O2)[C@H](C=C5)O)C=C1	CCC(=O)N(C1=CC=CC=C1)C2(CCN(CC2)CCN3C(=O)N(N=N3)CC)COC
Etizolam	Alfentanil	1	DB09166	DB00802	CCC1=CC2=C(S1)N3C(=NN=C3CN=C2C4=CC=CC=C4Cl)C	CCC(=O)N(C1=CC=CC=C1)C2(CCN(CC2)CCN3C(=O)N(N=N3)CC)COC
Etomidate	Alfentanil	1	DB00292	DB00802	CCOC(=O)C1=CN=CN1[C@H](C)C2=CC=CC=C2	CCC(=O)N(C1=CC=CC=C1)C2(CCN(CC2)CCN3C(=O)N(N=N3)CC)COC
Everolimus	Alfentanil	2	DB01590	DB00802	C[C@@H]1CC[C@H]2C[C@@H](/C(=C/C=C/C=C/[C@H](C[C@H](C(=O)[C@@H]([C@@H](/C(=C/[C@H](C(=O)C[C@H](OC(=O)[C@@H]3CCCCN3C(=O)C(=O)[C@@]1(O2)O)[C@H](C)C[C@@H]4CC[C@H]([C@@H](C4)OC)OCCO)C)/C)O)OC)C)C)/C)OC	CCC(=O)N(C1=CC=CC=C1)C2(CCN(CC2)CCN3C(=O)N(N=N3)CC)COC
Ezogabine	Alfentanil	1	DB04953	DB00802	CCOC(=O)NC1=C(C=C(C=C1)NCC2=CC=C(C=C2)F)N	CCC(=O)N(C1=CC=CC=C1)C2(CCN(CC2)CCN3C(=O)N(N=N3)CC)COC
Felbamate	Alfentanil	1	DB00949	DB00802	C1=CC=C(C=C1)C(COC(=O)N)COC(=O)N	CCC(=O)N(C1=CC=CC=C1)C2(CCN(CC2)CCN3C(=O)N(N=N3)CC)COC
Fentanyl	Alfentanil	1	DB00813	DB00802	CCC(=O)N(C1CCN(CC1)CCC2=CC=CC=C2)C3=CC=CC=C3	CCC(=O)N(C1=CC=CC=C1)C2(CCN(CC2)CCN3C(=O)N(N=N3)CC)COC
Fesoterodine	Alfentanil	1	DB06702	DB00802	CC(C)C(=O)OC1=C(C=C(C=C1)CO)[C@H](CCN(C(C)C)C(C)C)C2=CC=CC=C2	CCC(=O)N(C1=CC=CC=C1)C2(CCN(CC2)CCN3C(=O)N(N=N3)CC)COC
Fexofenadine	Alfentanil	1	DB00950	DB00802	CC(C)(C1=CC=C(C=C1)C(CCCN2CCC(CC2)C(C3=CC=CC=C3)(C4=CC=CC=C4)O)O)C(=O)O	CCC(=O)N(C1=CC=CC=C1)C2(CCN(CC2)CCN3C(=O)N(N=N3)CC)COC
Flibanserin	Alfentanil	1	DB04908	DB00802	C1CN(CCN1CCN2C3=CC=CC=C3NC2=O)C4=CC=CC(=C4)C(F)(F)F	CCC(=O)N(C1=CC=CC=C1)C2(CCN(CC2)CCN3C(=O)N(N=N3)CC)COC
Flunarizine	Alfentanil	1	DB04841	DB00802	C1CN(CCN1C/C=C/C2=CC=CC=C2)C(C3=CC=C(C=C3)F)C4=CC=C(C=C4)F	CCC(=O)N(C1=CC=CC=C1)C2(CCN(CC2)CCN3C(=O)N(N=N3)CC)COC
Flunitrazepam	Alfentanil	1	DB01544	DB00802	CN1C(=O)CN=C(C2=C1C=CC(=C2)[N+](=O)[O-])C3=CC=CC=C3F	CCC(=O)N(C1=CC=CC=C1)C2(CCN(CC2)CCN3C(=O)N(N=N3)CC)COC
Fluoxetine	Alfentanil	14	DB00472	DB00802	CNCCC(C1=CC=CC=C1)OC2=CC=C(C=C2)C(F)(F)F	CCC(=O)N(C1=CC=CC=C1)C2(CCN(CC2)CCN3C(=O)N(N=N3)CC)COC
Flupentixol	Alfentanil	1	DB00875	DB00802	C1CN(CCN1CC/C=C\2/C3=CC=CC=C3SC4=C2C=C(C=C4)C(F)(F)F)CCO	CCC(=O)N(C1=CC=CC=C1)C2(CCN(CC2)CCN3C(=O)N(N=N3)CC)COC
Fluphenazine	Alfentanil	1	DB00623	DB00802	C1CN(CCN1CCCN2C3=CC=CC=C3SC4=C2C=C(C=C4)C(F)(F)F)CCO	CCC(=O)N(C1=CC=CC=C1)C2(CCN(CC2)CCN3C(=O)N(N=N3)CC)COC
Flurazepam	Alfentanil	1	DB00690	DB00802	CCN(CC)CCN1C(=O)CN=C(C2=C1C=CC(=C2)Cl)C3=CC=CC=C3F	CCC(=O)N(C1=CC=CC=C1)C2(CCN(CC2)CCN3C(=O)N(N=N3)CC)COC
Fluvoxamine	Alfentanil	0	DB00176	DB00802	COCCCC/C(=N\OCCN)/C1=CC=C(C=C1)C(F)(F)F	CCC(=O)N(C1=CC=CC=C1)C2(CCN(CC2)CCN3C(=O)N(N=N3)CC)COC
Fosphenytoin	Alfentanil	8	DB01320	DB00802	C1=CC=C(C=C1)C2(C(=O)N(C(=O)N2)COP(=O)(O)O)C3=CC=CC=C3	CCC(=O)N(C1=CC=CC=C1)C2(CCN(CC2)CCN3C(=O)N(N=N3)CC)COC
Fospropofol	Alfentanil	1	DB06716	DB00802	CC(C)C1=C(C(=CC=C1)C(C)C)OCOP(=O)(O)O	CCC(=O)N(C1=CC=CC=C1)C2(CCN(CC2)CCN3C(=O)N(N=N3)CC)COC
Furosemide	Alfentanil	1	DB00695	DB00802	C1=COC(=C1)CNC2=CC(=C(C=C2C(=O)O)S(=O)(=O)N)Cl	CCC(=O)N(C1=CC=CC=C1)C2(CCN(CC2)CCN3C(=O)N(N=N3)CC)COC
Gabapentin	Alfentanil	1	DB00996	DB00802	C1CCC(CC1)(CC(=O)O)CN	CCC(=O)N(C1=CC=CC=C1)C2(CCN(CC2)CCN3C(=O)N(N=N3)CC)COC
Glutethimide	Alfentanil	1	DB01437	DB00802	CCC1(CCC(=O)NC1=O)C2=CC=CC=C2	CCC(=O)N(C1=CC=CC=C1)C2(CCN(CC2)CCN3C(=O)N(N=N3)CC)COC
Guanfacine	Alfentanil	1	DB01018	DB00802	C1=CC(=C(C(=C1)Cl)CC(=O)N=C(N)N)Cl	CCC(=O)N(C1=CC=CC=C1)C2(CCN(CC2)CCN3C(=O)N(N=N3)CC)COC
Haloperidol	Alfentanil	1	DB00502	DB00802	C1CN(CCC1(C2=CC=C(C=C2)Cl)O)CCCC(=O)C3=CC=C(C=C3)F	CCC(=O)N(C1=CC=CC=C1)C2(CCN(CC2)CCN3C(=O)N(N=N3)CC)COC
Halothane	Alfentanil	1	DB01159	DB00802	C(C(F)(F)F)(Cl)Br	CCC(=O)N(C1=CC=CC=C1)C2(CCN(CC2)CCN3C(=O)N(N=N3)CC)COC
Hexobarbital	Alfentanil	1	DB01355	DB00802	CC1(C(=O)NC(=O)N(C1=O)C)C2=CCCCC2	CCC(=O)N(C1=CC=CC=C1)C2(CCN(CC2)CCN3C(=O)N(N=N3)CC)COC
Homatropine	Alfentanil	1	DB11181	DB00802	CN1[C@@H]2CC[C@H]1CC(C2)OC(=O)C(C3=CC=CC=C3)O	CCC(=O)N(C1=CC=CC=C1)C2(CCN(CC2)CCN3C(=O)N(N=N3)CC)COC
Hydrocodone	Alfentanil	5	DB00956	DB00802	CN1CC[C@]23[C@@H]4[C@H]1CC5=C2C(=C(C=C5)OC)O[C@H]3C(=O)CC4	CCC(=O)N(C1=CC=CC=C1)C2(CCN(CC2)CCN3C(=O)N(N=N3)CC)COC
Hydromorphone	Alfentanil	1	DB00327	DB00802	CN1CC[C@]23[C@@H]4[C@H]1CC5=C2C(=C(C=C5)O)O[C@H]3C(=O)CC4	CCC(=O)N(C1=CC=CC=C1)C2(CCN(CC2)CCN3C(=O)N(N=N3)CC)COC
Hydroxyzine	Alfentanil	5	DB00557	DB00802	C1CN(CCN1CCOCCO)C(C2=CC=CC=C2)C3=CC=C(C=C3)Cl	CCC(=O)N(C1=CC=CC=C1)C2(CCN(CC2)CCN3C(=O)N(N=N3)CC)COC
Iloperidone	Alfentanil	1	DB04946	DB00802	CC(=O)C1=CC(=C(C=C1)OCCCN2CCC(CC2)C3=NOC4=C3C=CC(=C4)F)OC	CCC(=O)N(C1=CC=CC=C1)C2(CCN(CC2)CCN3C(=O)N(N=N3)CC)COC
Imatinib	Alfentanil	0	DB00619	DB00802	CC1=C(C=C(C=C1)NC(=O)C2=CC=C(C=C2)CN3CCN(CC3)C)NC4=NC=CC(=N4)C5=CN=CC=C5	CCC(=O)N(C1=CC=CC=C1)C2(CCN(CC2)CCN3C(=O)N(N=N3)CC)COC
Imipramine	Alfentanil	1	DB00458	DB00802	CN(C)CCCN1C2=CC=CC=C2CCC3=CC=CC=C31	CCC(=O)N(C1=CC=CC=C1)C2(CCN(CC2)CCN3C(=O)N(N=N3)CC)COC
Indapamide	Alfentanil	1	DB00808	DB00802	CC1CC2=CC=CC=C2N1NC(=O)C3=CC(=C(C=C3)Cl)S(=O)(=O)N	CCC(=O)N(C1=CC=CC=C1)C2(CCN(CC2)CCN3C(=O)N(N=N3)CC)COC
Isavuconazole	Alfentanil	2	DB11633	DB00802	C[C@@H](C1=NC(=CS1)C2=CC=C(C=C2)C#N)[C@](CN3C=NC=N3)(C4=C(C=CC(=C4)F)F)O	CCC(=O)N(C1=CC=CC=C1)C2(CCN(CC2)CCN3C(=O)N(N=N3)CC)COC
Isoflurane	Alfentanil	1	DB00753	DB00802	C(C(F)(F)F)(OC(F)F)Cl	CCC(=O)N(C1=CC=CC=C1)C2(CCN(CC2)CCN3C(=O)N(N=N3)CC)COC
Isradipine	Alfentanil	0	DB00270	DB00802	CC1=C(C(C(=C(N1)C)C(=O)OC(C)C)C2=CC=CC3=NON=C32)C(=O)OC	CCC(=O)N(C1=CC=CC=C1)C2(CCN(CC2)CCN3C(=O)N(N=N3)CC)COC
Itraconazole	Alfentanil	0	DB01167	DB00802	CCC(C)N1C(=O)N(C=N1)C2=CC=C(C=C2)N3CCN(CC3)C4=CC=C(C=C4)OC[C@H]5CO[C@](O5)(CN6C=NC=N6)C7=C(C=C(C=C7)Cl)Cl	CCC(=O)N(C1=CC=CC=C1)C2(CCN(CC2)CCN3C(=O)N(N=N3)CC)COC
Ivacaftor	Alfentanil	2	DB08820	DB00802	CC(C)(C)C1=CC(=C(C=C1NC(=O)C2=CNC3=CC=CC=C3C2=O)O)C(C)(C)C	CCC(=O)N(C1=CC=CC=C1)C2(CCN(CC2)CCN3C(=O)N(N=N3)CC)COC
Ketamine	Alfentanil	1	DB01221	DB00802	CNC1(CCCCC1=O)C2=CC=CC=C2Cl	CCC(=O)N(C1=CC=CC=C1)C2(CCN(CC2)CCN3C(=O)N(N=N3)CC)COC
Ketazolam	Alfentanil	1	DB01587	DB00802	CC1=CC(=O)N2CC(=O)N(C3=C(C2(O1)C4=CC=CC=C4)C=C(C=C3)Cl)C	CCC(=O)N(C1=CC=CC=C1)C2(CCN(CC2)CCN3C(=O)N(N=N3)CC)COC
Ketobemidone	Alfentanil	1	DB06738	DB00802	CCC(=O)C1(CCN(CC1)C)C2=CC(=CC=C2)O	CCC(=O)N(C1=CC=CC=C1)C2(CCN(CC2)CCN3C(=O)N(N=N3)CC)COC
Ketoconazole	Alfentanil	0	DB01026	DB00802	CC(=O)N1CCN(CC1)C2=CC=C(C=C2)OC[C@H]3CO[C@](O3)(CN4C=CN=C4)C5=C(C=C(C=C5)Cl)Cl	CCC(=O)N(C1=CC=CC=C1)C2(CCN(CC2)CCN3C(=O)N(N=N3)CC)COC
Labetalol	Alfentanil	13	DB00598	DB00802	CC(CCC1=CC=CC=C1)NCC(C2=CC(=C(C=C2)O)C(=O)N)O	CCC(=O)N(C1=CC=CC=C1)C2(CCN(CC2)CCN3C(=O)N(N=N3)CC)COC
Lamotrigine	Alfentanil	1	DB00555	DB00802	C1=CC(=C(C(=C1)Cl)Cl)C2=C(N=C(N=N2)N)N	CCC(=O)N(C1=CC=CC=C1)C2(CCN(CC2)CCN3C(=O)N(N=N3)CC)COC
Levobupivacaine	Alfentanil	1	DB01002	DB00802	CCCCN1CCCC[C@H]1C(=O)NC2=C(C=CC=C2C)C	CCC(=O)N(C1=CC=CC=C1)C2(CCN(CC2)CCN3C(=O)N(N=N3)CC)COC
Levocetirizine	Alfentanil	1	DB06282	DB00802	C1CN(CCN1CCOCC(=O)O)[C@H](C2=CC=CC=C2)C3=CC=C(C=C3)Cl	CCC(=O)N(C1=CC=CC=C1)C2(CCN(CC2)CCN3C(=O)N(N=N3)CC)COC
Levodopa	Alfentanil	1	DB01235	DB00802	C1=CC(=C(C=C1C[C@@H](C(=O)O)N)O)O	CCC(=O)N(C1=CC=CC=C1)C2(CCN(CC2)CCN3C(=O)N(N=N3)CC)COC
Levomilnacipran	Alfentanil	14	DB08918	DB00802	CCN(CC)C(=O)[C@]1(C[C@H]1CN)C2=CC=CC=C2	CCC(=O)N(C1=CC=CC=C1)C2(CCN(CC2)CCN3C(=O)N(N=N3)CC)COC
Lidocaine	Alfentanil	1	DB00281	DB00802	CCN(CC)CC(=O)NC1=C(C=CC=C1C)C	CCC(=O)N(C1=CC=CC=C1)C2(CCN(CC2)CCN3C(=O)N(N=N3)CC)COC
Loratadine	Alfentanil	1	DB00455	DB00802	CCOC(=O)N1CCC(=C2C3=C(CCC4=C2N=CC=C4)C=C(C=C3)Cl)CC1	CCC(=O)N(C1=CC=CC=C1)C2(CCN(CC2)CCN3C(=O)N(N=N3)CC)COC
Lorazepam	Alfentanil	1	DB00186	DB00802	C1=CC=C(C(=C1)C2=NC(C(=O)NC3=C2C=C(C=C3)Cl)O)Cl	CCC(=O)N(C1=CC=CC=C1)C2(CCN(CC2)CCN3C(=O)N(N=N3)CC)COC
Lorpiprazole	Alfentanil	2	DB09195	DB00802	C1C[C@@H]2CN3C(=NN=C3[C@@H]2C1)CCN4CCN(CC4)C5=CC=CC(=C5)C(F)(F)F	CCC(=O)N(C1=CC=CC=C1)C2(CCN(CC2)CCN3C(=O)N(N=N3)CC)COC
Lovastatin	Alfentanil	0	DB00227	DB00802	CC[C@H](C)C(=O)O[C@H]1C[C@H](C=C2[C@H]1[C@H]([C@H](C=C2)C)CC[C@@H]3C[C@H](CC(=O)O3)O)C	CCC(=O)N(C1=CC=CC=C1)C2(CCN(CC2)CCN3C(=O)N(N=N3)CC)COC
Lumacaftor	Alfentanil	8	DB09280	DB00802	CC1=C(N=C(C=C1)NC(=O)C2(CC2)C3=CC4=C(C=C3)OC(O4)(F)F)C5=CC(=CC=C5)C(=O)O	CCC(=O)N(C1=CC=CC=C1)C2(CCN(CC2)CCN3C(=O)N(N=N3)CC)COC
Lurasidone	Alfentanil	1	DB08815	DB00802	C1CC[C@H]([C@@H](C1)CN2CCN(CC2)C3=NSC4=CC=CC=C43)CN5C(=O)[C@H]6[C@@H]7CC[C@@H](C7)[C@H]6C5=O	CCC(=O)N(C1=CC=CC=C1)C2(CCN(CC2)CCN3C(=O)N(N=N3)CC)COC
Maprotiline	Alfentanil	1	DB00934	DB00802	CNCCCC12CCC(C3=CC=CC=C31)C4=CC=CC=C24	CCC(=O)N(C1=CC=CC=C1)C2(CCN(CC2)CCN3C(=O)N(N=N3)CC)COC
Meclizine	Alfentanil	1	DB00737	DB00802	CC1=CC(=CC=C1)CN2CCN(CC2)C(C3=CC=CC=C3)C4=CC=C(C=C4)Cl	CCC(=O)N(C1=CC=CC=C1)C2(CCN(CC2)CCN3C(=O)N(N=N3)CC)COC
Melatonin	Alfentanil	1	DB01065	DB00802	CC(=O)NCCC1=CNC2=C1C=C(C=C2)OC	CCC(=O)N(C1=CC=CC=C1)C2(CCN(CC2)CCN3C(=O)N(N=N3)CC)COC
Melperone	Alfentanil	1	DB09224	DB00802	CC1CCN(CC1)CCCC(=O)C2=CC=C(C=C2)F	CCC(=O)N(C1=CC=CC=C1)C2(CCN(CC2)CCN3C(=O)N(N=N3)CC)COC
Meprobamate	Alfentanil	1	DB00371	DB00802	CCCC(C)(COC(=O)N)COC(=O)N	CCC(=O)N(C1=CC=CC=C1)C2(CCN(CC2)CCN3C(=O)N(N=N3)CC)COC
Mersalyl	Alfentanil	1	DB09338	DB00802	COC(CNC(=O)C1=CC=CC=C1OCC(=O)[O-])C[Hg].O.[Na+]	CCC(=O)N(C1=CC=CC=C1)C2(CCN(CC2)CCN3C(=O)N(N=N3)CC)COC
Mesoridazine	Alfentanil	1	DB00933	DB00802	CN1CCCCC1CCN2C3=CC=CC=C3SC4=C2C=C(C=C4)S(=O)C	CCC(=O)N(C1=CC=CC=C1)C2(CCN(CC2)CCN3C(=O)N(N=N3)CC)COC
Methadone	Alfentanil	1	DB00333	DB00802	CCC(=O)C(CC(C)N(C)C)(C1=CC=CC=C1)C2=CC=CC=C2	CCC(=O)N(C1=CC=CC=C1)C2(CCN(CC2)CCN3C(=O)N(N=N3)CC)COC
Methamphetamine	Alfentanil	46	DB01577	DB00802	C[C@@H](CC1=CC=CC=C1)NC	CCC(=O)N(C1=CC=CC=C1)C2(CCN(CC2)CCN3C(=O)N(N=N3)CC)COC
Methazolamide	Alfentanil	1	DB00703	DB00802	CC(=O)N=C1N(N=C(S1)S(=O)(=O)N)C	CCC(=O)N(C1=CC=CC=C1)C2(CCN(CC2)CCN3C(=O)N(N=N3)CC)COC
Methotrimeprazine	Alfentanil	5	DB01403	DB00802	C[C@@H](CN1C2=CC=CC=C2SC3=C1C=C(C=C3)OC)CN(C)C	CCC(=O)N(C1=CC=CC=C1)C2(CCN(CC2)CCN3C(=O)N(N=N3)CC)COC
Methoxyflurane	Alfentanil	1	DB01028	DB00802	COC(C(Cl)Cl)(F)F	CCC(=O)N(C1=CC=CC=C1)C2(CCN(CC2)CCN3C(=O)N(N=N3)CC)COC
Methsuximide	Alfentanil	1	DB05246	DB00802	CC1(CC(=O)N(C1=O)C)C2=CC=CC=C2	CCC(=O)N(C1=CC=CC=C1)C2(CCN(CC2)CCN3C(=O)N(N=N3)CC)COC
Methylphenobarbital	Alfentanil	1	DB00849	DB00802	CCC1(C(=O)NC(=O)N(C1=O)C)C2=CC=CC=C2	CCC(=O)N(C1=CC=CC=C1)C2(CCN(CC2)CCN3C(=O)N(N=N3)CC)COC
Metoprolol	Alfentanil	13	DB00264	DB00802	CC(C)NCC(COC1=CC=C(C=C1)CCOC)O	CCC(=O)N(C1=CC=CC=C1)C2(CCN(CC2)CCN3C(=O)N(N=N3)CC)COC
Midazolam	Alfentanil	1	DB00683	DB00802	CC1=NC=C2N1C3=C(C=C(C=C3)Cl)C(=NC2)C4=CC=CC=C4F	CCC(=O)N(C1=CC=CC=C1)C2(CCN(CC2)CCN3C(=O)N(N=N3)CC)COC
Mifepristone	Alfentanil	2	DB00834	DB00802	CC#C[C@@]1(CC[C@@H]2[C@@]1(C[C@@H](C3=C4CCC(=O)C=C4CC[C@@H]23)C5=CC=C(C=C5)N(C)C)C)O	CCC(=O)N(C1=CC=CC=C1)C2(CCN(CC2)CCN3C(=O)N(N=N3)CC)COC
Mirtazapine	Alfentanil	5	DB00370	DB00802	CN1CCN2C(C1)C3=CC=CC=C3CC4=C2N=CC=C4	CCC(=O)N(C1=CC=CC=C1)C2(CCN(CC2)CCN3C(=O)N(N=N3)CC)COC
Mitotane	Alfentanil	3	DB00648	DB00802	C1=CC=C(C(=C1)C(C2=CC=C(C=C2)Cl)C(Cl)Cl)Cl	CCC(=O)N(C1=CC=CC=C1)C2(CCN(CC2)CCN3C(=O)N(N=N3)CC)COC
Morphine	Alfentanil	1	DB00295	DB00802	CN1CC[C@]23[C@@H]4[C@H]1CC5=C2C(=C(C=C5)O)O[C@H]3[C@H](C=C4)O	CCC(=O)N(C1=CC=CC=C1)C2(CCN(CC2)CCN3C(=O)N(N=N3)CC)COC
Nabilone	Alfentanil	5	DB00486	DB00802	CCCCCCC(C)(C)C1=CC(=C2[C@@H]3CC(=O)CC[C@H]3C(OC2=C1)(C)C)O	CCC(=O)N(C1=CC=CC=C1)C2(CCN(CC2)CCN3C(=O)N(N=N3)CC)COC
Naloxegol	Alfentanil	2	DB09049	DB00802	COCCOCCOCCOCCOCCOCCOCCO[C@H]1CC[C@]2([C@H]3CC4=C5[C@]2([C@H]1OC5=C(C=C4)O)CCN3CC=C)O	CCC(=O)N(C1=CC=CC=C1)C2(CCN(CC2)CCN3C(=O)N(N=N3)CC)COC
Naltrexone	Alfentanil	4	DB00704	DB00802	C1CC1CN2CC[C@]34[C@@H]5C(=O)CC[C@]3([C@H]2CC6=C4C(=C(C=C6)O)O5)O	CCC(=O)N(C1=CC=CC=C1)C2(CCN(CC2)CCN3C(=O)N(N=N3)CC)COC
Nebivolol	Alfentanil	13	DB04861	DB00802	C1CC2=C(C=CC(=C2)F)OC1C(CNCC(C3CCC4=C(O3)C=CC(=C4)F)O)O	CCC(=O)N(C1=CC=CC=C1)C2(CCN(CC2)CCN3C(=O)N(N=N3)CC)COC
Nefazodone	Alfentanil	0	DB01149	DB00802	CCC1=NN(C(=O)N1CCOC2=CC=CC=C2)CCCN3CCN(CC3)C4=CC(=CC=C4)Cl	CCC(=O)N(C1=CC=CC=C1)C2(CCN(CC2)CCN3C(=O)N(N=N3)CC)COC
Netupitant	Alfentanil	2	DB09048	DB00802	CC1=CC=CC=C1C2=CC(=NC=C2N(C)C(=O)C(C)(C)C3=CC(=CC(=C3)C(F)(F)F)C(F)(F)F)N4CCN(CC4)C	CCC(=O)N(C1=CC=CC=C1)C2(CCN(CC2)CCN3C(=O)N(N=N3)CC)COC
Aliskiren	Alfuzosin	7	DB09026	DB00346	CC(C)[C@@H](CC1=CC(=C(C=C1)OC)OCCCOC)C[C@@H]([C@H](C[C@@H](C(C)C)C(=O)NCC(C)(C)C(=O)N)O)N	CN(CCCNC(=O)C1CCCO1)C2=NC3=CC(=C(C=C3C(=N2)N)OC)OC
Alogliptin	Alfuzosin	2	DB06203	DB00346	CN1C(=O)C=C(N(C1=O)CC2=CC=CC=C2C#N)N3CCC[C@H](C3)N	CN(CCCNC(=O)C1CCCO1)C2=NC3=CC(=C(C=C3C(=N2)N)OC)OC
Alprenolol	Alfuzosin	7	DB00866	DB00346	CC(C)NCC(COC1=CC=CC=C1CC=C)O	CN(CCCNC(=O)C1CCCO1)C2=NC3=CC(=C(C=C3C(=N2)N)OC)OC
Ambrisentan	Alfuzosin	7	DB06403	DB00346	CC1=CC(=NC(=N1)O[C@H](C(=O)O)C(C2=CC=CC=C2)(C3=CC=CC=C3)OC)C	CN(CCCNC(=O)C1CCCO1)C2=NC3=CC(=C(C=C3C(=N2)N)OC)OC
Amiodarone	Alfuzosin	2	DB01118	DB00346	CCCCC1=C(C2=CC=CC=C2O1)C(=O)C3=CC(=C(C(=C3)I)OCCN(CC)CC)I	CN(CCCNC(=O)C1CCCO1)C2=NC3=CC(=C(C=C3C(=N2)N)OC)OC
Amlodipine	Alfuzosin	7	DB00381	DB00346	CCOC(=O)C1=C(NC(=C(C1C2=CC=CC=C2Cl)C(=O)OC)C)COCCN	CN(CCCNC(=O)C1CCCO1)C2=NC3=CC(=C(C=C3C(=N2)N)OC)OC
Anagrelide	Alfuzosin	6	DB00261	DB00346	C1C2=C(C=CC(=C2Cl)Cl)N=C3N1CC(=O)N3	CN(CCCNC(=O)C1CCCO1)C2=NC3=CC(=C(C=C3C(=N2)N)OC)OC
Apalutamide	Alfuzosin	3	DB11901	DB00346	CNC(=O)C1=C(C=C(C=C1)N2C(=S)N(C(=O)C23CCC3)C4=CC(=C(N=C4)C#N)C(F)(F)F)F	CN(CCCNC(=O)C1CCCO1)C2=NC3=CC(=C(C=C3C(=N2)N)OC)OC
Apixaban	Alfuzosin	2	DB06605	DB00346	COC1=CC=C(C=C1)N2C3=C(CCN(C3=O)C4=CC=C(C=C4)N5CCCCC5=O)C(=N2)C(=O)N	CN(CCCNC(=O)C1CCCO1)C2=NC3=CC(=C(C=C3C(=N2)N)OC)OC
Aprepitant	Alfuzosin	2	DB00673	DB00346	C[C@H](C1=CC(=CC(=C1)C(F)(F)F)C(F)(F)F)O[C@@H]2[C@@H](N(CCO2)CC3=NNC(=O)N3)C4=CC=C(C=C4)F	CN(CCCNC(=O)C1CCCO1)C2=NC3=CC(=C(C=C3C(=N2)N)OC)OC
Aranidipine	Alfuzosin	28	DB09229	DB00346	CC1=C(C(C(=C(N1)C)C(=O)OCC(=O)C)C2=CC=CC=C2[N+](=O)[O-])C(=O)OC	CN(CCCNC(=O)C1CCCO1)C2=NC3=CC(=C(C=C3C(=N2)N)OC)OC
Arformoterol	Alfuzosin	42	DB01274	DB00346	C[C@H](CC1=CC=C(C=C1)OC)NC[C@@H](C2=CC(=C(C=C2)O)NC=O)O	CN(CCCNC(=O)C1CCCO1)C2=NC3=CC(=C(C=C3C(=N2)N)OC)OC
Argatroban	Alfuzosin	2	DB00278	DB00346	C[C@@H]1CCN([C@H](C1)C(=O)O)C(=O)[C@H](CCCN=C(N)N)NS(=O)(=O)C2=CC=CC3=C2NCC(C3)C	CN(CCCNC(=O)C1CCCO1)C2=NC3=CC(=C(C=C3C(=N2)N)OC)OC
Asenapine	Alfuzosin	6	DB06216	DB00346	CN1C[C@@H]2[C@@H](C1)C3=C(C=CC(=C3)Cl)OC4=CC=CC=C24	CN(CCCNC(=O)C1CCCO1)C2=NC3=CC(=C(C=C3C(=N2)N)OC)OC
Atomoxetine	Alfuzosin	0	DB00289	DB00346	CC1=CC=CC=C1O[C@H](CCNC)C2=CC=CC=C2	CN(CCCNC(=O)C1CCCO1)C2=NC3=CC(=C(C=C3C(=N2)N)OC)OC
Avanafil	Alfuzosin	7	DB06237	DB00346	COC1=C(C=C(C=C1)CNC2=NC(=NC=C2C(=O)NCC3=NC=CC=N3)N4CCC[C@H]4CO)Cl	CN(CCCNC(=O)C1CCCO1)C2=NC3=CC(=C(C=C3C(=N2)N)OC)OC
Azelnidipine	Alfuzosin	28	DB09230	DB00346	CC1=C(C(C(=C(N1)N)C(=O)OC2CN(C2)C(C3=CC=CC=C3)C4=CC=CC=C4)C5=CC(=CC=C5)[N+](=O)[O-])C(=O)OC(C)C	CN(CCCNC(=O)C1CCCO1)C2=NC3=CC(=C(C=C3C(=N2)N)OC)OC
Azithromycin	Alfuzosin	6	DB00207	DB00346	CC[C@@H]1[C@@]([C@@H]([C@H](N(C[C@@H](C[C@@]([C@@H]([C@H]([C@@H]([C@H](C(=O)O1)C)O[C@H]2C[C@@]([C@H]([C@@H](O2)C)O)(C)OC)C)O[C@H]3[C@@H]([C@H](C[C@H](O3)C)N(C)C)O)(C)O)C)C)C)O)(C)O	CN(CCCNC(=O)C1CCCO1)C2=NC3=CC(=C(C=C3C(=N2)N)OC)OC
Benazepril	Alfuzosin	2	DB00542	DB00346	CCOC(=O)[C@H](CCC1=CC=CC=C1)N[C@H]2CCC3=CC=CC=C3N(C2=O)CC(=O)O	CN(CCCNC(=O)C1CCCO1)C2=NC3=CC(=C(C=C3C(=N2)N)OC)OC
Bendroflumethiazide	Alfuzosin	7	DB00436	DB00346	C1=CC=C(C=C1)CC2NC3=C(C=C(C(=C3)C(F)(F)F)S(=O)(=O)N)S(=O)(=O)N2	CN(CCCNC(=O)C1CCCO1)C2=NC3=CC(=C(C=C3C(=N2)N)OC)OC
Benidipine	Alfuzosin	28	DB09231	DB00346	CC1=C([C@H](C(=C(N1)C)C(=O)O[C@@H]2CCCN(C2)CC3=CC=CC=C3)C4=CC(=CC=C4)[N+](=O)[O-])C(=O)OC	CN(CCCNC(=O)C1CCCO1)C2=NC3=CC(=C(C=C3C(=N2)N)OC)OC
Bepridil	Alfuzosin	7	DB01244	DB00346	CC(C)COCC(CN(CC1=CC=CC=C1)C2=CC=CC=C2)N3CCCC3	CN(CCCNC(=O)C1CCCO1)C2=NC3=CC(=C(C=C3C(=N2)N)OC)OC
Betaxolol	Alfuzosin	7	DB00195	DB00346	CC(C)NCC(COC1=CC=C(C=C1)CCOCC2CC2)O	CN(CCCNC(=O)C1CCCO1)C2=NC3=CC(=C(C=C3C(=N2)N)OC)OC
Bisoprolol	Alfuzosin	7	DB00612	DB00346	CC(C)NCC(COC1=CC=C(C=C1)COCCOC(C)C)O	CN(CCCNC(=O)C1CCCO1)C2=NC3=CC(=C(C=C3C(=N2)N)OC)OC
Bivalirudin	Alfuzosin	2	DB00006	DB00346	CC[C@H](C)[C@@H](C(=O)N1CCC[C@H]1C(=O)N[C@@H](CCC(=O)O)C(=O)N[C@@H](CCC(=O)O)C(=O)N[C@@H](CC2=CC=C(C=C2)O)C(=O)N[C@@H](CC(C)C)C(=O)O)NC(=O)[C@H](CCC(=O)O)NC(=O)[C@H](CCC(=O)O)NC(=O)[C@H](CC3=CC=CC=C3)NC(=O)[C@H](CC(=O)O)NC(=O)CNC(=O)[C@H](CC(=O)N)NC(=O)CNC(=O)CNC(=O)CNC(=O)CNC(=O)[C@@H]4CCCN4C(=O)[C@H](CCCNC(=N)N)NC(=O)[C@@H]5CCCN5C(=O)[C@@H](CC6=CC=CC=C6)N	CN(CCCNC(=O)C1CCCO1)C2=NC3=CC(=C(C=C3C(=N2)N)OC)OC
Bortezomib	Alfuzosin	0	DB00188	DB00346	B([C@H](CC(C)C)NC(=O)[C@H](CC1=CC=CC=C1)NC(=O)C2=NC=CN=C2)(O)O	CN(CCCNC(=O)C1CCCO1)C2=NC3=CC(=C(C=C3C(=N2)N)OC)OC
Bosentan	Alfuzosin	3	DB00559	DB00346	CC(C)(C)C1=CC=C(C=C1)S(=O)(=O)NC2=C(C(=NC(=N2)C3=NC=CC=N3)OCCO)OC4=CC=CC=C4OC	CN(CCCNC(=O)C1CCCO1)C2=NC3=CC(=C(C=C3C(=N2)N)OC)OC
Brimonidine	Alfuzosin	7	DB00484	DB00346	C1CN=C(N1)NC2=C(C3=NC=CN=C3C=C2)Br	CN(CCCNC(=O)C1CCCO1)C2=NC3=CC(=C(C=C3C(=N2)N)OC)OC
Candesartancilexetil	Alfuzosin	7	DB00796	DB00346	CCOC1=NC2=CC=CC(=C2N1CC3=CC=C(C=C3)C4=CC=CC=C4C5=NNN=N5)C(=O)OC(C)OC(=O)OC6CCCCC6	CN(CCCNC(=O)C1CCCO1)C2=NC3=CC(=C(C=C3C(=N2)N)OC)OC
Captopril	Alfuzosin	2	DB01197	DB00346	C[C@H](CS)C(=O)N1CCC[C@H]1C(=O)O	CN(CCCNC(=O)C1CCCO1)C2=NC3=CC(=C(C=C3C(=N2)N)OC)OC
Carbamazepine	Alfuzosin	8	DB00564	DB00346	C1=CC=C2C(=C1)C=CC3=CC=CC=C3N2C(=O)N	CN(CCCNC(=O)C1CCCO1)C2=NC3=CC(=C(C=C3C(=N2)N)OC)OC
Carteolol	Alfuzosin	7	DB00521	DB00346	CC(C)(C)NCC(COC1=CC=CC2=C1CCC(=O)N2)O	CN(CCCNC(=O)C1CCCO1)C2=NC3=CC(=C(C=C3C(=N2)N)OC)OC
Carvedilol	Alfuzosin	7	DB01136	DB00346	COC1=CC=CC=C1OCCNCC(COC2=CC=CC3=C2C4=CC=CC=C4N3)O	CN(CCCNC(=O)C1CCCO1)C2=NC3=CC(=C(C=C3C(=N2)N)OC)OC
Celiprolol	Alfuzosin	7	DB04846	DB00346	CCN(CC)C(=O)NC1=CC(=C(C=C1)OCC(CNC(C)(C)C)O)C(=O)C	CN(CCCNC(=O)C1CCCO1)C2=NC3=CC(=C(C=C3C(=N2)N)OC)OC
Ceritinib	Alfuzosin	2	DB09063	DB00346	CC1=CC(=C(C=C1C2CCNCC2)OC(C)C)NC3=NC=C(C(=N3)NC4=CC=CC=C4S(=O)(=O)C(C)C)Cl	CN(CCCNC(=O)C1CCCO1)C2=NC3=CC(=C(C=C3C(=N2)N)OC)OC
Chloroquine	Alfuzosin	6	DB00608	DB00346	CCN(CC)CCCC(C)NC1=C2C=CC(=CC2=NC=C1)Cl	CN(CCCNC(=O)C1CCCO1)C2=NC3=CC(=C(C=C3C(=N2)N)OC)OC
Chlorpromazine	Alfuzosin	6	DB00477	DB00346	CN(C)CCCN1C2=CC=CC=C2SC3=C1C=C(C=C3)Cl	CN(CCCNC(=O)C1CCCO1)C2=NC3=CC(=C(C=C3C(=N2)N)OC)OC
Cilnidipine	Alfuzosin	28	DB09232	DB00346	CC1=C(C(C(=C(N1)C)C(=O)OC/C=C/C2=CC=CC=C2)C3=CC(=CC=C3)[N+](=O)[O-])C(=O)OCCOC	CN(CCCNC(=O)C1CCCO1)C2=NC3=CC(=C(C=C3C(=N2)N)OC)OC
Cinnarizine	Alfuzosin	28	DB00568	DB00346	C1CN(CCN1C/C=C/C2=CC=CC=C2)C(C3=CC=CC=C3)C4=CC=CC=C4	CN(CCCNC(=O)C1CCCO1)C2=NC3=CC(=C(C=C3C(=N2)N)OC)OC
Ciprofloxacin	Alfuzosin	6	DB00537	DB00346	C1CC1N2C=C(C(=O)C3=CC(=C(C=C32)N4CCNCC4)F)C(=O)O	CN(CCCNC(=O)C1CCCO1)C2=NC3=CC(=C(C=C3C(=N2)N)OC)OC
Cisapride	Alfuzosin	6	DB00604	DB00346	CO[C@H]1CN(CC[C@H]1NC(=O)C2=CC(=C(C=C2OC)N)Cl)CCCOC3=CC=C(C=C3)F	CN(CCCNC(=O)C1CCCO1)C2=NC3=CC(=C(C=C3C(=N2)N)OC)OC
Citalopram	Alfuzosin	6	DB00215	DB00346	CN(C)CCCC1(C2=C(CO1)C=C(C=C2)C#N)C3=CC=C(C=C3)F	CN(CCCNC(=O)C1CCCO1)C2=NC3=CC(=C(C=C3C(=N2)N)OC)OC
Clarithromycin	Alfuzosin	2	DB01211	DB00346	CC[C@@H]1[C@@]([C@@H]([C@H](C(=O)[C@@H](C[C@@]([C@@H]([C@H]([C@@H]([C@H](C(=O)O1)C)O[C@H]2C[C@@]([C@H]([C@@H](O2)C)O)(C)OC)C)O[C@H]3[C@@H]([C@H](C[C@H](O3)C)N(C)C)O)(C)OC)C)C)O)(C)O	CN(CCCNC(=O)C1CCCO1)C2=NC3=CC(=C(C=C3C(=N2)N)OC)OC
Clemastine	Alfuzosin	0	DB00283	DB00346	C[C@@](C1=CC=CC=C1)(C2=CC=C(C=C2)Cl)OCC[C@H]3CCCN3C	CN(CCCNC(=O)C1CCCO1)C2=NC3=CC(=C(C=C3C(=N2)N)OC)OC
Clenbuterol	Alfuzosin	42	DB01407	DB00346	CC(C)(C)NCC(C1=CC(=C(C(=C1)Cl)N)Cl)O	CN(CCCNC(=O)C1CCCO1)C2=NC3=CC(=C(C=C3C(=N2)N)OC)OC
Clevidipine	Alfuzosin	28	DB04920	DB00346	CCCC(=O)OCOC(=O)C1=C(NC(=C(C1C2=C(C(=CC=C2)Cl)Cl)C(=O)OC)C)C	CN(CCCNC(=O)C1CCCO1)C2=NC3=CC(=C(C=C3C(=N2)N)OC)OC
Clonidine	Alfuzosin	7	DB00575	DB00346	C1CN=C(N1)NC2=C(C=CC=C2Cl)Cl	CN(CCCNC(=O)C1CCCO1)C2=NC3=CC(=C(C=C3C(=N2)N)OC)OC
Clotrimazole	Alfuzosin	0	DB00257	DB00346	C1=CC=C(C=C1)C(C2=CC=CC=C2)(C3=CC=CC=C3Cl)N4C=CN=C4	CN(CCCNC(=O)C1CCCO1)C2=NC3=CC(=C(C=C3C(=N2)N)OC)OC
Clozapine	Alfuzosin	6	DB00363	DB00346	CN1CCN(CC1)C2=NC3=C(C=CC(=C3)Cl)NC4=CC=CC=C42	CN(CCCNC(=O)C1CCCO1)C2=NC3=CC(=C(C=C3C(=N2)N)OC)OC
Conivaptan	Alfuzosin	2	DB00872	DB00346	CC1=NC2=C(N1)CCN(C3=CC=CC=C32)C(=O)C4=CC=C(C=C4)NC(=O)C5=CC=CC=C5C6=CC=CC=C6	CN(CCCNC(=O)C1CCCO1)C2=NC3=CC(=C(C=C3C(=N2)N)OC)OC
Crizotinib	Alfuzosin	0	DB08865	DB00346	C[C@H](C1=C(C=CC(=C1Cl)F)Cl)OC2=C(N=CC(=C2)C3=CN(N=C3)C4CCNCC4)N	CN(CCCNC(=O)C1CCCO1)C2=NC3=CC(=C(C=C3C(=N2)N)OC)OC
Cyclosporine	Alfuzosin	0	DB00091	DB00346	CC[C@H]1C(=O)N(CC(=O)N([C@H](C(=O)N[C@H](C(=O)N([C@H](C(=O)N[C@H](C(=O)N[C@@H](C(=O)N([C@H](C(=O)N([C@H](C(=O)N([C@H](C(=O)N([C@H](C(=O)N1)[C@@H]([C@H](C)C/C=C/C)O)C)C(C)C)C)CC(C)C)C)CC(C)C)C)C)C)CC(C)C)C)C(C)C)CC(C)C)C)C	CN(CCCNC(=O)C1CCCO1)C2=NC3=CC(=C(C=C3C(=N2)N)OC)OC
Dabrafenib	Alfuzosin	3	DB08912	DB00346	CC(C)(C)C1=NC(=C(S1)C2=NC(=NC=C2)N)C3=C(C(=CC=C3)NS(=O)(=O)C4=C(C=CC=C4F)F)F	CN(CCCNC(=O)C1CCCO1)C2=NC3=CC(=C(C=C3C(=N2)N)OC)OC
Dasatinib	Alfuzosin	2	DB01254	DB00346	CC1=C(C(=CC=C1)Cl)NC(=O)C2=CN=C(S2)NC3=CC(=NC(=N3)C)N4CCN(CC4)CCO	CN(CCCNC(=O)C1CCCO1)C2=NC3=CC(=C(C=C3C(=N2)N)OC)OC
Debrisoquin	Alfuzosin	7	DB04840	DB00346	C1CN(CC2=CC=CC=C21)C(=N)N	CN(CCCNC(=O)C1CCCO1)C2=NC3=CC(=C(C=C3C(=N2)N)OC)OC
Dexmedetomidine	Alfuzosin	42	DB00633	DB00346	CC1=C(C(=CC=C1)[C@H](C)C2=CN=CN2)C	CN(CCCNC(=O)C1CCCO1)C2=NC3=CC(=C(C=C3C(=N2)N)OC)OC
Diazoxide	Alfuzosin	7	DB01119	DB00346	CC1=NS(=O)(=O)C2=C(N1)C=CC(=C2)Cl	CN(CCCNC(=O)C1CCCO1)C2=NC3=CC(=C(C=C3C(=N2)N)OC)OC
Dihydroergotamine	Alfuzosin	0	DB00320	DB00346	C[C@@]1(C(=O)N2[C@H](C(=O)N3CCC[C@H]3[C@@]2(O1)O)CC4=CC=CC=C4)NC(=O)[C@@H]5C[C@H]6[C@@H](CC7=CNC8=CC=CC6=C78)N(C5)C	CN(CCCNC(=O)C1CCCO1)C2=NC3=CC(=C(C=C3C(=N2)N)OC)OC
Diltiazem	Alfuzosin	7	DB00343	DB00346	CC(=O)O[C@@H]1[C@@H](SC2=CC=CC=C2N(C1=O)CCN(C)C)C3=CC=C(C=C3)OC	CN(CCCNC(=O)C1CCCO1)C2=NC3=CC(=C(C=C3C(=N2)N)OC)OC
Disopyramide	Alfuzosin	6	DB00280	DB00346	CC(C)N(CCC(C1=CC=CC=C1)(C2=CC=CC=N2)C(=O)N)C(C)C	CN(CCCNC(=O)C1CCCO1)C2=NC3=CC(=C(C=C3C(=N2)N)OC)OC
Dobutamine	Alfuzosin	42	DB00841	DB00346	CC(CCC1=CC=C(C=C1)O)NCCC2=CC(=C(C=C2)O)O	CN(CCCNC(=O)C1CCCO1)C2=NC3=CC(=C(C=C3C(=N2)N)OC)OC
Dofetilide	Alfuzosin	6	DB00204	DB00346	CN(CCC1=CC=C(C=C1)NS(=O)(=O)C)CCOC2=CC=C(C=C2)NS(=O)(=O)C	CN(CCCNC(=O)C1CCCO1)C2=NC3=CC(=C(C=C3C(=N2)N)OC)OC
Dolasetron	Alfuzosin	6	DB00757	DB00346	C1[C@@H]2CC(C[C@H]3N2CC(=O)C1C3)OC(=O)C4=CNC5=CC=CC=C54	CN(CCCNC(=O)C1CCCO1)C2=NC3=CC(=C(C=C3C(=N2)N)OC)OC
Domperidone	Alfuzosin	6	DB01184	DB00346	C1CN(CCC1N2C3=C(C=C(C=C3)Cl)NC2=O)CCCN4C5=CC=CC=C5NC4=O	CN(CCCNC(=O)C1CCCO1)C2=NC3=CC(=C(C=C3C(=N2)N)OC)OC
Dorzolamide	Alfuzosin	7	DB00869	DB00346	CCN[C@H]1C[C@@H](S(=O)(=O)C2=C1C=C(S2)S(=O)(=O)N)C	CN(CCCNC(=O)C1CCCO1)C2=NC3=CC(=C(C=C3C(=N2)N)OC)OC
Doxazosin	Alfuzosin	7	DB00590	DB00346	COC1=C(C=C2C(=C1)C(=NC(=N2)N3CCN(CC3)C(=O)C4COC5=CC=CC=C5O4)N)OC	CN(CCCNC(=O)C1CCCO1)C2=NC3=CC(=C(C=C3C(=N2)N)OC)OC
Doxycycline	Alfuzosin	0	DB00254	DB00346	C[C@@H]1[C@H]2[C@@H]([C@H]3[C@@H](C(=O)C(=C([C@]3(C(=O)C2=C(C4=C1C=CC=C4O)O)O)O)C(=O)N)N(C)C)O	CN(CCCNC(=O)C1CCCO1)C2=NC3=CC(=C(C=C3C(=N2)N)OC)OC
Dronedarone	Alfuzosin	6	DB04855	DB00346	CCCCC1=C(C2=C(O1)C=CC(=C2)NS(=O)(=O)C)C(=O)C3=CC=C(C=C3)OCCCN(CCCC)CCCC	CN(CCCNC(=O)C1CCCO1)C2=NC3=CC(=C(C=C3C(=N2)N)OC)OC
Droxidopa	Alfuzosin	42	DB06262	DB00346	C1=CC(=C(C=C1[C@H]([C@@H](C(=O)O)N)O)O)O	CN(CCCNC(=O)C1CCCO1)C2=NC3=CC(=C(C=C3C(=N2)N)OC)OC
Efonidipine	Alfuzosin	7	DB09235	DB00346	CC1=C(C(C(=C(N1)C)P2(=O)OCC(CO2)(C)C)C3=CC(=CC=C3)[N+](=O)[O-])C(=O)OCCN(CC4=CC=CC=C4)C5=CC=CC=C5	CN(CCCNC(=O)C1CCCO1)C2=NC3=CC(=C(C=C3C(=N2)N)OC)OC
Eliglustat	Alfuzosin	6	DB09039	DB00346	CCCCCCCC(=O)N[C@H](CN1CCCC1)[C@@H](C2=CC3=C(C=C2)OCCO3)O	CN(CCCNC(=O)C1CCCO1)C2=NC3=CC(=C(C=C3C(=N2)N)OC)OC
Enalapril	Alfuzosin	2	DB00584	DB00346	CCOC(=O)[C@H](CCC1=CC=CC=C1)N[C@@H](C)C(=O)N2CCC[C@H]2C(=O)O	CN(CCCNC(=O)C1CCCO1)C2=NC3=CC(=C(C=C3C(=N2)N)OC)OC
Enzalutamide	Alfuzosin	3	DB08899	DB00346	CC1(C(=O)N(C(=S)N1C2=CC(=C(C=C2)C(=O)NC)F)C3=CC(=C(C=C3)C#N)C(F)(F)F)C	CN(CCCNC(=O)C1CCCO1)C2=NC3=CC(=C(C=C3C(=N2)N)OC)OC
Ephedrine	Alfuzosin	42	DB01364	DB00346	C[C@@H]([C@@H](C1=CC=CC=C1)O)NC	CN(CCCNC(=O)C1CCCO1)C2=NC3=CC(=C(C=C3C(=N2)N)OC)OC
Epinastine	Alfuzosin	42	DB00751	DB00346	C1C2C3=CC=CC=C3CC4=CC=CC=C4N2C(=N1)N	CN(CCCNC(=O)C1CCCO1)C2=NC3=CC(=C(C=C3C(=N2)N)OC)OC
Epinephrine	Alfuzosin	42	DB00668	DB00346	CNC[C@@H](C1=CC(=C(C=C1)O)O)O	CN(CCCNC(=O)C1CCCO1)C2=NC3=CC(=C(C=C3C(=N2)N)OC)OC
Epoprostenol	Alfuzosin	7	DB01240	DB00346	CCCCC[C@@H](/C=C/[C@H]1[C@@H](C[C@H]2[C@@H]1C/C(=C/CCCC(=O)O)/O2)O)O	CN(CCCNC(=O)C1CCCO1)C2=NC3=CC(=C(C=C3C(=N2)N)OC)OC
Eprosartan	Alfuzosin	7	DB00876	DB00346	CCCCC1=NC=C(N1CC2=CC=C(C=C2)C(=O)O)/C=C(\CC3=CC=CS3)/C(=O)O	CN(CCCNC(=O)C1CCCO1)C2=NC3=CC(=C(C=C3C(=N2)N)OC)OC
Ergotamine	Alfuzosin	42	DB00696	DB00346	C[C@@]1(C(=O)N2[C@H](C(=O)N3CCC[C@H]3[C@@]2(O1)O)CC4=CC=CC=C4)NC(=O)[C@H]5CN([C@@H]6CC7=CNC8=CC=CC(=C78)C6=C5)C	CN(CCCNC(=O)C1CCCO1)C2=NC3=CC(=C(C=C3C(=N2)N)OC)OC
Erythromycin	Alfuzosin	0	DB00199	DB00346	CC[C@@H]1[C@@]([C@@H]([C@H](C(=O)[C@@H](C[C@@]([C@@H]([C@H]([C@@H]([C@H](C(=O)O1)C)O[C@H]2C[C@@]([C@H]([C@@H](O2)C)O)(C)OC)C)O[C@H]3[C@@H]([C@H](C[C@H](O3)C)N(C)C)O)(C)O)C)C)O)(C)O	CN(CCCNC(=O)C1CCCO1)C2=NC3=CC(=C(C=C3C(=N2)N)OC)OC
Escitalopram	Alfuzosin	6	DB01175	DB00346	CN(C)CCC[C@@]1(C2=C(CO1)C=C(C=C2)C#N)C3=CC=C(C=C3)F	CN(CCCNC(=O)C1CCCO1)C2=NC3=CC(=C(C=C3C(=N2)N)OC)OC
Ethosuximide	Alfuzosin	28	DB00593	DB00346	CCC1(CC(=O)NC1=O)C	CN(CCCNC(=O)C1CCCO1)C2=NC3=CC(=C(C=C3C(=N2)N)OC)OC
Felodipine	Alfuzosin	7	DB01023	DB00346	CCOC(=O)C1=C(NC(=C(C1C2=C(C(=CC=C2)Cl)Cl)C(=O)OC)C)C	CN(CCCNC(=O)C1CCCO1)C2=NC3=CC(=C(C=C3C(=N2)N)OC)OC
Flecainide	Alfuzosin	6	DB01195	DB00346	C1CCNC(C1)CNC(=O)C2=C(C=CC(=C2)OCC(F)(F)F)OCC(F)(F)F	CN(CCCNC(=O)C1CCCO1)C2=NC3=CC(=C(C=C3C(=N2)N)OC)OC
Flunarizine	Alfuzosin	28	DB04841	DB00346	C1CN(CCN1C/C=C/C2=CC=CC=C2)C(C3=CC=C(C=C3)F)C4=CC=C(C=C4)F	CN(CCCNC(=O)C1CCCO1)C2=NC3=CC(=C(C=C3C(=N2)N)OC)OC
Fluoxetine	Alfuzosin	6	DB00472	DB00346	CNCCC(C1=CC=CC=C1)OC2=CC=C(C=C2)C(F)(F)F	CN(CCCNC(=O)C1CCCO1)C2=NC3=CC(=C(C=C3C(=N2)N)OC)OC
Flupentixol	Alfuzosin	6	DB00875	DB00346	C1CN(CCN1CC/C=C\2/C3=CC=CC=C3SC4=C2C=C(C=C4)C(F)(F)F)CCO	CN(CCCNC(=O)C1CCCO1)C2=NC3=CC(=C(C=C3C(=N2)N)OC)OC
Fluvoxamine	Alfuzosin	0	DB00176	DB00346	COCCCC/C(=N\OCCN)/C1=CC=C(C=C1)C(F)(F)F	CN(CCCNC(=O)C1CCCO1)C2=NC3=CC(=C(C=C3C(=N2)N)OC)OC
Formoterol	Alfuzosin	42	DB00983	DB00346	CC(CC1=CC=C(C=C1)OC)NCC(C2=CC(=C(C=C2)O)NC=O)O	CN(CCCNC(=O)C1CCCO1)C2=NC3=CC(=C(C=C3C(=N2)N)OC)OC
Fosphenytoin	Alfuzosin	8	DB01320	DB00346	C1=CC=C(C=C1)C2(C(=O)N(C(=O)N2)COP(=O)(O)O)C3=CC=CC=C3	CN(CCCNC(=O)C1CCCO1)C2=NC3=CC(=C(C=C3C(=N2)N)OC)OC
Gabapentin	Alfuzosin	28	DB00996	DB00346	C1CCC(CC1)(CC(=O)O)CN	CN(CCCNC(=O)C1CCCO1)C2=NC3=CC(=C(C=C3C(=N2)N)OC)OC
Granisetron	Alfuzosin	6	DB00889	DB00346	CN1[C@@H]2CCC[C@H]1CC(C2)NC(=O)C3=NN(C4=CC=CC=C43)C	CN(CCCNC(=O)C1CCCO1)C2=NC3=CC(=C(C=C3C(=N2)N)OC)OC
Guanabenz	Alfuzosin	7	DB00629	DB00346	C1=CC(=C(C(=C1)Cl)/C=N/N=C(N)N)Cl	CN(CCCNC(=O)C1CCCO1)C2=NC3=CC(=C(C=C3C(=N2)N)OC)OC
Guanethidine	Alfuzosin	7	DB01170	DB00346	C1CCCN(CCC1)CCN=C(N)N	CN(CCCNC(=O)C1CCCO1)C2=NC3=CC(=C(C=C3C(=N2)N)OC)OC
Guanfacine	Alfuzosin	7	DB01018	DB00346	C1=CC(=C(C(=C1)Cl)CC(=O)N=C(N)N)Cl	CN(CCCNC(=O)C1CCCO1)C2=NC3=CC(=C(C=C3C(=N2)N)OC)OC
Haloperidol	Alfuzosin	6	DB00502	DB00346	C1CN(CCC1(C2=CC=C(C=C2)Cl)O)CCCC(=O)C3=CC=C(C=C3)F	CN(CCCNC(=O)C1CCCO1)C2=NC3=CC(=C(C=C3C(=N2)N)OC)OC
Hydralazine	Alfuzosin	7	DB01275	DB00346	C1=CC=C2C(=C1)C=NN=C2NN	CN(CCCNC(=O)C1CCCO1)C2=NC3=CC(=C(C=C3C(=N2)N)OC)OC
Iloperidone	Alfuzosin	6	DB04946	DB00346	CC(=O)C1=CC(=C(C=C1)OCCCN2CCC(CC2)C3=NOC4=C3C=CC(=C4)F)OC	CN(CCCNC(=O)C1CCCO1)C2=NC3=CC(=C(C=C3C(=N2)N)OC)OC
Imatinib	Alfuzosin	0	DB00619	DB00346	CC1=C(C=C(C=C1)NC(=O)C2=CC=C(C=C2)CN3CCN(CC3)C)NC4=NC=CC(=N4)C5=CN=CC=C5	CN(CCCNC(=O)C1CCCO1)C2=NC3=CC(=C(C=C3C(=N2)N)OC)OC
Indapamide	Alfuzosin	7	DB00808	DB00346	CC1CC2=CC=CC=C2N1NC(=O)C3=CC(=C(C=C3)Cl)S(=O)(=O)N	CN(CCCNC(=O)C1CCCO1)C2=NC3=CC(=C(C=C3C(=N2)N)OC)OC
Irbesartan	Alfuzosin	7	DB01029	DB00346	CCCCC1=NC2(CCCC2)C(=O)N1CC3=CC=C(C=C3)C4=CC=CC=C4C5=NNN=N5	CN(CCCNC(=O)C1CCCO1)C2=NC3=CC(=C(C=C3C(=N2)N)OC)OC
Isavuconazole	Alfuzosin	2	DB11633	DB00346	C[C@@H](C1=NC(=CS1)C2=CC=C(C=C2)C#N)[C@](CN3C=NC=N3)(C4=C(C=CC(=C4)F)F)O	CN(CCCNC(=O)C1CCCO1)C2=NC3=CC(=C(C=C3C(=N2)N)OC)OC
Isoflurophate	Alfuzosin	2	DB00677	DB00346	CC(C)OP(=O)(OC(C)C)F	CN(CCCNC(=O)C1CCCO1)C2=NC3=CC(=C(C=C3C(=N2)N)OC)OC
Isoprenaline	Alfuzosin	42	DB01064	DB00346	CC(C)NCC(C1=CC(=C(C=C1)O)O)O	CN(CCCNC(=O)C1CCCO1)C2=NC3=CC(=C(C=C3C(=N2)N)OC)OC
Isradipine	Alfuzosin	7	DB00270	DB00346	CC1=C(C(C(=C(N1)C)C(=O)OC(C)C)C2=CC=CC3=NON=C32)C(=O)OC	CN(CCCNC(=O)C1CCCO1)C2=NC3=CC(=C(C=C3C(=N2)N)OC)OC
Itraconazole	Alfuzosin	2	DB01167	DB00346	CCC(C)N1C(=O)N(C=N1)C2=CC=C(C=C2)N3CCN(CC3)C4=CC=C(C=C4)OC[C@H]5CO[C@](O5)(CN6C=NC=N6)C7=C(C=C(C=C7)Cl)Cl	CN(CCCNC(=O)C1CCCO1)C2=NC3=CC(=C(C=C3C(=N2)N)OC)OC
Ivacaftor	Alfuzosin	2	DB08820	DB00346	CC(C)(C)C1=CC(=C(C=C1NC(=O)C2=CNC3=CC=CC=C3C2=O)O)C(C)(C)C	CN(CCCNC(=O)C1CCCO1)C2=NC3=CC(=C(C=C3C(=N2)N)OC)OC
Ketoconazole	Alfuzosin	2	DB01026	DB00346	CC(=O)N1CCN(CC1)C2=CC=C(C=C2)OC[C@H]3CO[C@](O3)(CN4C=CN=C4)C5=C(C=C(C=C5)Cl)Cl	CN(CCCNC(=O)C1CCCO1)C2=NC3=CC(=C(C=C3C(=N2)N)OC)OC
Labetalol	Alfuzosin	7	DB00598	DB00346	CC(CCC1=CC=CC=C1)NCC(C2=CC(=C(C=C2)O)C(=O)N)O	CN(CCCNC(=O)C1CCCO1)C2=NC3=CC(=C(C=C3C(=N2)N)OC)OC
Lamotrigine	Alfuzosin	28	DB00555	DB00346	C1=CC(=C(C(=C1)Cl)Cl)C2=C(N=C(N=N2)N)N	CN(CCCNC(=O)C1CCCO1)C2=NC3=CC(=C(C=C3C(=N2)N)OC)OC
Lenvatinib	Alfuzosin	6	DB09078	DB00346	COC1=CC2=NC=CC(=C2C=C1C(=O)N)OC3=CC(=C(C=C3)NC(=O)NC4CC4)Cl	CN(CCCNC(=O)C1CCCO1)C2=NC3=CC(=C(C=C3C(=N2)N)OC)OC
Lercanidipine	Alfuzosin	7	DB00528	DB00346	CC1=C(C(C(=C(N1)C)C(=O)OC(C)(C)CN(C)CCC(C2=CC=CC=C2)C3=CC=CC=C3)C4=CC(=CC=C4)[N+](=O)[O-])C(=O)OC	CN(CCCNC(=O)C1CCCO1)C2=NC3=CC(=C(C=C3C(=N2)N)OC)OC
Levofloxacin	Alfuzosin	6	DB01137	DB00346	C[C@H]1COC2=C3N1C=C(C(=O)C3=CC(=C2N4CCN(CC4)C)F)C(=O)O	CN(CCCNC(=O)C1CCCO1)C2=NC3=CC(=C(C=C3C(=N2)N)OC)OC
Linagliptin	Alfuzosin	2	DB08882	DB00346	CC#CCN1C2=C(N=C1N3CCC[C@H](C3)N)N(C(=O)N(C2=O)CC4=NC5=CC=CC=C5C(=N4)C)C	CN(CCCNC(=O)C1CCCO1)C2=NC3=CC(=C(C=C3C(=N2)N)OC)OC
Loperamide	Alfuzosin	28	DB00836	DB00346	CN(C)C(=O)C(CCN1CCC(CC1)(C2=CC=C(C=C2)Cl)O)(C3=CC=CC=C3)C4=CC=CC=C4	CN(CCCNC(=O)C1CCCO1)C2=NC3=CC(=C(C=C3C(=N2)N)OC)OC
Lorpiprazole	Alfuzosin	2	DB09195	DB00346	C1C[C@@H]2CN3C(=NN=C3[C@@H]2C1)CCN4CCN(CC4)C5=CC=CC(=C5)C(F)(F)F	CN(CCCNC(=O)C1CCCO1)C2=NC3=CC(=C(C=C3C(=N2)N)OC)OC
Losartan	Alfuzosin	7	DB00678	DB00346	CCCCC1=NC(=C(N1CC2=CC=C(C=C2)C3=CC=CC=C3C4=NNN=N4)CO)Cl	CN(CCCNC(=O)C1CCCO1)C2=NC3=CC(=C(C=C3C(=N2)N)OC)OC
Lovastatin	Alfuzosin	0	DB00227	DB00346	CC[C@H](C)C(=O)O[C@H]1C[C@H](C=C2[C@H]1[C@H]([C@H](C=C2)C)CC[C@@H]3C[C@H](CC(=O)O3)O)C	CN(CCCNC(=O)C1CCCO1)C2=NC3=CC(=C(C=C3C(=N2)N)OC)OC
Lumacaftor	Alfuzosin	8	DB09280	DB00346	CC1=C(N=C(C=C1)NC(=O)C2(CC2)C3=CC4=C(C=C3)OC(O4)(F)F)C5=CC(=CC=C5)C(=O)O	CN(CCCNC(=O)C1CCCO1)C2=NC3=CC(=C(C=C3C(=N2)N)OC)OC
Macitentan	Alfuzosin	7	DB08932	DB00346	CCCNS(=O)(=O)NC1=C(C(=NC=N1)OCCOC2=NC=C(C=N2)Br)C3=CC=C(C=C3)Br	CN(CCCNC(=O)C1CCCO1)C2=NC3=CC(=C(C=C3C(=N2)N)OC)OC
Methadone	Alfuzosin	6	DB00333	DB00346	CCC(=O)C(CC(C)N(C)C)(C1=CC=CC=C1)C2=CC=CC=C2	CN(CCCNC(=O)C1CCCO1)C2=NC3=CC(=C(C=C3C(=N2)N)OC)OC
Methsuximide	Alfuzosin	28	DB05246	DB00346	CC1(CC(=O)N(C1=O)C)C2=CC=CC=C2	CN(CCCNC(=O)C1CCCO1)C2=NC3=CC(=C(C=C3C(=N2)N)OC)OC
Methyldopa	Alfuzosin	7	DB00968	DB00346	C[C@](CC1=CC(=C(C=C1)O)O)(C(=O)O)N	CN(CCCNC(=O)C1CCCO1)C2=NC3=CC(=C(C=C3C(=N2)N)OC)OC
Metoprolol	Alfuzosin	7	DB00264	DB00346	CC(C)NCC(COC1=CC=C(C=C1)CCOC)O	CN(CCCNC(=O)C1CCCO1)C2=NC3=CC(=C(C=C3C(=N2)N)OC)OC
Midodrine	Alfuzosin	42	DB00211	DB00346	COC1=CC(=C(C=C1)OC)C(CNC(=O)CN)O	CN(CCCNC(=O)C1CCCO1)C2=NC3=CC(=C(C=C3C(=N2)N)OC)OC
Mifepristone	Alfuzosin	2	DB00834	DB00346	CC#C[C@@]1(CC[C@@H]2[C@@]1(C[C@@H](C3=C4CCC(=O)C=C4CC[C@@H]23)C5=CC=C(C=C5)N(C)C)C)O	CN(CCCNC(=O)C1CCCO1)C2=NC3=CC(=C(C=C3C(=N2)N)OC)OC
Mirabegron	Alfuzosin	42	DB08893	DB00346	C1=CC=C(C=C1)[C@H](CNCCC2=CC=C(C=C2)NC(=O)CC3=CSC(=N3)N)O	CN(CCCNC(=O)C1CCCO1)C2=NC3=CC(=C(C=C3C(=N2)N)OC)OC
Mitotane	Alfuzosin	3	DB00648	DB00346	C1=CC=C(C(=C1)C(C2=CC=C(C=C2)Cl)C(Cl)Cl)Cl	CN(CCCNC(=O)C1CCCO1)C2=NC3=CC(=C(C=C3C(=N2)N)OC)OC
Nebivolol	Alfuzosin	7	DB04861	DB00346	C1CC2=C(C=CC(=C2)F)OC1C(CNCC(C3CCC4=C(O3)C=CC(=C4)F)O)O	CN(CCCNC(=O)C1CCCO1)C2=NC3=CC(=C(C=C3C(=N2)N)OC)OC
Nefazodone	Alfuzosin	2	DB01149	DB00346	CCC1=NN(C(=O)N1CCOC2=CC=CC=C2)CCCN3CCN(CC3)C4=CC(=CC=C4)Cl	CN(CCCNC(=O)C1CCCO1)C2=NC3=CC(=C(C=C3C(=N2)N)OC)OC
Netupitant	Alfuzosin	2	DB09048	DB00346	CC1=CC=CC=C1C2=CC(=NC=C2N(C)C(=O)C(C)(C)C3=CC(=CC(=C3)C(F)(F)F)C(F)(F)F)N4CCN(CC4)C	CN(CCCNC(=O)C1CCCO1)C2=NC3=CC(=C(C=C3C(=N2)N)OC)OC
Nicardipine	Alfuzosin	7	DB00622	DB00346	CC1=C(C(C(=C(N1)C)C(=O)OCCN(C)CC2=CC=CC=C2)C3=CC(=CC=C3)[N+](=O)[O-])C(=O)OC	CN(CCCNC(=O)C1CCCO1)C2=NC3=CC(=C(C=C3C(=N2)N)OC)OC
Alprenolol	Alimemazine	7	DB00866	DB01246	CC(C)NCC(COC1=CC=CC=C1CC=C)O	CC(CN1C2=CC=CC=C2SC3=CC=CC=C31)CN(C)C
Amodiaquine	Alimemazine	2	DB00613	DB01246	CCN(CC)CC1=C(C=CC(=C1)NC2=C3C=CC(=CC3=NC=C2)Cl)O	CC(CN1C2=CC=CC=C2SC3=CC=CC=C31)CN(C)C
Amoxapine	Alimemazine	1	DB00543	DB01246	C1CN(CCN1)C2=NC3=CC=CC=C3OC4=C2C=C(C=C4)Cl	CC(CN1C2=CC=CC=C2SC3=CC=CC=C31)CN(C)C
Amphetamine	Alimemazine	21	DB00182	DB01246	CC(CC1=CC=CC=C1)N	CC(CN1C2=CC=CC=C2SC3=CC=CC=C31)CN(C)C
Aripiprazole	Alimemazine	3	DB01238	DB01246	C1CC(=O)NC2=C1C=CC(=C2)OCCCCN3CCN(CC3)C4=C(C(=CC=C4)Cl)Cl	CC(CN1C2=CC=CC=C2SC3=CC=CC=C31)CN(C)C
Artenimol	Alimemazine	2	DB11638	DB01246	C[C@@H]1CC[C@H]2[C@H]([C@H](O[C@H]3[C@@]24[C@H]1CC[C@](O3)(OO4)C)O)C	CC(CN1C2=CC=CC=C2SC3=CC=CC=C31)CN(C)C
Atovaquone	Alimemazine	2	DB01117	DB01246	C1CC(CCC1C2=CC=C(C=C2)Cl)C3=C(C4=CC=CC=C4C(=O)C3=O)O	CC(CN1C2=CC=CC=C2SC3=CC=CC=C31)CN(C)C
Benzphetamine	Alimemazine	21	DB00865	DB01246	C[C@@H](CC1=CC=CC=C1)N(C)CC2=CC=CC=C2	CC(CN1C2=CC=CC=C2SC3=CC=CC=C31)CN(C)C
Betaxolol	Alimemazine	7	DB00195	DB01246	CC(C)NCC(COC1=CC=C(C=C1)CCOCC2CC2)O	CC(CN1C2=CC=CC=C2SC3=CC=CC=C31)CN(C)C
Bisoprolol	Alimemazine	7	DB00612	DB01246	CC(C)NCC(COC1=CC=C(C=C1)COCCOC(C)C)O	CC(CN1C2=CC=CC=C2SC3=CC=CC=C31)CN(C)C
Buprenorphine	Alimemazine	7	DB00921	DB01246	C[C@]([C@H]1C[C@@]23CC[C@@]1([C@H]4[C@@]25CCN([C@@H]3CC6=C5C(=C(C=C6)O)O4)CC7CC7)OC)(C(C)(C)C)O	CC(CN1C2=CC=CC=C2SC3=CC=CC=C31)CN(C)C
Carteolol	Alimemazine	7	DB00521	DB01246	CC(C)(C)NCC(COC1=CC=CC2=C1CCC(=O)N2)O	CC(CN1C2=CC=CC=C2SC3=CC=CC=C31)CN(C)C
Carvedilol	Alimemazine	7	DB01136	DB01246	COC1=CC=CC=C1OCCNCC(COC2=CC=CC3=C2C4=CC=CC=C4N3)O	CC(CN1C2=CC=CC=C2SC3=CC=CC=C31)CN(C)C
Celiprolol	Alimemazine	7	DB04846	DB01246	CCN(CC)C(=O)NC1=CC(=C(C=C1)OCC(CNC(C)(C)C)O)C(=O)C	CC(CN1C2=CC=CC=C2SC3=CC=CC=C31)CN(C)C
Chloroquine	Alimemazine	2	DB00608	DB01246	CCN(CC)CCCC(C)NC1=C2C=CC(=CC2=NC=C1)Cl	CC(CN1C2=CC=CC=C2SC3=CC=CC=C31)CN(C)C
Citalopram	Alimemazine	1	DB00215	DB01246	CN(C)CCCC1(C2=C(CO1)C=C(C=C2)C#N)C3=CC=C(C=C3)F	CC(CN1C2=CC=CC=C2SC3=CC=CC=C31)CN(C)C
Clomipramine	Alimemazine	1	DB01242	DB01246	CN(C)CCCN1C2=CC=CC=C2CCC3=C1C=C(C=C3)Cl	CC(CN1C2=CC=CC=C2SC3=CC=CC=C31)CN(C)C
Codeine	Alimemazine	7	DB00318	DB01246	CN1CC[C@]23[C@@H]4[C@H]1CC5=C2C(=C(C=C5)OC)O[C@H]3[C@H](C=C4)O	CC(CN1C2=CC=CC=C2SC3=CC=CC=C31)CN(C)C
Dextroamphetamine	Alimemazine	21	DB01576	DB01246	C[C@@H](CC1=CC=CC=C1)N	CC(CN1C2=CC=CC=C2SC3=CC=CC=C31)CN(C)C
Dextropropoxyphene	Alimemazine	7	DB00647	DB01246	CCC(=O)O[C@](CC1=CC=CC=C1)(C2=CC=CC=C2)[C@H](C)CN(C)C	CC(CN1C2=CC=CC=C2SC3=CC=CC=C31)CN(C)C
Doxycycline	Alimemazine	2	DB00254	DB01246	C[C@@H]1[C@H]2[C@@H]([C@H]3[C@@H](C(=O)C(=C([C@]3(C(=O)C2=C(C4=C1C=CC=C4O)O)O)O)C(=O)N)N(C)C)O	CC(CN1C2=CC=CC=C2SC3=CC=CC=C31)CN(C)C
Escitalopram	Alimemazine	1	DB01175	DB01246	CN(C)CCC[C@@]1(C2=C(CO1)C=C(C=C2)C#N)C3=CC=C(C=C3)F	CC(CN1C2=CC=CC=C2SC3=CC=CC=C31)CN(C)C
Ethylmorphine	Alimemazine	7	DB01466	DB01246	CCOC1=C2C3=C(C[C@@H]4[C@H]5[C@]3(CCN4C)[C@@H](O2)[C@H](C=C5)O)C=C1	CC(CN1C2=CC=CC=C2SC3=CC=CC=C31)CN(C)C
Fenfluramine	Alimemazine	1	DB00574	DB01246	CCNC(C)CC1=CC(=CC=C1)C(F)(F)F	CC(CN1C2=CC=CC=C2SC3=CC=CC=C31)CN(C)C
Fentanyl	Alimemazine	7	DB00813	DB01246	CCC(=O)N(C1CCN(CC1)CCC2=CC=CC=C2)C3=CC=CC=C3	CC(CN1C2=CC=CC=C2SC3=CC=CC=C31)CN(C)C
Fluoxetine	Alimemazine	1	DB00472	DB01246	CNCCC(C1=CC=CC=C1)OC2=CC=C(C=C2)C(F)(F)F	CC(CN1C2=CC=CC=C2SC3=CC=CC=C31)CN(C)C
Fluvoxamine	Alimemazine	1	DB00176	DB01246	COCCCC/C(=N\OCCN)/C1=CC=C(C=C1)C(F)(F)F	CC(CN1C2=CC=CC=C2SC3=CC=CC=C31)CN(C)C
Halofantrine	Alimemazine	2	DB01218	DB01246	CCCCN(CCCC)CCC(C1=C2C=CC(=CC2=C3C=C(C=C(C3=C1)Cl)Cl)C(F)(F)F)O	CC(CN1C2=CC=CC=C2SC3=CC=CC=C31)CN(C)C
Hydrocodone	Alimemazine	7	DB00956	DB01246	CN1CC[C@]23[C@@H]4[C@H]1CC5=C2C(=C(C=C5)OC)O[C@H]3C(=O)CC4	CC(CN1C2=CC=CC=C2SC3=CC=CC=C31)CN(C)C
Hydromorphone	Alimemazine	7	DB00327	DB01246	CN1CC[C@]23[C@@H]4[C@H]1CC5=C2C(=C(C=C5)O)O[C@H]3C(=O)CC4	CC(CN1C2=CC=CC=C2SC3=CC=CC=C31)CN(C)C
Hydroxychloroquine	Alimemazine	2	DB01611	DB01246	CCN(CCCC(C)NC1=C2C=CC(=CC2=NC=C1)Cl)CCO	CC(CN1C2=CC=CC=C2SC3=CC=CC=C31)CN(C)C
Ketobemidone	Alimemazine	7	DB06738	DB01246	CCC(=O)C1(CCN(CC1)C)C2=CC(=CC=C2)O	CC(CN1C2=CC=CC=C2SC3=CC=CC=C31)CN(C)C
Labetalol	Alimemazine	7	DB00598	DB01246	CC(CCC1=CC=CC=C1)NCC(C2=CC(=C(C=C2)O)C(=O)N)O	CC(CN1C2=CC=CC=C2SC3=CC=CC=C31)CN(C)C
Levomilnacipran	Alimemazine	1	DB08918	DB01246	CCN(CC)C(=O)[C@]1(C[C@H]1CN)C2=CC=CC=C2	CC(CN1C2=CC=CC=C2SC3=CC=CC=C31)CN(C)C
Mefloquine	Alimemazine	2	DB00358	DB01246	C1CCN[C@H](C1)[C@H](C2=CC(=NC3=C2C=CC=C3C(F)(F)F)C(F)(F)F)O	CC(CN1C2=CC=CC=C2SC3=CC=CC=C31)CN(C)C
Methadone	Alimemazine	7	DB00333	DB01246	CCC(=O)C(CC(C)N(C)C)(C1=CC=CC=C1)C2=CC=CC=C2	CC(CN1C2=CC=CC=C2SC3=CC=CC=C31)CN(C)C
Methamphetamine	Alimemazine	21	DB01577	DB01246	C[C@@H](CC1=CC=CC=C1)NC	CC(CN1C2=CC=CC=C2SC3=CC=CC=C31)CN(C)C
Metoprolol	Alimemazine	7	DB00264	DB01246	CC(C)NCC(COC1=CC=C(C=C1)CCOC)O	CC(CN1C2=CC=CC=C2SC3=CC=CC=C31)CN(C)C
Morphine	Alimemazine	7	DB00295	DB01246	CN1CC[C@]23[C@@H]4[C@H]1CC5=C2C(=C(C=C5)O)O[C@H]3[C@H](C=C4)O	CC(CN1C2=CC=CC=C2SC3=CC=CC=C31)CN(C)C
Nebivolol	Alimemazine	7	DB04861	DB01246	C1CC2=C(C=CC(=C2)F)OC1C(CNCC(C3CCC4=C(O3)C=CC(=C4)F)O)O	CC(CN1C2=CC=CC=C2SC3=CC=CC=C31)CN(C)C
Nefazodone	Alimemazine	1	DB01149	DB01246	CCC1=NN(C(=O)N1CCOC2=CC=CC=C2)CCCN3CCN(CC3)C4=CC(=CC=C4)Cl	CC(CN1C2=CC=CC=C2SC3=CC=CC=C31)CN(C)C
Alprenolol	Aliskiren	7	DB00866	DB09026	CC(C)NCC(COC1=CC=CC=C1CC=C)O	CC(C)[C@@H](CC1=CC(=C(C=C1)OC)OCCCOC)C[C@@H]([C@H](C[C@@H](C(C)C)C(=O)NCC(C)(C)C(=O)N)O)N
Ambrisentan	Aliskiren	7	DB06403	DB09026	CC1=CC(=NC(=N1)O[C@H](C(=O)O)C(C2=CC=CC=C2)(C3=CC=CC=C3)OC)C	CC(C)[C@@H](CC1=CC(=C(C=C1)OC)OCCCOC)C[C@@H]([C@H](C[C@@H](C(C)C)C(=O)NCC(C)(C)C(=O)N)O)N
Amifostine	Aliskiren	7	DB01143	DB09026	C(CN)CNCCSP(=O)(O)O	CC(C)[C@@H](CC1=CC(=C(C=C1)OC)OCCCOC)C[C@@H]([C@H](C[C@@H](C(C)C)C(=O)NCC(C)(C)C(=O)N)O)N
Amiloride	Aliskiren	1	DB00594	DB09026	C1(=C(N=C(C(=N1)Cl)N)N)C(=O)N=C(N)N	CC(C)[C@@H](CC1=CC(=C(C=C1)OC)OCCCOC)C[C@@H]([C@H](C[C@@H](C(C)C)C(=O)NCC(C)(C)C(=O)N)O)N
Amiodarone	Aliskiren	0	DB01118	DB09026	CCCCC1=C(C2=CC=CC=C2O1)C(=O)C3=CC(=C(C(=C3)I)OCCN(CC)CC)I	CC(C)[C@@H](CC1=CC(=C(C=C1)OC)OCCCOC)C[C@@H]([C@H](C[C@@H](C(C)C)C(=O)NCC(C)(C)C(=O)N)O)N
Amlodipine	Aliskiren	7	DB00381	DB09026	CCOC(=O)C1=C(NC(=C(C1C2=CC=CC=C2Cl)C(=O)OC)C)COCCN	CC(C)[C@@H](CC1=CC(=C(C=C1)OC)OCCCOC)C[C@@H]([C@H](C[C@@H](C(C)C)C(=O)NCC(C)(C)C(=O)N)O)N
Amobarbital	Aliskiren	7	DB01351	DB09026	CCC1(C(=O)NC(=O)NC1=O)CCC(C)C	CC(C)[C@@H](CC1=CC(=C(C=C1)OC)OCCCOC)C[C@@H]([C@H](C[C@@H](C(C)C)C(=O)NCC(C)(C)C(=O)N)O)N
Amphetamine	Aliskiren	7	DB00182	DB09026	CC(CC1=CC=CC=C1)N	CC(C)[C@@H](CC1=CC(=C(C=C1)OC)OCCCOC)C[C@@H]([C@H](C[C@@H](C(C)C)C(=O)NCC(C)(C)C(=O)N)O)N
Antipyrine	Aliskiren	9	DB01435	DB09026	CC1=CC(=O)N(N1C)C2=CC=CC=C2	CC(C)[C@@H](CC1=CC(=C(C=C1)OC)OCCCOC)C[C@@H]([C@H](C[C@@H](C(C)C)C(=O)NCC(C)(C)C(=O)N)O)N
Apalutamide	Aliskiren	3	DB11901	DB09026	CNC(=O)C1=C(C=C(C=C1)N2C(=S)N(C(=O)C23CCC3)C4=CC(=C(N=C4)C#N)C(F)(F)F)F	CC(C)[C@@H](CC1=CC(=C(C=C1)OC)OCCCOC)C[C@@H]([C@H](C[C@@H](C(C)C)C(=O)NCC(C)(C)C(=O)N)O)N
Apomorphine	Aliskiren	1	DB00714	DB09026	CN1CCC2=C3[C@H]1CC4=C(C3=CC=C2)C(=C(C=C4)O)O	CC(C)[C@@H](CC1=CC(=C(C=C1)OC)OCCCOC)C[C@@H]([C@H](C[C@@H](C(C)C)C(=O)NCC(C)(C)C(=O)N)O)N
Apremilast	Aliskiren	9	DB05676	DB09026	CCOC1=C(C=CC(=C1)[C@@H](CS(=O)(=O)C)N2C(=O)C3=C(C2=O)C(=CC=C3)NC(=O)C)OC	CC(C)[C@@H](CC1=CC(=C(C=C1)OC)OCCCOC)C[C@@H]([C@H](C[C@@H](C(C)C)C(=O)NCC(C)(C)C(=O)N)O)N
Aprepitant	Aliskiren	2	DB00673	DB09026	C[C@H](C1=CC(=CC(=C1)C(F)(F)F)C(F)(F)F)O[C@@H]2[C@@H](N(CCO2)CC3=NNC(=O)N3)C4=CC=C(C=C4)F	CC(C)[C@@H](CC1=CC(=C(C=C1)OC)OCCCOC)C[C@@H]([C@H](C[C@@H](C(C)C)C(=O)NCC(C)(C)C(=O)N)O)N
Aripiprazole	Aliskiren	7	DB01238	DB09026	C1CC(=O)NC2=C1C=CC(=C2)OCCCCN3CCN(CC3)C4=C(C(=CC=C4)Cl)Cl	CC(C)[C@@H](CC1=CC(=C(C=C1)OC)OCCCOC)C[C@@H]([C@H](C[C@@H](C(C)C)C(=O)NCC(C)(C)C(=O)N)O)N
Atomoxetine	Aliskiren	0	DB00289	DB09026	CC1=CC=CC=C1O[C@H](CCNC)C2=CC=CC=C2	CC(C)[C@@H](CC1=CC(=C(C=C1)OC)OCCCOC)C[C@@H]([C@H](C[C@@H](C(C)C)C(=O)NCC(C)(C)C(=O)N)O)N
Avanafil	Aliskiren	25	DB06237	DB09026	COC1=C(C=C(C=C1)CNC2=NC(=NC=C2C(=O)NCC3=NC=CC=N3)N4CCC[C@H]4CO)Cl	CC(C)[C@@H](CC1=CC(=C(C=C1)OC)OCCCOC)C[C@@H]([C@H](C[C@@H](C(C)C)C(=O)NCC(C)(C)C(=O)N)O)N
Azelastine	Aliskiren	9	DB00972	DB09026	CN1CCCC(CC1)N2C(=O)C3=CC=CC=C3C(=N2)CC4=CC=C(C=C4)Cl	CC(C)[C@@H](CC1=CC(=C(C=C1)OC)OCCCOC)C[C@@H]([C@H](C[C@@H](C(C)C)C(=O)NCC(C)(C)C(=O)N)O)N
Balsalazide	Aliskiren	9	DB01014	DB09026	C1=CC(=CC=C1C(=O)NCCC(=O)O)N=NC2=CC(=C(C=C2)O)C(=O)O	CC(C)[C@@H](CC1=CC(=C(C=C1)OC)OCCCOC)C[C@@H]([C@H](C[C@@H](C(C)C)C(=O)NCC(C)(C)C(=O)N)O)N
Bendroflumethiazide	Aliskiren	7	DB00436	DB09026	C1=CC=C(C=C1)CC2NC3=C(C=C(C(=C3)C(F)(F)F)S(=O)(=O)N)S(=O)(=O)N2	CC(C)[C@@H](CC1=CC(=C(C=C1)OC)OCCCOC)C[C@@H]([C@H](C[C@@H](C(C)C)C(=O)NCC(C)(C)C(=O)N)O)N
Bepridil	Aliskiren	7	DB01244	DB09026	CC(C)COCC(CN(CC1=CC=CC=C1)C2=CC=CC=C2)N3CCCC3	CC(C)[C@@H](CC1=CC(=C(C=C1)OC)OCCCOC)C[C@@H]([C@H](C[C@@H](C(C)C)C(=O)NCC(C)(C)C(=O)N)O)N
Betaxolol	Aliskiren	7	DB00195	DB09026	CC(C)NCC(COC1=CC=C(C=C1)CCOCC2CC2)O	CC(C)[C@@H](CC1=CC(=C(C=C1)OC)OCCCOC)C[C@@H]([C@H](C[C@@H](C(C)C)C(=O)NCC(C)(C)C(=O)N)O)N
Bisoprolol	Aliskiren	7	DB00612	DB09026	CC(C)NCC(COC1=CC=C(C=C1)COCCOC(C)C)O	CC(C)[C@@H](CC1=CC(=C(C=C1)OC)OCCCOC)C[C@@H]([C@H](C[C@@H](C(C)C)C(=O)NCC(C)(C)C(=O)N)O)N
Bortezomib	Aliskiren	0	DB00188	DB09026	B([C@H](CC(C)C)NC(=O)[C@H](CC1=CC=CC=C1)NC(=O)C2=NC=CN=C2)(O)O	CC(C)[C@@H](CC1=CC(=C(C=C1)OC)OCCCOC)C[C@@H]([C@H](C[C@@H](C(C)C)C(=O)NCC(C)(C)C(=O)N)O)N
Bosentan	Aliskiren	3	DB00559	DB09026	CC(C)(C)C1=CC=C(C=C1)S(=O)(=O)NC2=C(C(=NC(=N2)C3=NC=CC=N3)OCCO)OC4=CC=CC=C4OC	CC(C)[C@@H](CC1=CC(=C(C=C1)OC)OCCCOC)C[C@@H]([C@H](C[C@@H](C(C)C)C(=O)NCC(C)(C)C(=O)N)O)N
Brimonidine	Aliskiren	25	DB00484	DB09026	C1CN=C(N1)NC2=C(C3=NC=CN=C3C=C2)Br	CC(C)[C@@H](CC1=CC(=C(C=C1)OC)OCCCOC)C[C@@H]([C@H](C[C@@H](C(C)C)C(=O)NCC(C)(C)C(=O)N)O)N
Bromfenac	Aliskiren	9	DB00963	DB09026	C1=CC(=C(C(=C1)C(=O)C2=CC=C(C=C2)Br)N)CC(=O)O	CC(C)[C@@H](CC1=CC(=C(C=C1)OC)OCCCOC)C[C@@H]([C@H](C[C@@H](C(C)C)C(=O)NCC(C)(C)C(=O)N)O)N
Bromocriptine	Aliskiren	1	DB01200	DB09026	CC(C)C[C@H]1C(=O)N2CCC[C@H]2[C@]3(N1C(=O)[C@](O3)(C(C)C)NC(=O)[C@H]4CN([C@@H]5CC6=C(NC7=CC=CC(=C67)C5=C4)Br)C)O	CC(C)[C@@H](CC1=CC(=C(C=C1)OC)OCCCOC)C[C@@H]([C@H](C[C@@H](C(C)C)C(=O)NCC(C)(C)C(=O)N)O)N
Bumetanide	Aliskiren	1	DB00887	DB09026	CCCCNC1=C(C(=CC(=C1)C(=O)O)S(=O)(=O)N)OC2=CC=CC=C2	CC(C)[C@@H](CC1=CC(=C(C=C1)OC)OCCCOC)C[C@@H]([C@H](C[C@@H](C(C)C)C(=O)NCC(C)(C)C(=O)N)O)N
Bupivacaine	Aliskiren	1	DB00297	DB09026	CCCCN1CCCCC1C(=O)NC2=C(C=CC=C2C)C	CC(C)[C@@H](CC1=CC(=C(C=C1)OC)OCCCOC)C[C@@H]([C@H](C[C@@H](C(C)C)C(=O)NCC(C)(C)C(=O)N)O)N
Canagliflozin	Aliskiren	30	DB08907	DB09026	CC1=C(C=C(C=C1)[C@H]2[C@@H]([C@H]([C@@H]([C@H](O2)CO)O)O)O)CC3=CC=C(S3)C4=CC=C(C=C4)F	CC(C)[C@@H](CC1=CC(=C(C=C1)OC)OCCCOC)C[C@@H]([C@H](C[C@@H](C(C)C)C(=O)NCC(C)(C)C(=O)N)O)N
Candesartancilexetil	Aliskiren	1	DB00796	DB09026	CCOC1=NC2=CC=CC(=C2N1CC3=CC=C(C=C3)C4=CC=CC=C4C5=NNN=N5)C(=O)OC(C)OC(=O)OC6CCCCC6	CC(C)[C@@H](CC1=CC(=C(C=C1)OC)OCCCOC)C[C@@H]([C@H](C[C@@H](C(C)C)C(=O)NCC(C)(C)C(=O)N)O)N
Carbamazepine	Aliskiren	8	DB00564	DB09026	C1=CC=C2C(=C1)C=CC3=CC=CC=C3N2C(=O)N	CC(C)[C@@H](CC1=CC(=C(C=C1)OC)OCCCOC)C[C@@H]([C@H](C[C@@H](C(C)C)C(=O)NCC(C)(C)C(=O)N)O)N
Carteolol	Aliskiren	7	DB00521	DB09026	CC(C)(C)NCC(COC1=CC=CC2=C1CCC(=O)N2)O	CC(C)[C@@H](CC1=CC(=C(C=C1)OC)OCCCOC)C[C@@H]([C@H](C[C@@H](C(C)C)C(=O)NCC(C)(C)C(=O)N)O)N
Carvedilol	Aliskiren	7	DB01136	DB09026	COC1=CC=CC=C1OCCNCC(COC2=CC=CC3=C2C4=CC=CC=C4N3)O	CC(C)[C@@H](CC1=CC(=C(C=C1)OC)OCCCOC)C[C@@H]([C@H](C[C@@H](C(C)C)C(=O)NCC(C)(C)C(=O)N)O)N
Celecoxib	Aliskiren	9	DB00482	DB09026	CC1=CC=C(C=C1)C2=CC(=NN2C3=CC=C(C=C3)S(=O)(=O)N)C(F)(F)F	CC(C)[C@@H](CC1=CC(=C(C=C1)OC)OCCCOC)C[C@@H]([C@H](C[C@@H](C(C)C)C(=O)NCC(C)(C)C(=O)N)O)N
Celiprolol	Aliskiren	7	DB04846	DB09026	CCN(CC)C(=O)NC1=CC(=C(C=C1)OCC(CNC(C)(C)C)O)C(=O)C	CC(C)[C@@H](CC1=CC(=C(C=C1)OC)OCCCOC)C[C@@H]([C@H](C[C@@H](C(C)C)C(=O)NCC(C)(C)C(=O)N)O)N
Ceritinib	Aliskiren	2	DB09063	DB09026	CC1=CC(=C(C=C1C2CCNCC2)OC(C)C)NC3=NC=C(C(=N3)NC4=CC=CC=C4S(=O)(=O)C(C)C)Cl	CC(C)[C@@H](CC1=CC(=C(C=C1)OC)OCCCOC)C[C@@H]([C@H](C[C@@H](C(C)C)C(=O)NCC(C)(C)C(=O)N)O)N
Chloroquine	Aliskiren	9	DB00608	DB09026	CCN(CC)CCCC(C)NC1=C2C=CC(=CC2=NC=C1)Cl	CC(C)[C@@H](CC1=CC(=C(C=C1)OC)OCCCOC)C[C@@H]([C@H](C[C@@H](C(C)C)C(=O)NCC(C)(C)C(=O)N)O)N
Chlorpromazine	Aliskiren	1	DB00477	DB09026	CN(C)CCCN1C2=CC=CC=C2SC3=C1C=C(C=C3)Cl	CC(C)[C@@H](CC1=CC(=C(C=C1)OC)OCCCOC)C[C@@H]([C@H](C[C@@H](C(C)C)C(=O)NCC(C)(C)C(=O)N)O)N
Cilnidipine	Aliskiren	1	DB09232	DB09026	CC1=C(C(C(=C(N1)C)C(=O)OC/C=C/C2=CC=CC=C2)C3=CC(=CC=C3)[N+](=O)[O-])C(=O)OCCOC	CC(C)[C@@H](CC1=CC(=C(C=C1)OC)OCCCOC)C[C@@H]([C@H](C[C@@H](C(C)C)C(=O)NCC(C)(C)C(=O)N)O)N
Clarithromycin	Aliskiren	0	DB01211	DB09026	CC[C@@H]1[C@@]([C@@H]([C@H](C(=O)[C@@H](C[C@@]([C@@H]([C@H]([C@@H]([C@H](C(=O)O1)C)O[C@H]2C[C@@]([C@H]([C@@H](O2)C)O)(C)OC)C)O[C@H]3[C@@H]([C@H](C[C@H](O3)C)N(C)C)O)(C)OC)C)C)O)(C)O	CC(C)[C@@H](CC1=CC(=C(C=C1)OC)OCCCOC)C[C@@H]([C@H](C[C@@H](C(C)C)C(=O)NCC(C)(C)C(=O)N)O)N
Clemastine	Aliskiren	0	DB00283	DB09026	C[C@@](C1=CC=CC=C1)(C2=CC=C(C=C2)Cl)OCC[C@H]3CCCN3C	CC(C)[C@@H](CC1=CC(=C(C=C1)OC)OCCCOC)C[C@@H]([C@H](C[C@@H](C(C)C)C(=O)NCC(C)(C)C(=O)N)O)N
Clevidipine	Aliskiren	1	DB04920	DB09026	CCCC(=O)OCOC(=O)C1=C(NC(=C(C1C2=C(C(=CC=C2)Cl)Cl)C(=O)OC)C)C	CC(C)[C@@H](CC1=CC(=C(C=C1)OC)OCCCOC)C[C@@H]([C@H](C[C@@H](C(C)C)C(=O)NCC(C)(C)C(=O)N)O)N
Clofarabine	Aliskiren	1	DB00631	DB09026	C1=NC2=C(N=C(N=C2N1[C@H]3[C@H]([C@@H]([C@H](O3)CO)O)F)Cl)N	CC(C)[C@@H](CC1=CC(=C(C=C1)OC)OCCCOC)C[C@@H]([C@H](C[C@@H](C(C)C)C(=O)NCC(C)(C)C(=O)N)O)N
Clomipramine	Aliskiren	1	DB01242	DB09026	CN(C)CCCN1C2=CC=CC=C2CCC3=C1C=C(C=C3)Cl	CC(C)[C@@H](CC1=CC(=C(C=C1)OC)OCCCOC)C[C@@H]([C@H](C[C@@H](C(C)C)C(=O)NCC(C)(C)C(=O)N)O)N
Clonidine	Aliskiren	7	DB00575	DB09026	C1CN=C(N1)NC2=C(C=CC=C2Cl)Cl	CC(C)[C@@H](CC1=CC(=C(C=C1)OC)OCCCOC)C[C@@H]([C@H](C[C@@H](C(C)C)C(=O)NCC(C)(C)C(=O)N)O)N
Clotrimazole	Aliskiren	0	DB00257	DB09026	C1=CC=C(C=C1)C(C2=CC=CC=C2)(C3=CC=CC=C3Cl)N4C=CN=C4	CC(C)[C@@H](CC1=CC(=C(C=C1)OC)OCCCOC)C[C@@H]([C@H](C[C@@H](C(C)C)C(=O)NCC(C)(C)C(=O)N)O)N
Clozapine	Aliskiren	1	DB00363	DB09026	CN1CCN(CC1)C2=NC3=C(C=CC(=C3)Cl)NC4=CC=CC=C42	CC(C)[C@@H](CC1=CC(=C(C=C1)OC)OCCCOC)C[C@@H]([C@H](C[C@@H](C(C)C)C(=O)NCC(C)(C)C(=O)N)O)N
Conivaptan	Aliskiren	2	DB00872	DB09026	CC1=NC2=C(N1)CCN(C3=CC=CC=C32)C(=O)C4=CC=C(C=C4)NC(=O)C5=CC=CC=C5C6=CC=CC=C6	CC(C)[C@@H](CC1=CC(=C(C=C1)OC)OCCCOC)C[C@@H]([C@H](C[C@@H](C(C)C)C(=O)NCC(C)(C)C(=O)N)O)N
Crizotinib	Aliskiren	0	DB08865	DB09026	C[C@H](C1=C(C=CC(=C1Cl)F)Cl)OC2=C(N=CC(=C2)C3=CN(N=C3)C4CCNCC4)N	CC(C)[C@@H](CC1=CC(=C(C=C1)OC)OCCCOC)C[C@@H]([C@H](C[C@@H](C(C)C)C(=O)NCC(C)(C)C(=O)N)O)N
Cyclosporine	Aliskiren	2	DB00091	DB09026	CC[C@H]1C(=O)N(CC(=O)N([C@H](C(=O)N[C@H](C(=O)N([C@H](C(=O)N[C@H](C(=O)N[C@@H](C(=O)N([C@H](C(=O)N([C@H](C(=O)N([C@H](C(=O)N([C@H](C(=O)N1)[C@@H]([C@H](C)C/C=C/C)O)C)C(C)C)C)CC(C)C)C)CC(C)C)C)C)C)CC(C)C)C)C(C)C)CC(C)C)C)C	CC(C)[C@@H](CC1=CC(=C(C=C1)OC)OCCCOC)C[C@@H]([C@H](C[C@@H](C(C)C)C(=O)NCC(C)(C)C(=O)N)O)N
Dabrafenib	Aliskiren	3	DB08912	DB09026	CC(C)(C)C1=NC(=C(S1)C2=NC(=NC=C2)N)C3=C(C(=CC=C3)NS(=O)(=O)C4=C(C=CC=C4F)F)F	CC(C)[C@@H](CC1=CC(=C(C=C1)OC)OCCCOC)C[C@@H]([C@H](C[C@@H](C(C)C)C(=O)NCC(C)(C)C(=O)N)O)N
Dapagliflozin	Aliskiren	1	DB06292	DB09026	CCOC1=CC=C(C=C1)CC2=C(C=CC(=C2)[C@H]3[C@@H]([C@H]([C@@H]([C@H](O3)CO)O)O)O)Cl	CC(C)[C@@H](CC1=CC(=C(C=C1)OC)OCCCOC)C[C@@H]([C@H](C[C@@H](C(C)C)C(=O)NCC(C)(C)C(=O)N)O)N
Dasatinib	Aliskiren	2	DB01254	DB09026	CC1=C(C(=CC=C1)Cl)NC(=O)C2=CN=C(S2)NC3=CC(=NC(=N3)C)N4CCN(CC4)CCO	CC(C)[C@@H](CC1=CC(=C(C=C1)OC)OCCCOC)C[C@@H]([C@H](C[C@@H](C(C)C)C(=O)NCC(C)(C)C(=O)N)O)N
Debrisoquin	Aliskiren	7	DB04840	DB09026	C1CN(CC2=CC=CC=C21)C(=N)N	CC(C)[C@@H](CC1=CC(=C(C=C1)OC)OCCCOC)C[C@@H]([C@H](C[C@@H](C(C)C)C(=O)NCC(C)(C)C(=O)N)O)N
Dexmedetomidine	Aliskiren	1	DB00633	DB09026	CC1=C(C(=CC=C1)[C@H](C)C2=CN=CN2)C	CC(C)[C@@H](CC1=CC(=C(C=C1)OC)OCCCOC)C[C@@H]([C@H](C[C@@H](C(C)C)C(=O)NCC(C)(C)C(=O)N)O)N
Diazoxide	Aliskiren	7	DB01119	DB09026	CC1=NS(=O)(=O)C2=C(N1)C=CC(=C2)Cl	CC(C)[C@@H](CC1=CC(=C(C=C1)OC)OCCCOC)C[C@@H]([C@H](C[C@@H](C(C)C)C(=O)NCC(C)(C)C(=O)N)O)N
Diclofenac	Aliskiren	9	DB00586	DB09026	C1=CC=C(C(=C1)CC(=O)O)NC2=C(C=CC=C2Cl)Cl	CC(C)[C@@H](CC1=CC(=C(C=C1)OC)OCCCOC)C[C@@H]([C@H](C[C@@H](C(C)C)C(=O)NCC(C)(C)C(=O)N)O)N
Diclofenamide	Aliskiren	1	DB01144	DB09026	C1=C(C=C(C(=C1S(=O)(=O)N)Cl)Cl)S(=O)(=O)N	CC(C)[C@@H](CC1=CC(=C(C=C1)OC)OCCCOC)C[C@@H]([C@H](C[C@@H](C(C)C)C(=O)NCC(C)(C)C(=O)N)O)N
Diflunisal	Aliskiren	9	DB00861	DB09026	C1=CC(=C(C=C1C2=C(C=C(C=C2)F)F)C(=O)O)O	CC(C)[C@@H](CC1=CC(=C(C=C1)OC)OCCCOC)C[C@@H]([C@H](C[C@@H](C(C)C)C(=O)NCC(C)(C)C(=O)N)O)N
Dihydroergotamine	Aliskiren	0	DB00320	DB09026	C[C@@]1(C(=O)N2[C@H](C(=O)N3CCC[C@H]3[C@@]2(O1)O)CC4=CC=CC=C4)NC(=O)[C@@H]5C[C@H]6[C@@H](CC7=CNC8=CC=CC6=C78)N(C5)C	CC(C)[C@@H](CC1=CC(=C(C=C1)OC)OCCCOC)C[C@@H]([C@H](C[C@@H](C(C)C)C(=O)NCC(C)(C)C(=O)N)O)N
Diltiazem	Aliskiren	0	DB00343	DB09026	CC(=O)O[C@@H]1[C@@H](SC2=CC=CC=C2N(C1=O)CCN(C)C)C3=CC=C(C=C3)OC	CC(C)[C@@H](CC1=CC(=C(C=C1)OC)OCCCOC)C[C@@H]([C@H](C[C@@H](C(C)C)C(=O)NCC(C)(C)C(=O)N)O)N
Dorzolamide	Aliskiren	7	DB00869	DB09026	CCN[C@H]1C[C@@H](S(=O)(=O)C2=C1C=C(S2)S(=O)(=O)N)C	CC(C)[C@@H](CC1=CC(=C(C=C1)OC)OCCCOC)C[C@@H]([C@H](C[C@@H](C(C)C)C(=O)NCC(C)(C)C(=O)N)O)N
Doxazosin	Aliskiren	7	DB00590	DB09026	COC1=C(C=C2C(=C1)C(=NC(=N2)N3CCN(CC3)C(=O)C4COC5=CC=CC=C5O4)N)OC	CC(C)[C@@H](CC1=CC(=C(C=C1)OC)OCCCOC)C[C@@H]([C@H](C[C@@H](C(C)C)C(=O)NCC(C)(C)C(=O)N)O)N
Doxycycline	Aliskiren	0	DB00254	DB09026	C[C@@H]1[C@H]2[C@@H]([C@H]3[C@@H](C(=O)C(=C([C@]3(C(=O)C2=C(C4=C1C=CC=C4O)O)O)O)C(=O)N)N(C)C)O	CC(C)[C@@H](CC1=CC(=C(C=C1)OC)OCCCOC)C[C@@H]([C@H](C[C@@H](C(C)C)C(=O)NCC(C)(C)C(=O)N)O)N
Dronedarone	Aliskiren	0	DB04855	DB09026	CCCCC1=C(C2=C(O1)C=CC(=C2)NS(=O)(=O)C)C(=O)C3=CC=C(C=C3)OCCCN(CCCC)CCCC	CC(C)[C@@H](CC1=CC(=C(C=C1)OC)OCCCOC)C[C@@H]([C@H](C[C@@H](C(C)C)C(=O)NCC(C)(C)C(=O)N)O)N
Drospirenone	Aliskiren	30	DB01395	DB09026	C[C@]12CCC(=O)C=C1[C@@H]3C[C@@H]3[C@@H]4[C@@H]2CC[C@]5([C@H]4[C@@H]6C[C@@H]6[C@@]57CCC(=O)O7)C	CC(C)[C@@H](CC1=CC(=C(C=C1)OC)OCCCOC)C[C@@H]([C@H](C[C@@H](C(C)C)C(=O)NCC(C)(C)C(=O)N)O)N
Duloxetine	Aliskiren	17	DB00476	DB09026	CNCC[C@@H](C1=CC=CS1)OC2=CC=CC3=CC=CC=C32	CC(C)[C@@H](CC1=CC(=C(C=C1)OC)OCCCOC)C[C@@H]([C@H](C[C@@H](C(C)C)C(=O)NCC(C)(C)C(=O)N)O)N
Efonidipine	Aliskiren	7	DB09235	DB09026	CC1=C(C(C(=C(N1)C)P2(=O)OCC(CO2)(C)C)C3=CC(=CC=C3)[N+](=O)[O-])C(=O)OCCN(CC4=CC=CC=C4)C5=CC=CC=C5	CC(C)[C@@H](CC1=CC(=C(C=C1)OC)OCCCOC)C[C@@H]([C@H](C[C@@H](C(C)C)C(=O)NCC(C)(C)C(=O)N)O)N
Enzalutamide	Aliskiren	3	DB08899	DB09026	CC1(C(=O)N(C(=S)N1C2=CC(=C(C=C2)C(=O)NC)F)C3=CC(=C(C=C3)C#N)C(F)(F)F)C	CC(C)[C@@H](CC1=CC(=C(C=C1)OC)OCCCOC)C[C@@H]([C@H](C[C@@H](C(C)C)C(=O)NCC(C)(C)C(=O)N)O)N
Eplerenone	Aliskiren	1	DB00700	DB09026	C[C@]12CCC(=O)C=C1C[C@H]([C@@H]3[C@]24[C@H](O4)C[C@]5([C@H]3CC[C@@]56CCC(=O)O6)C)C(=O)OC	CC(C)[C@@H](CC1=CC(=C(C=C1)OC)OCCCOC)C[C@@H]([C@H](C[C@@H](C(C)C)C(=O)NCC(C)(C)C(=O)N)O)N
Epoprostenol	Aliskiren	7	DB01240	DB09026	CCCCC[C@@H](/C=C/[C@H]1[C@@H](C[C@H]2[C@@H]1C/C(=C/CCCC(=O)O)/O2)O)O	CC(C)[C@@H](CC1=CC(=C(C=C1)OC)OCCCOC)C[C@@H]([C@H](C[C@@H](C(C)C)C(=O)NCC(C)(C)C(=O)N)O)N
Eprosartan	Aliskiren	30	DB00876	DB09026	CCCCC1=NC=C(N1CC2=CC=C(C=C2)C(=O)O)/C=C(\CC3=CC=CS3)/C(=O)O	CC(C)[C@@H](CC1=CC(=C(C=C1)OC)OCCCOC)C[C@@H]([C@H](C[C@@H](C(C)C)C(=O)NCC(C)(C)C(=O)N)O)N
Erythromycin	Aliskiren	0	DB00199	DB09026	CC[C@@H]1[C@@]([C@@H]([C@H](C(=O)[C@@H](C[C@@]([C@@H]([C@H]([C@@H]([C@H](C(=O)O1)C)O[C@H]2C[C@@]([C@H]([C@@H](O2)C)O)(C)OC)C)O[C@H]3[C@@H]([C@H](C[C@H](O3)C)N(C)C)O)(C)O)C)C)O)(C)O	CC(C)[C@@H](CC1=CC(=C(C=C1)OC)OCCCOC)C[C@@H]([C@H](C[C@@H](C(C)C)C(=O)NCC(C)(C)C(=O)N)O)N
Etodolac	Aliskiren	9	DB00749	DB09026	CCC1=C2C(=CC=C1)C3=C(N2)C(OCC3)(CC)CC(=O)O	CC(C)[C@@H](CC1=CC(=C(C=C1)OC)OCCCOC)C[C@@H]([C@H](C[C@@H](C(C)C)C(=O)NCC(C)(C)C(=O)N)O)N
Etoricoxib	Aliskiren	9	DB01628	DB09026	CC1=NC=C(C=C1)C2=C(C=C(C=N2)Cl)C3=CC=C(C=C3)S(=O)(=O)C	CC(C)[C@@H](CC1=CC(=C(C=C1)OC)OCCCOC)C[C@@H]([C@H](C[C@@H](C(C)C)C(=O)NCC(C)(C)C(=O)N)O)N
[truncated: 32,269 more rows]

## Sheet: S3_train_DDI
Drug1_ID	Drug2_ID	Y	Neg samples
DB12001	DB01118	1	DB01245$t
DB12001	DB00673	2	DB11638$t
DB12001	DB00289	0	DB06700$h
DB12001	DB00188	0	DB06736$h
DB12001	DB00564	3	DB09232$h
DB12001	DB09063	1	DB04861$h
DB12001	DB01211	1	DB00741$h
DB12001	DB00872	2	DB00470$t
DB01254	DB12001	2	DB00695$h
DB00320	DB12001	0	DB00228$t
DB00343	DB12001	0	DB00185$t
DB00997	DB12001	2	DB00390$h
DB06210	DB12001	2	DB00731$t
DB00199	DB12001	0	DB01403$t
DB01590	DB12001	2	DB00947$t
DB00619	DB12001	0	DB01120$t
DB11633	DB12001	2	DB00622$h
DB00270	DB12001	0	DB01437$h
DB08820	DB12001	2	DB06637$t
DB09195	DB12001	2	DB00933$t
DB00227	DB12001	0	DB00564$h
DB09280	DB12001	3	DB00242$t
DB06595	DB12001	3	DB00876$h
DB09049	DB12001	2	DB01170$t
DB01149	DB12001	1	DB00623$h
DB09048	DB12001	2	DB00887$h
DB06736	DB05812	0	DB14011$h
DB01418	DB05812	2	DB05246$t
DB00316	DB05812	2	DB01204$t
DB06594	DB05812	2	DB11560$h
DB01426	DB05812	2	DB00169$h
DB00518	DB05812	2	DB01262$h
DB00918	DB05812	2	DB00317$h
DB06203	DB05812	2	DB08882$h
DB00969	DB05812	2	DB09232$t
DB00866	DB05812	2	DB00179$h
DB06403	DB05812	0	DB00211$h
DB01223	DB05812	2	DB00356$t
DB01118	DB05812	2	DB00211$h
DB00321	DB05812	2	DB01262$t
DB00613	DB05812	2	DB04855$h
DB00543	DB05812	2	DB00542$h
DB00276	DB05812	2	DB00772$h
DB00261	DB05812	2	DB04817$t
DB00673	DB05812	2	DB00754$h
DB01429	DB05812	2	DB01259$h
DB01238	DB05812	2	DB01396$t
DB06216	DB05812	2	DB06292$t
DB00637	DB05812	2	DB01222$t
DB00289	DB05812	2	DB00446$h
DB01076	DB05812	2	DB04946$h
DB06626	DB05812	2	DB09232$t
DB00245	DB05812	2	DB00810$t
DB01244	DB05812	2	DB00603$t
DB00195	DB05812	2	DB00270$h
DB00307	DB05812	0	DB09223$t
DB00612	DB05812	2	DB00324$t
DB00559	DB05812	2	DB00841$t
DB09128	DB05812	2	DB00321$t
DB05541	DB05812	0	DB00949$h
DB00297	DB05812	2	DB00531$t
DB01156	DB05812	2	DB00749$t
DB00490	DB05812	2	DB00166$h
DB08875	DB05812	0	DB00612$h
DB01197	DB05812	2	DB00934$h
DB00564	DB05812	3	DB06637$t
DB00748	DB05812	2	DB00947$t
DB06016	DB05812	2	DB01234$t
DB00262	DB05812	2	DB00491$t
DB01136	DB05812	2	DB00993$h
DB00482	DB05812	0	DB09229$h
DB09063	DB05812	2	DB08820$h
DB00439	DB05812	2	DB00668$t
DB00185	DB05812	2	DB09285$t
DB00446	DB05812	0	DB00188$t
DB00608	DB05812	2	DB00703$t
DB01114	DB05812	2	DB00358$t
DB00477	DB05812	2	DB00754$t
DB00672	DB05812	0	DB00678$t
DB00356	DB05812	2	DB00411$t
DB01166	DB05812	2	DB00916$t
DB01012	DB05812	2	DB00772$t
DB00568	DB05812	2	DB00712$t
DB00215	DB05812	2	DB08899$h
DB01211	DB05812	0	DB00035$t
DB01407	DB05812	2	DB00829$h
DB01242	DB05812	2	DB00327$h
DB00758	DB05812	38	DB00928$t
DB05812	DB01559	0	DB00819$t
DB05812	DB00318	2	DB00451$t
DB05812	DB00872	2	DB09262$t
DB05812	DB00924	2	DB01076$t
DB05812	DB00531	2	DB01136$t
DB05812	DB08912	3	DB01242$t
DB05812	DB00851	2	DB00204$t
DB05812	DB00496	2	DB04835$t
DB05812	DB01254	2	DB01013$h
DB05812	DB00694	2	DB00363$h
DB05812	DB05351	0	DB06700$t
DB05812	DB06701	2	DB06691$t
DB05812	DB01576	2	DB00847$h
DB05812	DB00514	2	DB01043$h
DB05812	DB00829	2	DB01196$h
DB05812	DB00266	0	DB00619$h
DB05812	DB00390	18	DB01466$h
DB05812	DB00320	0	DB00814$t
DB05812	DB00917	2	DB01280$t
DB05812	DB03756	0	DB01114$h
DB05812	DB00757	2	DB01240$t
DB05812	DB01184	2	DB06203$t
DB05812	DB00843	2	DB01101$h
DB05812	DB00869	0	DB00959$h
DB05812	DB00997	2	DB00977$h
DB05812	DB04855	2	DB00997$h
DB05812	DB00476	2	DB09123$t
DB05812	DB09039	2	DB06016$t
DB05812	DB13874	2	DB00445$h
DB05812	DB00751	2	DB01244$t
DB05812	DB01240	0	DB01233$h
DB05812	DB00696	2	DB00343$h
DB05812	DB00199	0	DB00977$t
DB05812	DB01175	2	DB01364$h
DB05812	DB00736	0	DB01101$h
DB05812	DB00783	2	DB00866$t
DB05812	DB13953	2	DB00612$h
DB05812	DB00655	2	DB00869$t
DB05812	DB00898	2	DB04920$h
DB05812	DB01466	2	DB00521$h
DB05812	DB09166	0	DB04817$h
DB05812	DB00749	0	DB13874$t
DB05812	DB00773	2	DB00216$h
DB05812	DB00927	0	DB01120$h
DB05812	DB06702	2	DB00389$t
DB05812	DB01195	2	DB00810$t
DB05812	DB04841	2	DB00977$h
DB05812	DB00544	2	DB00749$h
DB05812	DB00472	2	DB01002$h
DB05812	DB00623	2	DB00907$t
DB05812	DB00712	0	DB01403$t
DB05812	DB00499	2	DB00762$h
DB05812	DB01095	2	DB01050$h
DB05812	DB00983	2	DB01590$t
DB05812	DB01320	3	DB00514$h
DB05812	DB00998	2	DB00245$h
DB05812	DB00674	2	DB01403$h
DB05812	DB00317	2	DB00451$h
DB05812	DB01120	0	DB00758$t
DB05812	DB01067	0	DB00542$h
DB05812	DB01016	0	DB00390$h
DB05812	DB00629	2	DB01262$t
DB05812	DB01018	0	DB01094$t
DB05812	DB01218	2	DB01275$t
DB05812	DB01159	2	DB00918$t
DB05812	DB01094	2	DB00714$t
DB05812	DB01355	2	DB09166$h
DB05812	DB05381	0	DB01039$t
DB05812	DB00327	2	DB05351$t
DB05812	DB09053	2	DB01016$t
DB05812	DB01050	2	DB01396$h
DB05812	DB11737	2	DB01068$t
DB05812	DB01181	2	DB00363$h
DB05812	DB04946	2	DB09231$h
DB05812	DB00619	2	DB05381$t
DB05812	DB00458	2	DB09061$t
DB05812	DB00724	2	DB00316$t
DB05812	DB01029	2	DB00290$h
DB05812	DB11633	2	DB00290$h
DB05812	DB00270	0	DB01283$t
DB05812	DB08820	2	DB00280$t
DB05812	DB01221	2	DB01559$t
DB05812	DB00448	2	DB00491$t
DB05812	DB01259	2	DB00700$t
DB05812	DB11560	0	DB00459$t
DB05812	DB01235	2	DB00357$t
DB05812	DB08918	2	DB09167$t
DB05812	DB00281	2	DB00748$h
DB05812	DB00589	2	DB06702$h
DB05812	DB00455	2	DB00559$h
DB05812	DB04871	2	DB00933$h
DB05812	DB00678	2	DB01126$t
DB05812	DB00227	0	DB00122$t
DB05812	DB01283	2	DB11148$h
DB05812	DB08932	0	DB01071$h
DB05812	DB00772	2	DB01252$t
DB05812	DB00934	2	DB00963$t
DB05812	DB00814	2	DB00006$h
DB05812	DB00371	0	DB06772$t
DB05812	DB01071	2	DB01013$h
DB05812	DB00933	2	DB01577$h
DB05812	DB00333	2	DB00928$t
DB05812	DB01577	2	DB00445$h
DB05812	DB01403	2	DB00572$t
DB05812	DB05246	0	DB00714$t
DB05812	DB00422	2	DB04845$t
DB05812	DB00849	0	DB01011$h
DB05812	DB01233	2	DB00996$t
DB05812	DB00264	2	DB00731$h
DB05812	DB00916	0	DB09262$t
DB05812	DB00379	2	DB01395$t
DB05812	DB08893	2	DB01327$t
DB05812	DB00370	2	DB00490$h
DB05812	DB00648	3	DB06700$t
DB05812	DB01171	2	DB00668$t
DB05812	DB00471	0	DB00318$h
DB05812	DB14011	0	DB00898$t
DB05812	DB00788	2	DB00215$h
DB05812	DB00731	2	DB00678$h
DB05812	DB01149	2	DB00261$t
DB05812	DB09048	2	DB01280$h
DB05812	DB00622	2	DB01050$h
DB01193	DB06736	9	DB04946$t
DB01193	DB13783	4	DB06701$h
DB01193	DB00414	10	DB00637$h
DB01193	DB03128	1	DB00998$t
DB01193	DB00802	13	DB00612$h
DB01193	DB00346	7	DB00673$h
DB01193	DB01246	7	DB09262$h
DB01193	DB00866	7	DB00956$h
DB01193	DB01122	13	DB01215$h
DB01193	DB06403	7	DB01400$h
DB01193	DB00594	1	DB00379$h
DB01193	DB01223	29	DB01118$t
DB01193	DB01118	15	DB00204$t
DB01193	DB00381	7	DB06702$t
DB01193	DB01351	3	DB00402$t
DB01193	DB00613	0	DB00297$t
DB01193	DB00182	1	DB01283$t
DB01193	DB00714	20	DB09235$t
DB01193	DB05676	9	DB00318$t
DB01193	DB01274	29	DB01320$h
DB01193	DB01238	7	DB00543$h
DB01193	DB00289	32	DB09039$h
DB01193	DB06237	25	DB00869$t
DB01193	DB01408	29	DB06594$h
DB01193	DB00436	7	DB01097$h
DB01193	DB00865	20	DB01275$t
DB01193	DB01244	7	DB00297$h
DB01193	DB00195	7	DB13874$t
DB01193	DB00612	7	DB01076$t
DB01193	DB00188	1	DB06700$h
DB01193	DB00559	7	DB00813$t
DB01193	DB00484	25	DB00266$h
DB01193	DB01200	20	DB06736$t
DB01193	DB00297	2	DB08912$h
DB01193	DB00248	33	DB00470$t
DB01193	DB00796	7	DB00270$h
DB01193	DB01197	7	DB01006$t
DB01193	DB00411	1	DB00392$t
DB01193	DB01136	17	DB00745$h
DB01193	DB00482	9	DB01217$h
DB01193	DB04846	1	DB00724$h
DB01193	DB09063	13	DB00459$h
DB01193	DB00185	1	DB08932$t
DB01193	DB00608	0	DB09462$h
DB01193	DB00477	7	DB01009$h
DB01193	DB00672	10	DB09223$h
DB01193	DB09232	1	DB00470$h
DB01193	DB01407	1	DB09061$t
DB01193	DB00631	1	DB06716$h
DB01193	DB01242	1	DB00876$t
DB01193	DB00872	1	DB13953$h
DB01193	DB06292	1	DB00484$h
DB01193	DB01245	13	DB00215$t
DB01193	DB06700	2	DB00281$t
DB01193	DB00633	20	DB00949$h
DB01193	DB01119	7	DB01012$t
DB01193	DB00586	9	DB09048$h
DB01193	DB00861	9	DB01018$t
DB01193	DB01396	13	DB06702$t
DB01193	DB00390	13	DB00458$t
DB01193	DB00320	20	DB01408$t
DB01193	DB00343	7	DB04817$t
DB01193	DB00280	13	DB00289$h
DB01193	DB00841	1	DB09214$t
DB01193	DB00843	13	DB00990$h
DB01193	DB00869	7	DB01466$h
DB01193	DB00470	22	DB00876$t
DB01193	DB04855	13	DB00445$h
DB01193	DB00476	17	DB00700$t
DB01193	DB09235	7	DB00674$h
DB01193	DB01364	1	DB00443$t
DB01193	DB00668	20	DB01050$h
DB01193	DB00700	1	DB06230$t
DB01193	DB01240	7	DB04845$h
DB01193	DB01253	33	DB00472$t
DB01193	DB00696	20	DB06716$h
DB01193	DB00749	9	DB00035$h
DB01193	DB01628	9	DB06210$h
DB01193	DB00813	13	DB00472$h
DB00712	DB01193	9	DB01274$h
DB00983	DB01193	29	DB06016$t
DB00695	DB01193	1	DB01262$h
DB00674	DB01193	13	DB01252$h
DB01120	DB01193	10	DB00736$h
DB01067	DB01193	10	DB09223$h
DB01016	DB01193	10	DB00470$h
DB00629	DB01193	20	DB00869$h
DB01170	DB01193	7	DB08820$h
DB01159	DB01193	1	DB00346$t
DB01355	DB01193	3	DB01262$h
DB01275	DB01193	7	DB09039$t
DB01050	DB01193	9	DB01242$t
DB00458	DB01193	1	DB00544$h
DB05039	DB01193	29	DB01012$t
DB01029	DB01193	7	DB00998$h
DB11633	DB01193	2	DB06774$h
DB00753	DB01193	1	DB01039$t
DB00677	DB01193	13	DB00518$h
DB00270	DB01193	7	DB09462$t
DB01009	DB01193	9	DB05676$t
DB01097	DB01193	9	DB05039$h
DB00528	DB01193	7	DB00764$t
DB01002	DB01193	1	DB09048$h
DB01235	DB01193	17	DB09214$t
DB13139	DB01193	29	DB00564$h
DB00281	DB01193	2	DB01228$h
DB00678	DB01193	7	DB00674$t
DB09212	DB01193	9	DB01156$t
DB09280	DB01193	3	DB00333$t
DB01283	DB01193	9	DB01184$t
DB08932	DB01193	7	DB00471$t
DB00772	DB01193	13	DB00482$t
DB00179	DB01193	9	DB00882$t
DB00358	DB01193	13	DB00731$h
DB01043	DB01193	13	DB00402$h
DB00933	DB01193	7	DB00882$h
DB04817	DB01193	9	DB01156$t
DB01577	DB01193	20	DB01118$t
DB00703	DB01193	1	DB00006$t
DB01403	DB01193	7	DB04794$t
DB00353	DB01193	33	DB06594$t
DB00849	DB01193	3	DB00115$t
DB01233	DB01193	13	DB13074$h
DB00264	DB01193	2	DB06230$h
DB01171	DB01193	7	DB00248$t
DB00486	DB01193	1	DB01170$h
DB00788	DB01193	9	DB00451$h
DB04861	DB01193	7	DB00622$t
DB01149	DB01193	2	DB00389$t
DB01400	DB01193	13	DB00927$t
DB00622	DB01193	7	DB09229$h
DB13783	DB06736	1	DB00471$t
DB01418	DB06736	11	DB01396$h
DB00240	DB06736	1	DB00678$t
DB00866	DB06736	9	DB01244$t
DB00594	DB06736	9	DB00907$h
DB01118	DB06736	0	DB00188$t
DB06263	DB06736	19	DB11560$t
DB01435	DB06736	1	DB00358$h
DB05676	DB06736	1	DB01149$h
DB00673	DB06736	8	DB11633$t
DB00278	DB06736	11	DB01018$t
DB01014	DB06736	31	DB01016$t
DB00436	DB06736	4	DB00321$h
DB00443	DB06736	1	DB00924$h
DB12364	DB06736	40	DB00704$t
DB00612	DB06736	9	DB00321$t
DB00006	DB06736	11	DB00876$h
DB01222	DB06736	1	DB00248$t
DB00887	DB06736	4	DB00898$t
DB00796	DB06736	1	DB00990$h
DB01101	DB06736	0	DB01351$t
DB01197	DB06736	1	DB09212$t
DB00564	DB06736	8	DB04920$h
DB00521	DB06736	9	DB01244$t
DB00482	DB06736	1	DB06774$t
DB04846	DB06736	9	DB00754$t
DB09063	DB06736	2	DB09039$t
DB00608	DB06736	1	DB01014$t
DB01410	DB06736	1	DB01212$t
DB01013	DB06736	1	DB01212$t
DB05219	DB06736	0	DB06772$h
DB08912	DB06736	3	DB06203$t
DB00035	DB06736	1	DB01238$t
DB01234	DB06736	1	DB00741$t
DB09214	DB06736	1	DB01262$t
DB00266	DB06736	11	DB09053$h
DB00861	DB06736	1	DB01296$h
DB00390	DB06736	2	DB00872$t
DB00917	DB06736	4	DB00643$h
DB09167	DB06736	0	DB01013$h
DB00997	DB06736	19	DB00875$t
DB01395	DB06736	30	DB11691$t
DB00584	DB06736	1	DB00242$t
DB00467	DB06736	34	DB00764$h
DB00445	DB06736	19	DB00280$h
DB01240	DB06736	4	DB00333$t
DB00876	DB06736	1	DB00242$t
DB00655	DB06736	1	DB00467$h
DB01628	DB06736	1	DB01043$h
DB00180	DB06736	1	DB00320$h
DB00544	DB06736	0	DB00281$h
DB00712	DB06736	1	DB00227$t
DB01095	DB06736	0	DB01245$t
DB00695	DB06736	4	DB00445$h
DB01275	DB06736	9	DB08912$t
DB00741	DB06736	1	DB06410$h
DB01050	DB06736	1	DB08820$t
DB01009	DB06736	1	DB00731$h
DB01097	DB06736	0	DB01400$t
DB01137	DB06736	34	DB00446$h
DB00227	DB06736	0	DB08882$t
DB09212	DB06736	1	DB06691$h
DB09280	DB06736	3	DB09285$t
DB01283	DB06736	1	DB00441$t
DB00814	DB06736	1	DB12483$h
DB04817	DB06736	1	DB00389$h
DB00959	DB06736	1	DB00564$t
DB00264	DB06736	9	DB00211$t
DB06595	DB06736	0	DB01170$h
DB00764	DB06736	1	DB05541$t
DB09285	DB06736	1	DB00422$h
DB00788	DB06736	1	DB00266$h
DB04861	DB06736	9	DB01149$t
DB00622	DB06736	0	DB01587$h
DB00819	DB13783	4	DB01466$t
DB00240	DB13783	1	DB01238$t
DB06403	DB13783	4	DB01590$t
DB00594	DB13783	4	DB01587$t
DB00381	DB13783	4	DB00245$h
DB01435	DB13783	1	DB01246$h
DB01274	DB13783	4	DB06595$h
DB00278	DB13783	40	DB08912$t
DB01408	DB13783	4	DB01166$h
DB00542	DB13783	4	DB00714$h
DB00436	DB13783	4	DB00521$t
DB01244	DB13783	4	DB00745$h
DB00443	DB13783	1	DB00934$h
DB00195	DB13783	4	DB00613$h
DB00006	DB13783	40	DB01242$t
DB00559	DB13783	4	DB00248$h
DB00484	DB13783	4	DB00422$h
DB01222	DB13783	1	DB01223$t
DB00887	DB13783	4	DB00555$h
DB00796	DB13783	4	DB01590$t
DB01197	DB13783	4	DB00439$t
DB00411	DB13783	4	DB04845$h
DB00521	DB13783	4	DB00907$t
DB01136	DB13783	4	DB00564$t
DB00482	DB13783	1	DB00861$h
DB04846	DB13783	4	DB06016$h
DB00608	DB13783	1	DB04946$t
DB00122	DB13783	4	DB01253$h
DB01410	DB13783	1	DB01234$t
DB01407	DB13783	4	DB00527$t
DB01013	DB13783	1	DB00636$t
DB00872	DB13783	4	DB11633$h
DB00694	DB13783	19	DB00783$t
DB01234	DB13783	1	DB00973$h
DB09214	DB13783	1	DB00835$h
DB01119	DB13783	4	DB06282$t
DB00586	DB13783	1	DB00240$t
DB00266	DB13783	40	DB09230$t
DB00861	DB13783	2	DB00317$h
DB00917	DB13783	4	DB04946$h
DB00869	DB13783	4	DB00207$t
DB00997	DB13783	19	DB01195$h
DB09235	DB13783	4	DB01280$t
DB00584	DB13783	4	DB00841$t
DB00467	DB13783	34	DB00668$h
DB00668	DB13783	4	DB06410$t
DB00445	DB13783	19	DB00278$t
DB00700	DB13783	4	DB00773$h
DB01240	DB13783	4	DB01296$t
DB00655	DB13783	1	DB04908$t
DB01628	DB13783	1	DB00446$h
DB01023	DB13783	4	DB01014$h
DB00180	DB13783	1	DB00933$t
DB00324	DB13783	1	DB00861$h
DB00712	DB13783	1	DB12001$t
DB00983	DB13783	4	DB00371$h
DB00695	DB13783	57	DB00528$h
DB00629	DB13783	4	DB00757$h
DB01018	DB13783	4	DB01193$t
DB01275	DB13783	4	DB00998$t
DB00741	DB13783	1	DB01431$h
DB01050	DB13783	1	DB01219$h
DB01029	DB13783	4	DB05246$t
DB00270	DB13783	4	DB00134$t
DB01009	DB13783	1	DB01196$h
DB01097	DB13783	1	DB00736$t
DB00528	DB13783	4	DB01014$t
DB01137	DB13783	34	DB00969$t
DB13139	DB13783	4	DB01403$h
DB00678	DB13783	4	DB01400$h
DB09212	DB13783	1	DB00619$t
DB01046	DB13783	4	DB01429$t
DB01283	DB13783	1	DB09053$h
DB08932	DB13783	4	DB00280$h
DB00179	DB13783	1	DB01212$t
DB00814	DB13783	1	DB00677$t
DB09338	DB13783	4	DB01170$t
DB04817	DB13783	1	DB00402$t
DB00703	DB13783	4	DB00215$h
DB00959	DB13783	1	DB00443$t
DB00264	DB13783	4	DB00714$h
DB00211	DB13783	4	DB00521$t
DB00764	DB13783	1	DB00356$t
DB09285	DB13783	1	DB00371$h
DB00788	DB13783	1	DB00917$t
DB04861	DB13783	4	DB11633$h
DB00622	DB13783	4	DB05351$t
DB00316	DB01418	11	DB00959$h
DB00414	DB01418	11	DB01114$t
DB00321	DB01418	11	DB00494$h
DB01351	DB01418	8	DB04835$t
DB00543	DB01418	11	DB06410$h
DB00261	DB01418	11	DB01200$h
DB01435	DB01418	11	DB00927$h
DB00673	DB01418	2	DB06292$t
DB00278	DB01418	11	DB00998$t
DB00289	DB01418	0	DB01253$t
DB00993	DB01418	35	DB00353$h
DB00207	DB01418	0	DB03756$t
DB01014	DB01418	11	DB01426$h
DB01128	DB01418	2	DB06403$h
DB00006	DB01418	11	DB00555$h
DB00188	DB01418	0	DB06736$h
DB00559	DB01418	8	DB11691$t
DB01101	DB01418	2	DB00748$h
DB00564	DB01418	3	DB00343$h
DB00389	DB01418	35	DB01002$t
DB01327	DB01418	11	DB00307$t
DB01212	DB01418	11	DB01234$t
DB00482	DB01418	11	DB05381$h
DB09063	DB01418	2	DB01246$h
DB00608	DB01418	11	DB00414$t
DB00672	DB01418	11	DB00390$t
DB00169	DB01418	0	DB14006$t
DB00215	DB01418	0	DB00640$t
DB01211	DB01418	0	DB12364$t
DB01242	DB01418	11	DB00321$t
DB00758	DB01418	11	DB00990$h
DB00872	DB01418	2	DB04839$t
DB05219	DB01418	0	DB04794$t
DB00924	DB01418	11	DB00916$h
DB04839	DB01418	3	DB01245$h
DB08912	DB01418	3	DB00501$h
DB01254	DB01418	11	DB01218$t
DB06700	DB01418	1	DB00819$h
DB06701	DB01418	2	DB14006$t
DB00586	DB01418	11	DB01355$h
DB00266	DB01418	11	DB06701$h
DB09123	DB01418	35	DB00180$t
DB00255	DB01418	35	DB00320$t
DB00861	DB01418	11	DB00327$h
DB00320	DB01418	0	DB01161$h
DB00343	DB01418	0	DB05039$t
DB04855	DB01418	2	DB00973$t
DB01395	DB01418	35	DB09128$t
DB00476	DB01418	11	DB00998$t
DB00467	DB01418	11	DB11633$t
DB08899	DB01418	3	DB06716$h
DB00751	DB01418	11	DB00324$t
DB01240	DB01418	11	DB01280$t
DB00199	DB01418	2	DB00035$t
DB01175	DB01418	11	DB00357$h
DB09119	DB01418	0	DB00758$t
DB00736	DB01418	2	DB00357$h
DB00783	DB01418	35	DB00714$h
DB01196	DB01418	35	DB00696$h
DB00655	DB01418	35	DB06595$h
DB00898	DB01418	3	DB00875$t
DB00977	DB01418	35	DB00470$h
DB00754	DB01418	11	DB08815$t
DB00749	DB01418	11	DB01466$h
DB00294	DB01418	35	DB00574$t
DB00773	DB01418	11	DB00343$t
DB01628	DB01418	11	DB01559$h
DB01039	DB01418	11	DB11691$t
DB00544	DB01418	2	DB00589$t
DB00712	DB01418	11	DB08882$h
DB01095	DB01418	0	DB00956$t
DB00317	DB01418	11	DB00392$t
DB01120	DB01418	11	DB00882$h
DB01067	DB01418	11	DB01246$h
DB01437	DB01418	8	DB00796$t
DB00400	DB01418	3	DB00602$h
DB01355	DB01418	8	DB00451$t
DB09053	DB01418	1	DB00804$h
DB01050	DB01418	11	DB09462$h
DB01181	DB01418	11	DB08882$t
DB00619	DB01418	0	DB00749$t
DB00458	DB01418	11	DB01437$t
DB01029	DB01418	0	DB01252$t
DB11633	DB01418	2	DB01137$h
DB00602	DB01418	11	DB01403$h
DB00448	DB01418	2	DB01254$t
DB01097	DB01418	11	DB01400$h
DB01137	DB01418	11	DB01101$h
DB08918	DB01418	1	DB06691$h
DB00367	DB01418	35	DB09049$h
DB00451	DB01418	11	DB00696$h
DB00281	DB01418	0	DB01039$t
DB01583	DB01418	11	DB01262$t
DB09195	DB01418	2	DB03128$h
DB00678	DB01418	0	DB00959$h
DB00227	DB01418	0	DB00712$h
DB09212	DB01418	11	DB00979$t
DB09280	DB01418	3	DB12483$t
DB01283	DB01418	11	DB01136$h
DB00179	DB01418	11	DB00804$h
DB04817	DB01418	11	DB06691$h
DB00763	DB01418	35	DB01197$h
DB00422	DB01418	2	DB00543$h
DB00849	DB01418	8	DB05351$h
DB00916	DB01418	2	DB00749$h
DB00379	DB01418	0	DB01213$t
DB06595	DB01418	0	DB09061$h
DB00648	DB01418	3	DB09235$t
DB01171	DB01418	0	DB00436$t
DB00745	DB01418	0	DB01280$t
DB00788	DB01418	11	DB13874$h
DB01149	DB01418	0	DB00389$t
DB09048	DB01418	2	DB00276$h
DB01118	DB00316	0	DB00389$h
DB01351	DB00316	8	DB00861$t
DB00673	DB00316	2	DB00593$h
DB01238	DB00316	3	DB00637$h
DB00289	DB00316	0	DB04908$t
DB01076	DB00316	1	DB00633$h
DB00207	DB00316	0	DB00491$t
DB00195	DB00316	0	DB00712$t
DB00188	DB00316	0	DB00836$t
DB01200	DB00316	1	DB00993$h
DB01156	DB00316	0	DB04861$t
DB01101	DB00316	0	DB01252$t
DB00564	DB00316	8	DB00392$t
DB00482	DB00316	0	DB11560$t
DB00439	DB00316	2	DB00327$t
DB00608	DB00316	0	DB00484$t
DB00477	DB00316	0	DB00947$t
DB00169	DB00316	0	DB00290$h
DB00501	DB00316	0	DB00470$h
DB01012	DB00316	0	DB00814$t
DB00215	DB00316	0	DB00528$t
DB01211	DB00316	0	DB12364$t
DB01242	DB00316	0	DB00898$h
DB00363	DB00316	0	DB00400$h
DB00907	DB00316	0	DB00655$t
DB00872	DB00316	2	DB11691$t
DB05219	DB00316	0	DB00979$t
DB04839	DB00316	3	DB00764$h
DB00316	DB08912	3	DB00673$t
DB00316	DB00496	0	DB00261$h
DB00316	DB01254	51	DB00677$t
DB00316	DB00320	1	DB11148$h
DB00316	DB00343	0	DB00983$t
DB00316	DB09167	0	DB00613$t
DB00316	DB00997	2	DB01068$h
DB00316	DB09039	0	DB00199$h
DB00316	DB08899	3	DB00248$t
DB00316	DB01253	1	DB00636$t
DB00316	DB00696	1	DB00714$t
DB00316	DB00199	0	DB00772$h
DB00316	DB00898	51	DB00648$t
DB00316	DB01590	2	DB00998$t
DB00316	DB01023	0	DB00773$t
DB00316	DB00544	0	DB06777$h
DB00316	DB01320	3	DB11737$t
DB00316	DB09053	2	DB00292$t
DB00316	DB00619	51	DB00343$h
DB00316	DB00458	0	DB00934$h
DB00316	DB11633	2	DB00557$h
DB00316	DB08820	2	DB08882$h
DB00316	DB01097	0	DB00182$t
DB00316	DB00281	0	DB00436$h
DB00316	DB00589	1	DB01184$h
DB00316	DB04871	0	DB00678$h
DB00316	DB09195	2	DB00887$t
DB00316	DB00678	0	DB00501$t
DB00316	DB00227	2	DB01252$t
DB00316	DB09280	2	DB00593$h
DB00316	DB00333	0	DB01244$t
DB00316	DB01403	0	DB00486$t
DB00316	DB00353	1	DB06282$h
DB00316	DB00849	8	DB04871$t
DB00316	DB00264	0	DB00381$h
DB00316	DB01011	2	DB13874$h
DB00316	DB00379	0	DB01156$h
DB00316	DB08893	0	DB01587$h
DB00316	DB09049	2	DB00499$t
DB00316	DB09048	2	DB01429$h
DB00316	DB00622	0	DB01466$h
DB00819	DB00802	1	DB00629$t
DB00819	DB00182	19	DB00471$t
DB00819	DB01076	1	DB09123$t
DB00819	DB01014	1	DB09039$h
DB00819	DB00865	19	DB13074$t
DB00819	DB01194	1	DB00555$h
DB00819	DB01200	1	DB01033$t
DB00819	DB00248	1	DB13783$h
DB00819	DB00796	28	DB00146$h
DB00819	DB00564	2	DB08882$h
DB00819	DB00439	2	DB00411$t
DB00819	DB00318	1	DB01149$t
DB00819	DB01576	19	DB04835$t
DB00819	DB00861	1	DB01283$t
DB00819	DB00320	1	DB01161$h
DB00819	DB00869	1	DB05219$h
DB00819	DB01253	1	DB12364$t
DB00819	DB01466	1	DB00363$t
DB00819	DB01195	2	DB00559$t
DB00819	DB01095	2	DB01407$t
DB00819	DB01320	1	DB00199$h
DB00819	DB09053	2	DB05351$h
DB00819	DB00589	1	DB01013$t
DB00819	DB00227	2	DB00459$h
DB00819	DB00358	4	DB00796$t
DB00819	DB00333	1	DB04861$h
DB00819	DB01577	19	DB01118$h
DB00819	DB00353	1	DB00872$t
DB00414	DB06203	10	DB00370$h
DB00414	DB00866	10	DB00346$h
DB00414	DB01238	4	DB00204$h
DB00414	DB06216	4	DB00745$t
DB00414	DB00436	4	DB11828$h
DB00414	DB00443	4	DB00166$h
DB00414	DB00612	10	DB00367$t
DB00414	DB09128	4	DB01068$h
DB00414	DB00887	4	DB06716$t
DB00414	DB00521	10	DB00736$t
DB00414	DB01136	10	DB08899$t
DB00414	DB04846	10	DB00467$t
DB00414	DB00446	0	DB06210$h
DB00414	DB00672	10	DB00169$t
DB00414	DB00501	2	DB09230$h
DB00414	DB00363	4	DB00153$t
DB00414	DB04839	4	DB01221$t
DB00414	DB08912	4	DB06772$h
DB00414	DB01234	4	DB01418$h
DB00414	DB01119	4	DB01252$t
DB00414	DB00266	11	DB00470$t
DB00414	DB09123	4	DB04846$t
DB00414	DB00280	10	DB01327$h
DB00414	DB01395	4	DB00916$h
DB00414	DB00668	4	DB00228$t
DB00414	DB00783	4	DB00153$t
DB00414	DB00977	4	DB00470$h
DB00414	DB00294	4	DB06263$h
DB00414	DB01590	4	DB00390$h
DB00414	DB01067	10	DB00307$h
DB00414	DB00741	4	DB00357$t
DB00414	DB00367	4	DB00631$t
DB00414	DB08882	10	DB13874$t
DB00414	DB00166	10	DB00470$t
DB00414	DB08815	4	DB12010$h
DB00414	DB00603	4	DB00195$t
DB00414	DB00959	4	DB00704$h
DB00414	DB00731	10	DB06800$t
DB00414	DB04861	10	DB00242$t
DB03128	DB00866	1	DB09048$t
DB03128	DB01122	1	DB09053$h
DB03128	DB01118	0	DB00207$t
DB03128	DB00289	0	DB04908$t
DB03128	DB00195	0	DB00166$h
DB03128	DB00612	1	DB00280$t
DB03128	DB01156	0	DB00959$t
DB03128	DB00521	1	DB00963$t
DB03128	DB01136	1	DB00292$h
DB03128	DB00482	0	DB05676$h
DB03128	DB04846	1	DB00882$h
DB03128	DB00608	0	DB00745$h
DB03128	DB00477	0	DB06800$t
DB03128	DB00169	0	DB06772$h
DB03128	DB00501	0	DB01097$h
DB03128	DB01012	0	DB00869$t
DB03128	DB00363	0	DB05039$h
DB03128	DB00907	0	DB06237$t
DB03128	DB00496	0	DB00819$t
DB03128	DB01245	1	DB01320$t
DB03128	DB00843	1	DB00917$t
DB03128	DB09167	0	DB00441$h
DB03128	DB04855	0	DB00555$h
DB03128	DB00476	0	DB00882$h
DB03128	DB09039	0	DB01437$t
DB03128	DB00472	0	DB00934$h
DB03128	DB00674	1	DB00973$t
DB03128	DB00677	1	DB08875$h
DB03128	DB04871	0	DB00270$t
DB03128	DB00772	1	DB01576$t
DB03128	DB00358	1	DB04794$h
DB03128	DB01043	1	DB00459$t
DB03128	DB00333	0	DB09166$t
DB03128	DB01403	0	DB05676$h
DB03128	DB01233	1	DB00719$t
DB03128	DB00264	0	DB00712$t
DB03128	DB06595	0	DB01122$h
DB03128	DB08893	0	DB02300$h
DB03128	DB01400	1	DB00956$t
DB09123	DB00459	4	DB00292$t
DB00255	DB00459	4	DB01426$t
DB01395	DB00459	4	DB00270$t
DB00783	DB00459	4	DB00555$t
DB01196	DB00459	4	DB01119$h
DB00977	DB00459	4	DB01559$h
DB00294	DB00459	4	DB00636$h
DB00367	DB00459	4	DB01234$h
DB00603	DB00459	4	DB01320$t
DB00802	DB08897	1	DB06736$h
DB01122	DB08897	4	DB00916$h
DB00543	DB08897	4	DB14006$h
DB00572	DB08897	45	DB01005$t
DB00245	DB08897	45	DB00543$h
DB00810	DB08897	45	DB01327$h
DB00979	DB08897	45	DB04908$t
DB01245	DB08897	4	DB01235$t
DB00804	DB08897	45	DB01396$h
DB00470	DB08897	22	DB06595$h
DB00392	DB08897	45	DB01407$h
DB01466	DB08897	1	DB04946$t
DB00813	DB08897	1	DB00544$t
DB06702	DB08897	45	DB00586$h
DB00674	DB08897	4	DB00363$t
DB00956	DB08897	1	DB01559$h
DB00327	DB08897	1	DB04861$t
DB00677	DB08897	4	DB00448$h
DB00772	DB08897	4	DB00990$h
DB00358	DB08897	4	DB00289$h
DB01043	DB08897	4	DB00441$t
DB00333	DB08897	1	DB00414$h
DB01233	DB08897	4	DB09462$h
DB08893	DB08897	1	DB00521$h
DB00486	DB08897	22	DB00695$h
DB01400	DB08897	4	DB01222$h
DB01223	DB00640	4	DB00915$h
DB00564	DB00640	1	DB01275$t
DB00390	DB00640	1	DB01583$t
DB00802	DB06594	1	DB01221$t
DB00321	DB06594	1	DB13953$h
DB01351	DB06594	1	DB00978$t
DB00543	DB06594	1	DB00927$t
DB01238	DB06594	1	DB00367$h
DB00207	DB06594	2	DB00366$h
DB01086	DB06594	1	DB00357$h
DB00188	DB06594	2	DB01170$t
DB00484	DB06594	5	DB00169$t
DB00835	DB06594	1	DB09214$h
DB00297	DB06594	1	DB00872$h
DB00490	DB06594	1	DB00622$t
DB11148	DB06594	1	DB01408$t
DB00564	DB06594	1	DB01137$h
DB00748	DB06594	1	DB04835$h
DB01161	DB06594	1	DB09285$h
DB01114	DB06594	1	DB00270$t
DB00477	DB06594	1	DB08893$t
DB00356	DB06594	1	DB00990$h
DB00527	DB06594	1	DB00353$h
DB00215	DB06594	2	DB00555$h
DB01242	DB06594	1	DB08932$h
DB01068	DB06594	1	DB00584$h
DB00363	DB06594	1	DB00629$t
DB00907	DB06594	1	DB04841$t
DB01176	DB06594	1	DB00928$t
DB00924	DB06594	1	DB06237$h
DB01219	DB06594	1	DB00952$h
DB06700	DB06594	1	DB00180$t
DB00633	DB06594	1	DB00204$t
DB00829	DB06594	1	DB00866$h
DB09167	DB06594	2	DB00180$t
DB00470	DB06594	5	DB00242$t
DB00476	DB06594	1	DB00574$t
DB00228	DB06594	1	DB00969$h
DB00494	DB06594	1	DB00035$h
DB01215	DB06594	1	DB00969$t
DB00402	DB06594	1	DB00861$t
DB00898	DB06594	5	DB04920$t
DB00593	DB06594	1	DB00439$t
DB00754	DB06594	1	DB01076$t
DB01466	DB06594	1	DB06774$h
DB09166	DB06594	1	DB00496$t
DB00292	DB06594	1	DB01181$t
DB00949	DB06594	1	DB00207$t
DB00813	DB06594	1	DB00847$h
DB00472	DB06594	1	DB09229$h
DB00875	DB06594	1	DB01418$h
DB00690	DB06594	1	DB00353$t
DB01320	DB06594	1	DB01126$t
DB06716	DB06594	1	DB11737$h
DB00996	DB06594	1	DB08912$t
DB01018	DB06594	1	DB00608$h
DB01159	DB06594	1	DB00612$h
DB01355	DB06594	1	DB00166$t
DB00956	DB06594	5	DB01194$h
DB00327	DB06594	1	DB00990$h
DB00557	DB06594	5	DB00763$t
DB04946	DB06594	1	DB00357$t
DB00458	DB06594	1	DB00471$h
DB00753	DB06594	1	DB01012$t
DB01587	DB06594	1	DB13074$h
DB00555	DB06594	1	DB11633$h
DB01002	DB06594	1	DB00353$t
DB01235	DB06594	1	DB00367$h
DB08918	DB06594	1	DB00915$t
DB00455	DB06594	1	DB05676$h
DB08815	DB06594	1	DB00278$h
DB00934	DB06594	1	DB11691$h
DB09224	DB06594	1	DB00969$h
DB00371	DB06594	1	DB00166$h
DB00933	DB06594	1	DB00959$t
DB00333	DB06594	1	DB00216$h
DB05246	DB06594	1	DB00927$t
DB00379	DB06594	2	DB11638$h
DB00370	DB06594	5	DB00678$t
DB00486	DB06594	5	DB00602$h
DB01149	DB06594	1	DB06595$t
DB01118	DB01426	6	DB00898$h
DB00289	DB01426	0	DB01274$t
DB00195	DB01426	0	DB00963$t
DB00482	DB01426	0	DB00956$h
DB00608	DB01426	0	DB00977$h
DB00477	DB01426	0	DB00754$h
DB00501	DB01426	0	DB06263$h
DB01012	DB01426	0	DB01184$h
DB00215	DB01426	0	DB00813$t
DB01242	DB01426	0	DB00829$t
DB00363	DB01426	0	DB08893$h
DB00907	DB01426	0	DB13783$t
DB00496	DB01426	0	DB00695$h
DB04855	DB01426	0	DB00491$t
DB00476	DB01426	0	DB09195$h
DB06702	DB01426	12	DB05246$h
DB01426	DB00472	0	DB00572$h
DB01426	DB00458	0	DB00476$h
DB01426	DB04871	0	DB00443$h
DB01426	DB00333	0	DB08815$t
DB01426	DB00264	2	DB00924$t
DB01426	DB06595	0	DB01194$t
DB01426	DB00622	0	DB04839$h
DB00518	DB01118	0	DB00584$t
DB00518	DB00613	3	DB00963$t
DB00518	DB00289	0	DB13783$h
DB00518	DB00207	0	DB01410$h
DB00518	DB00188	0	DB00006$h
DB00518	DB00559	3	DB00714$h
DB00518	DB06772	1	DB00266$h
DB00518	DB00564	38	DB01403$h
DB09063	DB00518	2	DB03128$t
DB00608	DB00518	3	DB00836$h
DB00215	DB00518	0	DB00371$t
DB01211	DB00518	0	DB00434$t
DB00872	DB00518	2	DB00006$t
DB00531	DB00518	27	DB00907$t
DB04839	DB00518	3	DB00704$t
DB00518	DB01396	18	DB13783$h
DB00518	DB00390	18	DB00353$t
DB00518	DB09167	0	DB06263$h
DB00518	DB00997	2	DB00731$h
DB00518	DB04855	0	DB00748$h
DB00518	DB00199	0	DB09039$h
DB00518	DB01590	2	DB01418$h
DB00518	DB01320	8	DB00758$h
DB00518	DB00619	0	DB06403$t
DB00518	DB11633	2	DB00876$t
DB00518	DB00270	0	DB09280$t
DB00518	DB08820	2	DB01212$t
DB00518	DB09195	2	DB00146$t
DB00518	DB00227	0	DB01364$t
DB00518	DB09280	8	DB00245$t
DB00518	DB00379	0	DB08882$t
DB00518	DB06595	0	DB01437$h
DB00518	DB09049	2	DB09119$h
DB00518	DB01149	0	DB00346$t
DB00518	DB09048	2	DB06700$t
DB00240	DB01122	1	DB01233$h
DB00240	DB01118	0	DB04908$t
DB00240	DB01435	1	DB00527$t
DB00240	DB05676	1	DB00204$t
DB00240	DB00673	2	DB01244$h
DB00240	DB01238	3	DB01050$t
DB00240	DB00289	0	DB09061$h
DB00240	DB00436	16	DB11560$t
DB00240	DB00963	1	DB09232$h
DB00240	DB00887	16	DB00467$h
DB00240	DB00564	8	DB00631$h
DB00240	DB00608	1	DB01171$t
DB00240	DB00872	2	DB05676$t
DB00240	DB08912	3	DB04946$h
DB00240	DB01254	2	DB00006$h
DB00240	DB01245	1	DB00289$h
DB00240	DB00255	2	DB00527$t
DB00240	DB00861	1	DB01128$t
DB00240	DB00320	0	DB01252$t
DB00240	DB00343	0	DB14011$t
DB00240	DB00843	1	DB00363$h
DB00240	DB00467	1	DB09053$t
DB00240	DB00199	0	DB04794$h
DB00240	DB00783	2	DB00636$h
DB00240	DB00655	2	DB01403$h
DB00240	DB00977	2	DB00978$h
DB00240	DB00712	1	DB00248$h
DB00240	DB01320	8	DB08820$t
DB00240	DB00695	16	DB00572$t
DB00240	DB00674	1	DB06292$h
DB00240	DB01050	1	DB00872$h
DB00240	DB00619	0	DB00593$t
DB00240	DB05039	16	DB01200$h
DB00240	DB11633	2	DB01029$h
DB00240	DB00677	1	DB00207$h
DB00240	DB08820	2	DB01233$t
DB00240	DB01009	1	DB09166$h
DB00240	DB01097	1	DB04871$h
DB00240	DB01137	1	DB00281$t
DB00240	DB09195	2	DB00934$t
DB00240	DB00227	0	DB00696$t
DB00240	DB09212	1	DB01240$t
DB00240	DB09280	8	DB06691$h
DB00240	DB01283	1	DB00751$h
DB00240	DB00179	1	DB00673$h
DB00240	DB00358	1	DB00006$h
DB00240	DB00814	1	DB01114$h
DB00240	DB01043	1	DB00518$t
DB00240	DB01233	1	DB00979$t
DB00240	DB00648	3	DB02300$h
DB00240	DB00788	1	DB14011$h
DB00240	DB09048	2	DB01097$h
DB00802	DB01246	7	DB00700$h
DB00802	DB00866	13	DB01114$t
DB00802	DB00594	1	DB01050$t
DB00802	DB00321	1	DB09462$t
DB00802	DB00543	1	DB08932$t
DB00802	DB00182	1	DB00714$t
DB00802	DB00673	2	DB00640$h
DB00802	DB01238	1	DB01400$h
DB00802	DB06216	1	DB06410$h
DB00802	DB00289	0	DB00866$t
DB00802	DB00572	1	DB00188$t
DB00802	DB00436	1	DB00764$t
DB00802	DB00245	1	DB01259$t
DB00802	DB00195	13	DB00389$t
DB00802	DB00810	1	DB00400$h
DB00802	DB00612	13	DB00477$h
DB00802	DB00188	0	DB01200$t
DB00802	DB00559	3	DB01029$t
DB00802	DB09128	1	DB00745$h
DB00802	DB00484	5	DB09195$h
DB00802	DB00835	1	DB00711$h
DB00802	DB00887	1	DB14011$t
DB00802	DB00297	1	DB00266$h
DB00802	DB00490	1	DB09063$h
DB00802	DB11148	1	DB00448$h
DB00802	DB00564	8	DB00758$h
DB00802	DB00748	1	DB00851$h
DB00802	DB01136	13	DB09212$h
DB00802	DB04846	13	DB01364$t
DB00802	DB09063	2	DB00731$t
DB00802	DB01161	1	DB00648$h
DB00802	DB01114	1	DB00321$h
DB00802	DB00477	1	DB01018$t
DB00802	DB00501	2	DB00006$t
DB00802	DB00527	1	DB00528$h
DB00802	DB00215	14	DB00242$t
DB00802	DB01211	2	DB09262$t
DB00802	DB01242	1	DB01234$t
DB00802	DB00907	1	DB08820$h
DB00802	DB00318	1	DB00484$h
DB00802	DB00872	2	DB00555$h
DB00802	DB00924	1	DB06292$t
DB00802	DB00979	1	DB06736$h
DB00802	DB00434	1	DB00343$h
DB08912	DB00802	3	DB00952$t
DB01219	DB00802	1	DB01218$t
DB00496	DB00802	1	DB00736$h
DB01254	DB00802	2	DB09462$h
DB06700	DB00802	14	DB01410$t
DB00633	DB00802	1	DB00542$t
DB00829	DB00802	5	DB00482$t
DB00804	DB00802	1	DB00978$h
DB00320	DB00802	0	DB13783$t
DB00343	DB00802	2	DB00182$t
DB00997	DB00802	2	DB00455$t
DB00366	DB00802	5	DB00998$h
DB00470	DB00802	5	DB00153$h
DB04855	DB00802	0	DB00343$t
DB01395	DB00802	1	DB01200$t
DB00476	DB00802	14	DB01128$t
DB09235	DB00802	1	DB02300$t
DB00228	DB00802	1	DB01196$h
DB00494	DB00802	1	DB00564$h
DB08899	DB00802	3	DB00983$t
DB00700	DB00802	1	DB00459$t
DB00199	DB00802	2	DB01403$t
DB01175	DB00802	14	DB01355$t
DB01215	DB00802	1	DB01244$h
DB00402	DB00802	1	DB00872$h
DB00898	DB00802	5	DB09338$t
DB00392	DB00802	1	DB00115$h
DB00593	DB00802	1	DB00458$t
DB00754	DB00802	1	DB00542$t
DB01466	DB00802	1	DB01012$t
DB09166	DB00802	1	DB00924$t
DB01590	DB00802	2	DB01176$t
DB00949	DB00802	1	DB00819$t
DB06702	DB00802	1	DB00574$t
DB04908	DB00802	1	DB00446$t
DB04841	DB00802	1	DB00745$t
DB00472	DB00802	14	DB12364$h
DB00875	DB00802	1	DB00518$t
DB00623	DB00802	1	DB14011$t
DB00690	DB00802	1	DB05541$h
DB01320	DB00802	8	DB00035$h
DB06716	DB00802	1	DB00788$h
DB00996	DB00802	1	DB01195$h
DB01437	DB00802	1	DB00006$h
DB01018	DB00802	1	DB00472$h
DB01159	DB00802	1	DB01071$t
DB01355	DB00802	1	DB09123$t
DB00956	DB00802	5	DB00317$t
DB00327	DB00802	1	DB06210$t
DB00557	DB00802	5	DB00773$t
DB00619	DB00802	0	DB00327$h
DB00458	DB00802	1	DB00188$h
DB11633	DB00802	2	DB01245$t
DB00753	DB00802	1	DB01238$t
DB00270	DB00802	0	DB09224$t
DB08820	DB00802	2	DB00443$t
DB01221	DB00802	1	DB00866$h
DB01587	DB00802	1	DB00543$h
DB00555	DB00802	1	DB00262$h
DB01002	DB00802	1	DB00694$t
DB08918	DB00802	14	DB12364$t
DB00281	DB00802	1	DB00543$t
DB00455	DB00802	1	DB01212$t
DB09195	DB00802	2	DB00266$h
DB00227	DB00802	0	DB01395$h
DB09280	DB00802	8	DB00947$t
DB08815	DB00802	1	DB06710$h
DB00934	DB00802	1	DB06237$t
DB09224	DB00802	1	DB00367$t
DB09338	DB00802	1	DB01577$h
DB00933	DB00802	1	DB05219$t
DB00333	DB00802	1	DB12483$t
DB01577	DB00802	46	DB00371$t
DB01403	DB00802	5	DB01097$t
DB00849	DB00802	1	DB06203$h
DB00264	DB00802	13	DB00527$h
DB00370	DB00802	5	DB13783$t
DB00648	DB00802	3	DB01221$t
DB00486	DB00802	5	DB05351$h
DB00704	DB00802	4	DB06800$t
DB04861	DB00802	13	DB00963$t
DB01149	DB00802	0	DB08912$h
DB09048	DB00802	2	DB09232$h
DB06203	DB00346	2	DB01097$t
DB00866	DB00346	7	DB00477$t
DB00381	DB00346	7	DB00169$t
DB00261	DB00346	6	DB06282$t
DB00673	DB00346	2	DB00952$h
DB09229	DB00346	28	DB00724$t
DB01274	DB00346	42	DB00724$t
DB00278	DB00346	2	DB00802$h
DB06216	DB00346	6	DB00559$h
DB06237	DB00346	7	DB00422$t
DB09230	DB00346	28	DB13874$t
DB00207	DB00346	6	DB06410$t
DB00436	DB00346	7	DB01351$h
DB09231	DB00346	28	DB00672$h
DB01244	DB00346	7	DB01013$t
DB00195	DB00346	7	DB00673$h
DB00612	DB00346	7	DB00514$t
DB00006	DB00346	2	DB00917$t
DB00188	DB00346	0	DB00357$h
DB00484	DB00346	7	DB00490$t
DB00796	DB00346	7	DB01114$t
DB01197	DB00346	2	DB00518$t
DB00564	DB00346	8	DB00757$h
DB00521	DB00346	7	DB01122$t
DB01136	DB00346	7	DB04920$t
DB04846	DB00346	7	DB00486$t
DB09063	DB00346	2	DB00289$h
DB00608	DB00346	6	DB00633$t
DB00477	DB00346	6	DB00819$h
DB09232	DB00346	28	DB01245$h
DB00568	DB00346	28	DB09119$t
DB00215	DB00346	6	DB01166$t
DB01211	DB00346	2	DB01218$h
DB01407	DB00346	42	DB04839$t
DB04920	DB00346	28	DB09167$h
DB00363	DB00346	6	DB01014$h
DB00872	DB00346	2	DB00544$t
DB08912	DB00346	3	DB09230$h
DB00633	DB00346	42	DB00947$t
DB01119	DB00346	7	DB00916$t
DB00343	DB00346	7	DB09123$t
DB00280	DB00346	6	DB00802$t
DB00841	DB00346	42	DB00584$t
DB00204	DB00346	6	DB06772$h
DB01184	DB00346	6	DB00694$h
DB00869	DB00346	7	DB00496$h
DB04855	DB00346	6	DB00719$h
DB09235	DB00346	7	DB06410$h
DB09039	DB00346	6	DB09338$t
DB08899	DB00346	3	DB12483$t
DB01364	DB00346	42	DB06716$t
DB00751	DB00346	42	DB01245$t
DB00668	DB00346	42	DB04946$t
DB01240	DB00346	7	DB00346$h
DB00876	DB00346	7	DB06216$t
DB00696	DB00346	42	DB00704$t
DB00199	DB00346	0	DB00898$t
DB01023	DB00346	7	DB09048$h
DB01195	DB00346	6	DB00290$t
DB04841	DB00346	28	DB00643$t
DB00875	DB00346	6	DB01120$t
DB00983	DB00346	42	DB00804$t
DB01320	DB00346	8	DB06210$h
DB00996	DB00346	28	DB01204$h
DB00629	DB00346	7	DB00470$t
DB01170	DB00346	7	DB00353$t
DB01018	DB00346	7	DB12010$h
DB00619	DB00346	0	DB01128$t
DB00677	DB00346	2	DB09229$t
DB00270	DB00346	7	DB00227$h
DB08820	DB00346	2	DB01223$h
DB00555	DB00346	28	DB00952$t
DB01137	DB00346	6	DB01222$t
DB08882	DB00346	2	DB12483$h
DB00836	DB00346	28	DB01120$t
DB09195	DB00346	2	DB00204$h
DB00678	DB00346	7	DB01577$h
DB09280	DB00346	8	DB00555$t
DB08932	DB00346	7	DB00353$t
DB00333	DB00346	6	DB01327$h
DB00211	DB00346	42	DB00169$t
DB08893	DB00346	42	DB13783$h
DB04861	DB00346	7	DB01204$t
DB01149	DB00346	2	DB00357$t
DB09048	DB00346	2	DB00006$t
DB00866	DB01246	7	DB01068$t
DB00613	DB01246	2	DB00422$t
DB00543	DB01246	1	DB00501$h
DB00182	DB01246	21	DB00514$t
DB01238	DB01246	3	DB00918$h
DB11638	DB01246	2	DB01245$h
DB00865	DB01246	21	DB00843$h
DB00195	DB01246	7	DB06230$h
DB00521	DB01246	7	DB01195$t
DB01136	DB01246	7	DB00434$t
DB04846	DB01246	7	DB00927$t
DB00215	DB01246	1	DB08882$h
DB01242	DB01246	1	DB00963$h
DB00318	DB01246	7	DB03756$h
DB01576	DB01246	21	DB06282$h
DB01175	DB01246	1	DB00411$h
DB01466	DB01246	7	DB00297$t
DB00813	DB01246	7	DB00813$t
DB00472	DB01246	1	DB05812$t
DB01218	DB01246	2	DB08897$h
DB00956	DB01246	7	DB00810$t
DB00327	DB01246	7	DB00843$h
DB01611	DB01246	2	DB00544$h
DB08918	DB01246	1	DB00459$h
DB00358	DB01246	2	DB00952$t
DB00333	DB01246	7	DB01351$t
DB01577	DB01246	21	DB01426$t
DB04861	DB01246	7	DB01262$h
DB01149	DB01246	1	DB01576$t
DB01431	DB01118	0	DB01418$h
DB01431	DB00673	2	DB00292$h
DB01431	DB00278	4	DB00199$t
DB01431	DB00289	0	DB09049$t
DB01431	DB00006	4	DB06292$h
DB01431	DB00188	0	DB00978$t
DB01431	DB00559	3	DB05812$t
DB01431	DB00564	8	DB09462$h
DB01431	DB01211	0	DB09053$t
DB01431	DB01254	2	DB00527$h
DB01431	DB00266	4	DB01320$h
DB01431	DB00320	0	DB01259$t
DB01431	DB00343	0	DB06637$t
DB01431	DB08899	3	DB00451$h
DB01431	DB01320	8	DB00266$h
DB01431	DB11633	2	DB00411$h
DB01431	DB00270	0	DB06800$h
DB01431	DB09195	2	DB06736$h
DB01431	DB09280	8	DB01050$t
DB01431	DB00648	3	DB01196$h
DB01431	DB01149	0	DB01097$h
DB00918	DB00182	2	DB00633$t
DB00918	DB00673	2	DB06774$h
DB00918	DB00289	0	DB01577$t
DB00918	DB00207	0	DB01171$h
DB00918	DB00195	0	DB01118$t
DB00918	DB00188	0	DB00389$h
DB00918	DB00559	3	DB01067$t
DB00918	DB01200	33	DB02300$t
DB00918	DB01156	0	DB00916$h
DB00918	DB00490	1	DB00544$h
DB00918	DB00248	33	DB00555$t
DB00918	DB00564	8	DB00441$h
DB00918	DB06016	1	DB04817$h
DB00918	DB00482	0	DB01097$h
DB00918	DB09063	2	DB01216$h
DB00918	DB00446	0	DB09462$t
DB00918	DB00477	0	DB00700$t
DB00918	DB00169	0	DB00470$t
DB00918	DB00501	0	DB00643$h
DB00918	DB01012	0	DB01118$h
DB00918	DB01211	2	DB00411$h
DB00918	DB01242	1	DB00166$t
DB00918	DB00363	0	DB00402$t
DB00918	DB00907	0	DB00458$t
DB00918	DB00872	2	DB01161$t
DB00918	DB05219	0	DB00613$h
DB00918	DB08912	3	DB00414$h
DB00918	DB01254	2	DB00557$h
DB00918	DB06700	1	DB00703$t
DB00918	DB00514	1	DB00470$h
DB00918	DB00343	0	DB00772$h
DB00918	DB00757	14	DB01262$t
DB00918	DB09167	0	DB00907$h
DB00918	DB04855	0	DB06403$t
DB00918	DB00476	1	DB00608$t
DB00918	DB00216	1	DB00866$h
DB00918	DB01253	33	DB09061$h
DB00918	DB00696	33	DB00978$t
DB00918	DB00199	0	DB00180$t
DB00918	DB01175	1	DB00199$h
DB00918	DB09119	0	DB00294$t
DB00918	DB00736	0	DB06691$h
DB00918	DB01023	0	DB00367$h
DB00918	DB00813	1	DB00636$t
DB00918	DB00472	0	DB00672$h
DB00918	DB00875	1	DB01195$t
DB00918	DB00623	1	DB01118$t
DB00918	DB01320	8	DB00179$t
DB00918	DB00998	1	DB00866$t
DB00918	DB04946	1	DB00574$h
DB00918	DB00619	0	DB08932$t
DB00918	DB00458	1	DB11691$t
DB00918	DB11633	2	DB06594$t
DB00918	DB00270	0	DB00436$h
DB00918	DB08820	2	DB01050$h
DB00918	DB01259	0	DB00603$t
DB00918	DB08918	1	DB00514$h
DB00918	DB00281	0	DB06716$h
DB00918	DB04871	1	DB01559$t
DB00918	DB00678	0	DB00292$t
DB00918	DB00227	0	DB01200$h
DB00918	DB09280	2	DB00764$t
DB00918	DB09224	1	DB01253$h
DB00918	DB00933	1	DB04908$t
DB00918	DB00333	1	DB09285$h
DB00918	DB01403	0	DB00270$h
DB00918	DB00353	33	DB09230$t
DB00918	DB01233	1	DB04855$t
DB00918	DB00264	0	DB00998$h
DB00918	DB00379	0	DB00521$t
DB00918	DB08893	0	DB00731$h
DB00918	DB00370	1	DB06637$t
DB00918	DB00648	3	DB00262$h
DB00918	DB01171	2	DB09119$h
DB00918	DB00745	0	DB01213$t
DB00918	DB00952	1	DB00612$h
DB00918	DB01149	2	DB00714$h
DB00918	DB09048	2	DB00979$t
DB00918	DB00622	0	DB00572$t
DB06203	DB01223	3	DB01280$t
DB06203	DB01118	0	DB01217$t
DB06203	DB00321	2	DB00933$t
DB06203	DB00543	2	DB01195$t
DB06203	DB00182	10	DB00753$h
DB06203	DB00673	2	DB06594$h
DB06203	DB01238	4	DB00363$h
DB06203	DB06216	4	DB08912$t
DB06203	DB00289	0	DB01403$h
DB06203	DB01014	10	DB00484$h
DB06203	DB00542	1	DB09212$t
DB06203	DB00436	4	DB06691$t
DB06203	DB00443	4	DB00035$t
DB06203	DB00195	0	DB00947$t
DB06203	DB00188	0	DB00290$t
DB06203	DB00559	3	DB00353$t
DB06203	DB01200	2	DB00166$h
DB06203	DB01156	0	DB04841$t
DB06203	DB01197	1	DB01228$t
DB06203	DB00564	8	DB04908$t
DB06203	DB00482	0	DB06263$h
DB06203	DB09063	2	DB06263$t
DB06203	DB00477	0	DB00484$h
DB06203	DB00672	10	DB00589$t
DB06203	DB00169	0	DB05381$t
DB06203	DB00501	0	DB00317$t
DB06203	DB01012	0	DB00996$t
DB06203	DB00215	0	DB01159$t
DB06203	DB01242	2	DB01466$t
DB06203	DB00363	0	DB00266$h
DB06203	DB00907	0	DB01576$h
DB06203	DB00924	2	DB01275$h
DB06203	DB00531	1	DB00307$t
DB06203	DB04839	4	DB11691$t
DB06203	DB08912	3	DB00472$h
DB06203	DB00496	0	DB05541$h
DB06203	DB06700	10	DB09166$t
DB06203	DB01234	4	DB00619$t
DB06203	DB01119	4	DB01253$t
DB06203	DB09123	4	DB01235$t
DB06203	DB00255	3	DB01429$t
DB06203	DB00390	2	DB00357$h
DB06203	DB00320	2	DB06282$h
DB06203	DB00343	0	DB00640$h
DB06203	DB00280	10	DB01136$h
DB06203	DB09167	0	DB00371$h
DB06203	DB04855	0	DB05246$t
DB06203	DB01395	4	DB00990$t
DB06203	DB00476	0	DB04846$t
DB06203	DB09039	0	DB09061$h
DB06203	DB00584	1	DB04855$t
DB06203	DB00467	10	DB06403$t
DB06203	DB08899	3	DB00584$t
DB06203	DB00668	4	DB00810$h
DB06203	DB00696	2	DB00514$t
DB06203	DB00199	0	DB00843$t
DB06203	DB01175	10	DB01242$h
DB06203	DB00783	3	DB09128$t
DB06203	DB00294	4	DB00613$t
DB06203	DB01590	4	DB01418$h
DB06203	DB00472	0	DB08912$h
DB06203	DB01320	8	DB06716$h
DB06203	DB00695	4	DB00490$h
DB06203	DB01067	10	DB09285$h
DB06203	DB01016	10	DB00979$h
DB06203	DB00741	4	DB00357$t
DB06203	DB04946	4	DB00633$h
DB06203	DB00619	0	DB01233$t
DB06203	DB00458	2	DB00568$t
DB06203	DB11633	2	DB00636$h
DB06203	DB08820	2	DB12001$h
DB06203	DB01137	10	DB00446$h
DB06203	DB08918	10	DB00542$t
DB06203	DB00367	4	DB00668$h
DB06203	DB04871	0	DB00876$h
DB06203	DB09195	2	DB06230$t
DB06203	DB00227	2	DB00796$h
DB06203	DB09280	8	DB00593$t
DB06203	DB08815	4	DB06263$t
DB06203	DB00333	0	DB00668$t
DB06203	DB00353	2	DB00521$h
DB06203	DB00959	4	DB01011$h
DB06203	DB06710	10	DB00262$h
DB06203	DB00264	0	DB00947$h
DB06203	DB06595	0	DB01418$t
DB06203	DB00370	2	DB00724$t
DB06203	DB01171	10	DB00847$h
DB06203	DB00731	10	DB08897$t
DB06203	DB09048	2	DB00496$h
DB06203	DB00622	0	DB01400$h
DB00969	DB01118	2	DB06710$h
DB00969	DB00673	2	DB00316$t
DB00969	DB00289	0	DB01005$t
DB00969	DB00207	0	DB06710$h
DB00969	DB01101	0	DB00861$t
DB00969	DB00564	8	DB00400$t
DB00969	DB09063	2	DB00633$t
DB00969	DB00169	0	DB01259$t
DB00969	DB00215	0	DB00441$h
DB00969	DB05219	0	DB00956$t
DB00969	DB08912	3	DB08899$h
DB00969	DB01254	2	DB00527$h
DB00969	DB00320	0	DB01159$t
DB00969	DB00343	0	DB00439$h
DB00969	DB09167	0	DB00757$h
DB00969	DB04855	0	DB00557$h
DB00969	DB08899	3	DB01408$h
DB00969	DB00199	0	DB04908$t
DB00969	DB01095	0	DB12001$t
DB00969	DB01320	8	DB00640$t
DB00969	DB00619	0	DB00245$h
DB00969	DB01029	0	DB00443$t
DB00969	DB11633	2	DB01275$t
DB00969	DB00270	0	DB00593$h
DB00969	DB08820	2	DB01280$h
DB00969	DB01097	0	DB00459$t
DB00969	DB00281	0	DB08932$h
DB00969	DB09195	2	DB00643$h
DB00969	DB00678	0	DB00446$h
DB00969	DB00227	0	DB00227$h
DB00969	DB09280	3	DB00865$t
DB00969	DB00648	3	DB01197$h
DB00969	DB01149	2	DB09048$h
DB00969	DB09048	2	DB00668$t
DB00969	DB00622	0	DB00261$h
DB00866	DB01122	13	DB01175$h
DB00866	DB06403	7	DB00280$t
DB00866	DB01118	15	DB00703$t
DB00866	DB00381	7	DB09053$h
DB00866	DB01351	3	DB01217$h
DB00866	DB00613	0	DB01590$t
DB00866	DB00182	7	DB00956$t
DB00866	DB00714	20	DB00997$t
DB00866	DB01274	29	DB01181$h
DB00866	DB00289	0	DB00622$h
DB00866	DB06237	25	DB05812$h
DB00866	DB01014	9	DB08893$t
DB00866	DB01408	29	DB01204$t
DB00866	DB00436	7	DB00318$t
DB00866	DB01244	7	DB00379$h
DB00866	DB00195	0	DB00672$h
DB00866	DB00559	7	DB01071$t
DB00866	DB00484	25	DB00491$h
DB00866	DB01200	20	DB14006$h
DB00866	DB00297	2	DB08897$t
DB00866	DB01156	0	DB06772$h
DB00866	DB00248	33	DB00472$h
DB00866	DB01197	7	DB00764$t
DB00866	DB00411	1	DB00928$t
DB00866	DB01136	17	DB01254$h
DB00866	DB00482	0	DB11560$t
DB00866	DB04846	29	DB00623$h
DB00866	DB00185	1	DB00952$t
DB00866	DB00608	0	DB00619$t
DB00866	DB00477	0	DB00434$h
DB00866	DB00672	10	DB00356$t
DB00866	DB00169	0	DB01117$t
DB00866	DB00501	0	DB00762$h
DB00866	DB01012	0	DB00307$h
DB00866	DB00215	0	DB00400$h
DB00866	DB01407	29	DB00633$h
DB00866	DB00907	0	DB05039$h
DB00866	DB00496	0	DB09048$t
DB00866	DB01245	13	DB00261$h
DB00866	DB06700	2	DB09048$t
DB00866	DB00633	20	DB01262$h
DB00866	DB01119	7	DB01213$h
DB00866	DB00586	9	DB00763$h
DB00866	DB00861	9	DB09223$t
DB00866	DB00390	13	DB01012$t
DB00866	DB00320	20	DB01122$t
DB00866	DB00343	7	DB01437$t
DB00866	DB00280	13	DB01149$t
DB00866	DB00841	29	DB00758$t
DB00866	DB00843	13	DB01351$t
DB00866	DB00869	7	DB00763$t
DB00866	DB09167	0	DB00527$t
DB00866	DB04855	13	DB00804$t
DB00866	DB00476	0	DB01400$t
DB00866	DB09235	7	DB09229$h
DB00866	DB09039	0	DB00882$h
DB00866	DB00584	7	DB01181$t
DB00866	DB00668	29	DB09230$t
DB00866	DB01240	7	DB00758$h
DB00866	DB00876	7	DB08912$h
DB00866	DB01253	33	DB11828$t
DB00866	DB00696	20	DB00915$h
DB00866	DB00749	9	DB04871$h
DB00866	DB00292	20	DB00134$h
DB00866	DB01628	9	DB01429$t
DB00866	DB00813	13	DB00289$h
DB00866	DB00623	7	DB00484$h
DB00866	DB00674	13	DB00804$h
DB00866	DB01067	10	DB00724$h
DB00866	DB01016	10	DB04871$h
DB00866	DB00629	20	DB04835$t
DB00866	DB01170	7	DB00865$h
DB00866	DB01018	20	DB04871$t
DB00866	DB01275	7	DB00518$h
DB00866	DB01611	0	DB00637$t
DB00866	DB00458	0	DB00636$h
DB00866	DB05039	29	DB00297$t
DB00866	DB01029	7	DB08897$t
DB00866	DB00270	7	DB06594$t
DB00866	DB01009	9	DB09053$h
DB00866	DB01097	9	DB00640$h
DB00866	DB00528	7	DB00997$t
DB00866	DB08918	2	DB04845$t
DB00866	DB13139	29	DB04871$t
DB00866	DB00281	2	DB01244$h
DB00866	DB00678	7	DB00608$h
DB00866	DB09212	9	DB01011$t
DB00866	DB01283	9	DB00494$t
DB00866	DB08932	7	DB00703$h
DB00866	DB00179	9	DB00933$h
DB00866	DB00358	13	DB00655$t
DB00866	DB00814	9	DB00711$t
DB00866	DB01043	13	DB01213$h
DB00866	DB00933	7	DB05039$h
DB00866	DB04817	9	DB04841$t
DB00866	DB00333	0	DB00608$h
DB00866	DB01577	20	DB00204$t
DB00866	DB01403	0	DB01200$h
DB00866	DB00353	33	DB00216$t
DB00866	DB00422	9	DB00204$t
DB00866	DB00849	3	DB04871$h
DB00866	DB01233	13	DB09212$h
DB00866	DB00264	0	DB01628$h
DB00866	DB00211	13	DB01216$h
DB00866	DB06595	0	DB00188$t
DB00866	DB08893	0	DB00182$h
DB00866	DB01171	7	DB00166$t
DB00866	DB00788	9	DB00477$t
DB00866	DB04861	7	DB12483$h
DB00866	DB01149	2	DB01136$h
DB00866	DB01400	13	DB00568$t
DB00866	DB00622	0	DB09280$t
DB00915	DB01118	6	DB00865$t
DB00915	DB00261	6	DB00324$h
DB00915	DB01238	4	DB00327$h
DB00915	DB06216	4	DB00166$h
DB00915	DB00207	6	DB00436$h
DB00915	DB09223	4	DB00882$h
DB00915	DB01156	1	DB00996$h
DB00915	DB06016	4	DB00290$h
DB00915	DB09063	6	DB01120$h
DB00915	DB00608	6	DB00555$h
DB00915	DB00477	4	DB06292$h
DB00915	DB00215	6	DB00802$h
DB00915	DB01211	6	DB00134$h
DB00915	DB00363	4	DB06626$t
DB00280	DB00915	6	DB00996$t
DB00204	DB00915	6	DB01577$h
DB00757	DB00915	6	DB00307$h
DB01184	DB00915	6	DB00472$t
DB00997	DB00915	2	DB00542$t
DB04855	DB00915	6	DB06701$h
DB09039	DB00915	6	DB00402$t
DB00199	DB00915	6	DB06772$h
DB01175	DB00915	6	DB01118$t
DB00898	DB00915	5	DB00146$t
DB01590	DB00915	2	DB00490$h
DB01195	DB00915	6	DB00389$h
DB00472	DB00915	6	DB06800$t
DB00875	DB00915	4	DB00947$h
DB00623	DB00915	4	DB00677$t
DB04946	DB00915	4	DB01262$h
DB01137	DB00915	6	DB00381$t
DB09224	DB00915	4	DB00482$t
DB01043	DB00915	1	DB00622$t
DB00333	DB00915	6	DB11691$t
DB01403	DB00915	4	DB00629$h
DB00422	DB00915	1	DB01327$h
DB01233	DB00915	4	DB00316$h
DB09049	DB00915	2	DB00543$h
DB00572	DB01122	4	DB01012$h
DB00245	DB01122	4	DB01576$h
DB00443	DB01122	1	DB06774$h
DB00195	DB01122	13	DB00390$h
DB00810	DB01122	4	DB00494$t
DB01222	DB01122	1	DB00316$t
DB00411	DB01122	1	DB00959$t
DB00521	DB01122	13	DB01013$t
DB01136	DB01122	13	DB01184$t
DB04846	DB01122	13	DB01023$h
DB00185	DB01122	1	DB06292$h
DB01410	DB01122	1	DB00188$h
DB01013	DB01122	1	DB04861$t
DB00496	DB01122	4	DB00531$t
DB01234	DB01122	1	DB05351$h
DB00804	DB01122	4	DB00292$h
DB00655	DB01122	1	DB01128$h
DB00392	DB01122	4	DB01016$h
DB06702	DB01122	4	DB05039$h
DB00180	DB01122	1	DB01033$t
DB00324	DB01122	1	DB01351$t
DB00741	DB01122	1	DB00270$t
DB00959	DB01122	1	DB01212$h
DB00264	DB01122	13	DB09049$t
DB00764	DB01122	1	DB01137$t
DB04861	DB01122	13	DB01086$t
DB00381	DB06403	7	DB00264$t
DB00182	DB06403	7	DB11148$t
DB00673	DB06403	2	DB01184$t
DB00289	DB06403	0	DB00983$h
DB00542	DB06403	7	DB09128$h
DB01244	DB06403	7	DB09039$t
DB00195	DB06403	7	DB00622$h
DB00612	DB06403	7	DB01094$t
DB00188	DB06403	0	DB06637$h
DB00484	DB06403	25	DB00491$t
DB01197	DB06403	7	DB01204$h
DB04846	DB06403	7	DB01014$t
DB09063	DB06403	2	DB00501$h
DB00446	DB06403	0	DB01033$h
DB00501	DB06403	0	DB01016$h
DB00215	DB06403	0	DB00317$t
DB01211	DB06403	0	DB04817$h
DB00872	DB06403	2	DB00245$t
DB01254	DB06403	2	DB00796$t
DB00320	DB06403	0	DB00983$h
DB00343	DB06403	0	DB01587$h
DB09235	DB06403	7	DB00996$h
DB06210	DB06403	2	DB00528$t
DB00584	DB06403	7	DB05541$h
DB08899	DB06403	3	DB00674$h
DB00199	DB06403	0	DB00459$t
DB09119	DB06403	0	DB01117$t
DB00736	DB06403	0	DB00969$t
DB01023	DB06403	7	DB01171$t
DB01320	DB06403	8	DB00491$t
DB00629	DB06403	7	DB00527$t
DB01170	DB06403	7	DB09230$t
DB01018	DB06403	7	DB00696$h
DB01275	DB06403	7	DB00866$t
DB00619	DB06403	0	DB01117$t
DB01029	DB06403	7	DB04845$t
DB11633	DB06403	2	DB00773$h
DB08820	DB06403	2	DB00918$t
DB00528	DB06403	7	DB00357$h
DB09195	DB06403	2	DB06701$t
DB00678	DB06403	7	DB00584$t
DB09280	DB06403	3	DB00434$t
DB08932	DB06403	7	DB00915$t
DB00422	DB06403	9	DB00741$t
DB00264	DB06403	7	DB06595$h
DB00648	DB06403	3	DB01128$t
DB01171	DB06403	0	DB00564$h
DB00745	DB06403	0	DB09285$h
DB04861	DB06403	7	DB08815$h
DB01149	DB06403	0	DB00207$h
DB09048	DB06403	2	DB00261$h
DB00622	DB06403	0	DB01046$t
DB01351	DB00594	7	DB11691$t
DB01435	DB00594	9	DB09262$t
DB05676	DB00594	9	DB00648$h
DB01238	DB00594	7	DB04855$t
DB01014	DB00594	9	DB00316$h
DB00542	DB00594	30	DB00297$t
DB00436	DB00594	1	DB00572$t
DB01244	DB00594	1	DB13074$h
DB00195	DB00594	1	DB12001$t
DB00612	DB00594	1	DB00346$t
DB00188	DB00594	1	DB00819$h
DB00484	DB00594	1	DB00371$t
DB00963	DB00594	9	DB00357$h
DB00887	DB00594	1	DB01259$t
DB00796	DB00594	28	DB01086$t
DB01197	DB00594	30	DB04855$h
DB00521	DB00594	1	DB00204$h
DB01136	DB00594	1	DB09166$t
DB00482	DB00594	9	DB01137$h
DB00608	DB00594	9	DB00677$h
DB00477	DB00594	1	DB00866$h
DB09232	DB00594	1	DB01280$h
DB04920	DB00594	1	DB08899$t
DB00631	DB00594	1	DB06774$t
DB01242	DB00594	1	DB01050$h
DB00318	DB00594	1	DB00290$t
DB06292	DB00594	1	DB00207$h
DB00633	DB00594	1	DB00952$h
DB00586	DB00594	9	DB11633$h
DB01396	DB00594	4	DB08893$h
DB00390	DB00594	4	DB00928$h
DB00343	DB00594	1	DB01590$h
DB00204	DB00594	2	DB01216$t
DB01395	DB00594	30	DB00711$h
DB00476	DB00594	17	DB00436$t
DB09235	DB00594	1	DB01238$h
DB00584	DB00594	30	DB00255$t
DB00700	DB00594	30	DB00741$h
DB01240	DB00594	1	DB01086$h
DB00876	DB00594	30	DB01217$h
DB01466	DB00594	1	DB00317$h
DB00749	DB00594	9	DB01095$t
DB01628	DB00594	9	DB00804$t
DB00813	DB00594	1	DB00390$t
DB00712	DB00594	9	DB09049$h
DB00695	DB00594	1	DB00255$h
DB01018	DB00594	1	DB00542$h
DB01159	DB00594	1	DB00916$h
DB01355	DB00594	7	DB00320$t
DB00956	DB00594	1	DB00602$t
DB00327	DB00594	1	DB00470$h
DB00458	DB00594	1	DB06710$h
DB00753	DB00594	1	DB01213$h
DB00270	DB00594	1	DB01136$t
DB01009	DB00594	9	DB01013$t
DB01097	DB00594	9	DB00753$h
DB00528	DB00594	1	DB00749$t
DB01002	DB00594	1	DB13139$h
DB01235	DB00594	17	DB01466$t
DB00678	DB00594	30	DB00574$h
DB00814	DB00594	9	DB01046$t
DB00264	DB00594	1	DB00370$h
DB00486	DB00594	1	DB01396$h
DB00788	DB00594	9	DB01161$t
DB04861	DB00594	1	DB09285$t
DB00622	DB00594	1	DB00724$t
DB06772	DB00357	1	DB01212$t
DB00531	DB00357	27	DB00379$t
DB01396	DB00357	18	DB01296$h
DB00333	DB00357	2	DB01576$h
DB01118	DB01223	0	DB01101$t
DB00673	DB01223	2	DB01012$h
DB00278	DB01223	3	DB01156$t
DB00289	DB01223	0	DB06736$h
DB00207	DB01223	0	DB00280$h
DB00542	DB01223	3	DB01296$t
DB00195	DB01223	29	DB00166$h
DB00612	DB01223	29	DB01005$t
DB00006	DB01223	3	DB01245$h
DB00188	DB01223	0	DB01086$t
DB00559	DB01223	3	DB00998$h
DB01197	DB01223	3	DB01012$h
DB00389	DB01223	2	DB14006$t
DB04846	DB01223	29	DB01280$h
DB09063	DB01223	2	DB00574$t
DB00501	DB01223	0	DB00459$h
DB00215	DB01223	0	DB00934$h
DB01211	DB01223	0	DB01117$h
DB01068	DB01223	4	DB01120$h
DB00872	DB01223	2	DB00358$h
DB08912	DB01223	3	DB05039$h
DB01254	DB01223	2	DB01086$t
DB00829	DB01223	4	DB00633$h
DB00255	DB01223	2	DB01039$t
DB00320	DB01223	0	DB01018$t
DB00343	DB01223	0	DB00204$h
DB09167	DB01223	0	DB00887$h
DB04855	DB01223	0	DB08918$h
DB00584	DB01223	3	DB01364$t
DB00467	DB01223	0	DB01351$h
DB00199	DB01223	0	DB01466$t
DB01215	DB01223	4	DB12001$h
DB00783	DB01223	2	DB13074$t
DB00655	DB01223	2	DB00555$h
DB00898	DB01223	2	DB00216$h
DB00977	DB01223	2	DB00928$h
DB09166	DB01223	4	DB13953$h
DB00690	DB01223	4	DB00317$h
DB00983	DB01223	1	DB09224$t
DB01320	DB01223	3	DB01016$h
DB01355	DB01223	3	DB00321$t
DB00619	DB01223	0	DB00633$t
DB11633	DB01223	2	DB00443$h
DB00677	DB01223	3	DB00477$t
DB01137	DB01223	0	DB01033$h
DB00451	DB01223	8	DB00324$h
DB00281	DB01223	0	DB00472$h
DB08882	DB01223	3	DB01120$h
DB01583	DB01223	8	DB00333$t
DB09195	DB01223	2	DB11148$t
DB00227	DB01223	0	DB00712$h
DB09280	DB01223	8	DB01364$t
DB00264	DB01223	29	DB00381$t
DB00379	DB01223	0	DB00358$t
DB00648	DB01223	3	DB01228$h
DB04861	DB01223	29	DB00441$h
DB09048	DB01223	2	DB00711$h
DB00321	DB01118	0	DB09462$t
DB00381	DB01118	0	DB00773$t
DB01351	DB01118	7	DB00872$t
DB00543	DB01118	0	DB00316$t
DB00182	DB01118	0	DB01583$h
DB00276	DB01118	0	DB06230$t
DB00261	DB01118	24	DB00422$t
DB01435	DB01118	0	DB00262$h
DB00714	DB01118	6	DB12010$h
DB05676	DB01118	0	DB00712$t
DB00673	DB01118	2	DB06626$t
DB01429	DB01118	0	DB00633$t
DB01274	DB01118	0	DB00907$t
DB00278	DB01118	0	DB00482$t
DB01238	DB01118	2	DB00166$t
DB00637	DB01118	2	DB01242$t
DB00289	DB01118	2	DB00969$t
DB01076	DB01118	1	DB01576$h
DB06237	DB01118	2	DB08918$t
DB06626	DB01118	2	DB00307$h
DB00207	DB01118	6	DB00788$h
DB00436	DB01118	1	DB00898$t
DB09231	DB01118	0	DB00484$h
DB00245	DB01118	0	DB01400$h
DB00865	DB01118	0	DB03128$t
DB00443	DB01118	2	DB00169$t
DB00195	DB01118	15	DB00115$h
DB00307	DB01118	0	DB00876$h
DB01128	DB01118	0	DB11638$t
DB04794	DB01118	15	DB13874$h
DB00612	DB01118	15	DB01039$t
DB09223	DB01118	0	DB01431$t
DB00188	DB01118	2	DB00245$h
DB00559	DB01118	2	DB00586$t
DB09128	DB01118	2	DB01274$t
DB00484	DB01118	1	DB06772$h
DB05541	DB01118	0	DB00195$h
DB01200	DB01118	0	DB04841$h
DB01222	DB01118	2	DB14006$h
DB00887	DB01118	1	DB00882$t
DB01156	DB01118	0	DB06736$t
DB00490	DB01118	0	DB09053$h
DB00248	DB01118	0	DB00836$t
DB08875	DB01118	2	DB00280$t
DB09061	DB01118	0	DB00188$h
DB01101	DB01118	0	DB11691$h
DB01197	DB01118	0	DB00207$h
DB00564	DB01118	8	DB00969$t
DB00748	DB01118	0	DB09232$t
DB06016	DB01118	0	DB01023$t
DB00521	DB01118	15	DB09049$h
DB04846	DB01118	15	DB01120$h
DB09063	DB01118	13	DB01067$h
DB00608	DB01118	6	DB00629$h
DB01114	DB01118	0	DB01076$h
DB00477	DB01118	6	DB14006$t
DB00672	DB01118	0	DB00804$h
DB00356	DB01118	0	DB06210$h
DB09232	DB01118	1	DB05219$h
DB01166	DB01118	2	DB00255$t
DB00501	DB01118	2	DB01403$h
DB01012	DB01118	0	DB09166$t
DB00215	DB01118	24	DB01408$t
DB01211	DB01118	6	DB08893$t
DB00631	DB01118	1	DB05039$t
DB00636	DB01118	0	DB08875$t
DB01242	DB01118	0	DB00280$h
DB01068	DB01118	0	DB06292$t
DB01559	DB01118	0	DB01016$h
DB00363	DB01118	6	DB00623$h
DB00907	DB01118	0	DB01005$h
DB00318	DB01118	4	DB01029$t
DB00872	DB01118	2	DB00773$h
DB12483	DB01118	0	DB05676$t
DB05219	DB01118	0	DB09235$t
DB00924	DB01118	0	DB00180$t
DB04839	DB01118	3	DB06403$t
DB08912	DB01118	3	DB01117$t
DB01219	DB01118	0	DB00261$h
DB06292	DB01118	0	DB01217$t
DB01254	DB01118	2	DB00887$h
DB00694	DB01118	0	DB01018$h
DB06700	DB01118	0	DB00470$t
DB01234	DB01118	0	DB14006$h
DB05351	DB01118	0	DB01275$h
DB00633	DB01118	1	DB06403$h
DB06701	DB01118	0	DB00035$h
DB01576	DB01118	0	DB00467$h
DB00514	DB01118	0	DB00978$h
DB00829	DB01118	0	DB01211$h
DB00586	DB01118	2	DB00240$h
DB00266	DB01118	15	DB01171$h
DB09123	DB01118	2	DB01067$t
DB01396	DB01118	2	DB00928$h
DB00390	DB01118	2	DB00422$t
DB00280	DB01118	6	DB01407$t
DB03756	DB01118	0	DB00316$t
DB00204	DB01118	2	DB01068$h
DB00757	DB01118	6	DB00677$t
DB01184	DB01118	2	DB01122$h
DB00843	DB01118	0	DB01016$h
DB00869	DB01118	0	DB00872$t
DB09167	DB01118	0	DB00245$t
DB00470	DB01118	2	DB00956$t
DB01395	DB01118	2	DB00622$t
DB01126	DB01118	2	DB00924$h
DB00216	DB01118	0	DB01235$h
DB09039	DB01118	2	DB01016$t
DB13874	DB01118	0	DB01175$h
DB01228	DB01118	0	DB00749$t
DB08899	DB01118	3	DB05541$h
DB00751	DB01118	0	DB00434$t
DB00700	DB01118	2	DB00695$h
DB01240	DB01118	0	DB00696$t
DB00876	DB01118	1	DB00317$h
DB00153	DB01118	0	DB12001$h
DB00696	DB01118	0	DB01094$h
DB00199	DB01118	6	DB08899$h
DB01175	DB01118	24	DB00367$t
DB09119	DB01118	0	DB01176$t
DB00736	DB01118	0	DB00956$t
DB01215	DB01118	2	DB04846$h
DB00783	DB01118	0	DB01228$t
DB13953	DB01118	0	DB01170$t
DB01196	DB01118	0	DB01211$h
DB00655	DB01118	0	DB04908$h
DB00402	DB01118	0	DB00477$t
DB00898	DB01118	0	DB01327$h
DB00977	DB01118	0	DB08820$h
DB00593	DB01118	0	DB01611$h
DB09166	DB01118	2	DB00978$t
DB00749	DB01118	0	DB09280$h
DB00773	DB01118	0	DB00459$t
DB01590	DB01118	2	DB09214$t
DB00990	DB01118	0	DB12001$t
DB00927	DB01118	6	DB00915$t
DB00949	DB01118	0	DB02300$h
DB01023	DB01118	0	DB00353$h
DB01039	DB01118	0	DB01014$h
DB06702	DB01118	12	DB09061$h
DB01118	DB01216	0	DB01238$t
DB01118	DB01195	2	DB00370$t
DB01118	DB04908	2	DB00555$h
DB01118	DB04841	0	DB00712$h
DB01118	DB00180	0	DB08897$t
DB01118	DB00324	0	DB13139$h
DB01118	DB00544	0	DB00612$t
DB01118	DB00472	24	DB06716$h
DB01118	DB00875	24	DB00612$t
DB01118	DB00623	0	DB06774$h
DB01118	DB00690	0	DB01101$t
DB01118	DB00712	0	DB05219$t
DB01118	DB00499	0	DB00458$h
DB01118	DB01095	3	DB04835$h
DB01118	DB01320	3	DB00451$h
DB01118	DB00947	0	DB00603$h
DB01118	DB00695	1	DB01018$t
DB01118	DB00674	0	DB06777$t
DB01118	DB00317	0	DB01137$t
DB01118	DB01120	0	DB00763$t
DB01118	DB01067	0	DB00748$h
DB01118	DB01016	0	DB00736$h
[truncated: 15,975 more rows]

## Sheet: S3_test_DDI
Drug1_ID	Drug2_ID	Y	Neg samples
DB00091	DB00546	0	DB00988$h
DB00834	DB00546	2	DB00889$h
DB01143	DB09026	7	DB11181$t
DB11901	DB09026	3	DB00257$t
DB08907	DB09026	30	DB01064$h
DB00091	DB09026	2	DB00822$t
DB04840	DB09026	7	DB00628$h
DB01144	DB09026	1	DB08804$t
DB00590	DB09026	7	DB01064$t
DB00834	DB09026	2	DB04840$h
DB00254	DB00523	1	DB01026$h
DB00563	DB00523	51	DB01065$h
DB00437	DB00808	60	DB09078$t
DB00598	DB01143	7	DB00537$t
DB00972	DB11901	3	DB09282$h
DB08907	DB11901	3	DB06262$h
DB00604	DB11901	3	DB00176$h
DB00091	DB11901	3	DB08827$t
DB00987	DB11901	3	DB09026$h
DB00647	DB11901	3	DB00769$h
DB00822	DB11901	3	DB00283$h
DB00889	DB11901	3	DB00537$t
DB01177	DB11901	3	DB01107$h
DB01026	DB11901	2	DB00808$t
DB01357	DB11901	3	DB00805$h
DB00834	DB11901	3	DB00254$t
DB00201	DB06605	0	DB01183$h
DB00283	DB06605	2	DB06605$h
DB00091	DB06605	2	DB00136$t
DB00951	DB06605	0	DB00968$h
DB01167	DB06605	2	DB01357$t
DB06413	DB01558	0	DB06730$h
DB01357	DB06413	3	DB12267$t
DB00972	DB00091	31	DB00170$t
DB00972	DB00647	5	DB00627$t
DB00176	DB00972	5	DB00136$h
DB01028	DB00972	5	DB00647$t
DB00461	DB00972	1	DB09031$h
DB11817	DB00283	0	DB00834$h
DB11817	DB08865	0	DB06148$t
DB11817	DB00176	0	DB01191$t
DB11817	DB01167	0	DB00295$t
DB11817	DB01026	0	DB00563$h
DB00283	DB01393	0	DB00437$t
DB08865	DB01393	0	DB00834$t
DB00176	DB01393	0	DB00988$t
DB01026	DB01393	0	DB11901$h
DB06616	DB00845	2	DB00968$h
DB00647	DB06616	2	DB00170$h
DB00590	DB06616	2	DB09078$t
DB06730	DB06616	2	DB08868$h
DB00328	DB06616	2	DB00647$t
DB01110	DB06616	2	DB09078$t
DB00683	DB06616	2	DB00170$h
DB08865	DB12267	0	DB01143$h
DB00254	DB12267	0	DB01394$t
DB00683	DB12267	3	DB00590$t
DB00201	DB01558	0	DB11827$t
DB08865	DB01558	0	DB00502$t
DB01142	DB01558	1	DB00575$t
DB06738	DB01558	1	DB00091$t
DB01026	DB01558	0	DB00987$h
DB00950	DB00921	5	DB09282$t
DB00322	DB00921	0	DB00737$t
DB00502	DB00921	5	DB01107$t
DB00805	DB00921	1	DB09026$h
DB00283	DB00201	0	DB01177$h
DB00201	DB01142	0	DB00647$h
DB00201	DB01544	0	DB00683$h
DB00201	DB01241	0	DB00683$h
DB00201	DB01167	0	DB01206$h
DB00201	DB01026	0	DB08804$h
DB00201	DB01065	0	DB06605$h
DB00136	DB00091	0	DB00737$h
DB00136	DB00808	50	DB11901$t
DB08907	DB00575	1	DB06725$t
DB08907	DB01394	2	DB01357$h
DB00222	DB08907	10	DB06730$h
DB01026	DB08907	0	DB00515$h
DB00968	DB08907	1	DB09026$t
DB00395	DB00257	0	DB01393$h
DB00395	DB00967	1	DB01144$t
DB00395	DB01142	1	DB00590$t
DB00395	DB04953	1	DB01558$h
DB00395	DB01544	1	DB00461$t
DB00395	DB00951	0	DB00295$h
DB00395	DB01026	0	DB00257$h
DB00395	DB00683	1	DB00222$t
DB00395	DB00295	1	DB08868$t
DB00537	DB01394	2	DB00628$h
DB00889	DB00537	6	DB00091$h
DB00808	DB00537	6	DB00537$h
DB01075	DB00604	6	DB01177$t
DB00604	DB01241	0	DB00845$t
DB00515	DB01248	63	DB00395$t
DB00283	DB05239	2	DB00295$t
DB00283	DB08865	0	DB01393$h
DB00283	DB00091	0	DB00322$t
DB00283	DB12161	0	DB00822$h
DB00283	DB00647	0	DB09026$h
DB00283	DB00822	0	DB00972$h
DB00283	DB00988	0	DB00502$t
DB00283	DB04953	1	DB06605$t
DB01241	DB00283	0	DB01406$h
DB01177	DB00283	0	DB09198$t
DB00283	DB01167	0	DB01167$h
DB00283	DB00186	1	DB08804$t
DB00283	DB01110	0	DB11181$t
DB01167	DB00845	0	DB00515$h
DB01142	DB00575	9	DB08907$h
DB00950	DB00575	1	DB01110$h
DB00808	DB00575	7	DB01065$h
DB00951	DB00575	0	DB00322$h
DB01167	DB00575	0	DB09198$t
DB01026	DB00575	0	DB01143$t
DB09198	DB00575	0	DB00988$t
DB01028	DB00575	1	DB01065$t
DB00683	DB00575	1	DB01191$t
DB00967	DB00628	1	DB00628$h
DB01075	DB00628	1	DB01248$h
DB01065	DB00628	1	DB00523$h
DB01191	DB00257	0	DB01177$t
DB00647	DB00257	0	DB06262$t
DB01075	DB00257	0	DB00186$h
DB01248	DB00257	0	DB00563$t
DB00590	DB00257	0	DB00889$h
DB01142	DB00257	0	DB00808$t
DB00257	DB00889	0	DB01107$h
DB00257	DB00502	0	DB00091$t
DB00808	DB00257	0	DB00186$h
DB01026	DB00257	0	DB00951$t
DB06148	DB00257	0	DB00395$t
DB01183	DB00257	0	DB00523$h
DB05239	DB08865	2	DB01144$t
DB01394	DB01241	53	DB01191$t
DB01394	DB00502	2	DB00921$h
DB00822	DB08865	0	DB00437$h
DB08865	DB00808	0	DB06725$h
DB08865	DB01167	2	DB11181$t
DB08865	DB01110	0	DB01144$h
DB00647	DB00091	0	DB00808$t
DB01142	DB00091	0	DB06725$h
DB00091	DB00889	0	DB00683$t
DB00091	DB00502	0	DB09198$t
DB00808	DB00091	0	DB00186$t
DB06738	DB00091	0	DB00395$t
DB08827	DB00091	2	DB00972$t
DB09031	DB00091	0	DB00563$h
DB08804	DB00091	51	DB05239$t
DB00951	DB04840	0	DB00328$t
DB00598	DB04840	7	DB00283$t
DB00968	DB04840	7	DB00737$h
DB00805	DB04840	7	DB06605$h
DB01075	DB01151	0	DB01151$h
DB00590	DB01151	0	DB11181$t
DB01151	DB00950	1	DB12161$t
DB01151	DB00502	0	DB00737$t
DB01151	DB01026	0	DB01191$t
DB01151	DB00737	1	DB01107$h
DB01151	DB00834	6	DB00921$t
DB01151	DB00805	14	DB04840$t
DB00295	DB00967	1	DB11817$t
DB12161	DB01544	48	DB00951$h
DB01065	DB12161	48	DB00604$t
DB00683	DB12161	48	DB00604$t
DB12161	DB00834	2	DB01248$t
DB12161	DB00805	1	DB06148$t
DB01191	DB01075	0	DB01393$h
DB00647	DB00808	1	DB00546$t
DB00647	DB01167	0	DB01393$h
DB00647	DB00737	1	DB00834$h
DB00647	DB01028	1	DB00972$t
DB01144	DB00808	1	DB01110$h
DB04953	DB01075	1	DB06413$t
DB01075	DB01026	0	DB01144$t
DB01075	DB01028	0	DB05239$t
DB01075	DB00834	2	DB00590$t
DB01075	DB00805	0	DB01241$h
DB00822	DB00254	0	DB00283$t
DB00951	DB00822	1	DB00502$h
DB01167	DB00822	0	DB01177$t
DB00834	DB00822	2	DB00604$t
DB01127	DB01248	0	DB00530$h
DB00176	DB01248	0	DB00530$h
DB01167	DB01248	0	DB06725$t
DB01206	DB01248	1	DB06148$h
DB01110	DB01248	0	DB00502$h
DB00834	DB01248	2	DB11181$h
DB00988	DB00322	0	DB06605$h
DB00988	DB01026	0	DB11181$h
DB00295	DB00590	1	DB01151$t
DB01142	DB01544	1	DB08868$h
DB01142	DB01241	0	DB06725$t
DB01142	DB01167	3	DB01558$t
DB01142	DB06738	1	DB00951$h
DB01142	DB00737	1	DB00395$t
DB01142	DB00683	1	DB00546$t
DB01142	DB00834	2	DB00737$t
DB01142	DB00805	14	DB00951$h
DB00530	DB00254	0	DB00201$t
DB00502	DB00254	0	DB04953$t
DB00254	DB00808	0	DB01544$h
DB00254	DB08827	2	DB00283$t
DB00254	DB00295	0	DB00737$h
DB04953	DB00176	1	DB00590$h
DB04953	DB00502	6	DB00254$h
DB04953	DB00737	1	DB08865$h
DB04953	DB00683	1	DB01393$t
DB04953	DB00834	6	DB00170$t
DB00502	DB00950	1	DB06605$h
DB01026	DB00950	2	DB00461$t
DB00737	DB00950	1	DB00627$h
DB08868	DB09078	6	DB00845$h
DB08868	DB00968	13	DB00515$t
DB00322	DB00222	0	DB09026$h
DB00322	DB00502	0	DB00395$h
DB01544	DB00176	0	DB00537$h
DB01544	DB00951	0	DB06148$t
DB01544	DB01026	0	DB01065$t
DB01544	DB09198	0	DB00950$t
DB01544	DB00737	1	DB01394$t
DB09198	DB00176	0	DB06616$t
DB01028	DB00176	0	DB00921$t
DB01107	DB00176	0	DB00968$t
DB00328	DB01241	0	DB00647$h
DB01241	DB01167	0	DB00295$t
DB01241	DB01026	0	DB00834$t
DB01241	DB06725	0	DB09078$t
DB01241	DB01357	0	DB00822$h
DB00222	DB01357	4	DB00604$t
DB00222	DB00805	10	DB01558$t
DB00889	DB01026	0	DB01142$h
DB00889	DB09078	6	DB01107$t
DB00502	DB00951	0	DB01028$h
DB00502	DB06148	0	DB00647$h
DB11181	DB06738	1	DB00950$t
DB11181	DB06148	45	DB00257$t
DB00328	DB01177	19	DB01206$t
DB01026	DB01177	0	DB00201$h
DB06725	DB01177	19	DB04840$h
DB00951	DB01026	3	DB01144$h
DB00951	DB00598	0	DB00091$h
DB01064	DB00805	1	DB09026$t
DB01167	DB06738	0	DB11827$h
DB01167	DB01026	0	DB00322$h
DB06738	DB09198	0	DB00737$h
DB06738	DB01028	1	DB00091$h
DB06738	DB00683	1	DB06738$t
DB01026	DB09078	0	DB00737$t
DB01026	DB00805	0	DB00091$h
DB00598	DB00968	42	DB00950$h
DB09198	DB00170	0	DB00322$h
DB09198	DB01357	0	DB01177$h
DB09198	DB06148	0	DB00950$h
DB01065	DB01028	1	DB01183$t
DB00563	DB00461	2	DB00968$h
DB06148	DB00805	1	DB00972$t
DB00683	DB00834	2	DB06262$t
